# Supplementary material for: Molecular dissection of PI3Kβ synergistic activation by receptor tyrosine kinases, GβGγ, and Rho-family GTPases
Source: eLife. 2024 May 7;12:RP88991. doi: 10.7554/eLife.88991 (PMC11076043; doi:10.7554/eLife.88991)
Supplement: Figure 1—source data 1. [file elife-88991-fig1-data1.xlsx]

## Sheet: Fig 1C
Figure 1C	Rac1 GTP exchange in the presence of P-Rex
	[sec]	Mean
	0	0
	5	143.783
	10	710.401
	15	1230.1
	20	1678.06
	25	2188.3
	30	2646.35
	35	3035.67
	39.999	3370.72
	44.999	3750.04
	49.999	4040.52
	54.999	4309.99
	59.999	4467.99
	64.999	4741.41
	69.999	4999.79
	74.999	5260.05
	79.999	5240.34
	84.999	5497.46
	89.999	5564.74
	94.999	5633.52
	99.999	6145.15
	104.999	6077.07
	109.999	6034.57
	114.998	6315.8
	119.998	6587.7
	124.998	6579.87
	129.998	6618.42
	134.998	6707.58
	139.998	6681.96
	144.998	6800.15
	149.998	6912.49
	154.998	7077.82
	159.998	7026.42
	164.998	7305.39
	169.998	6903.73
	174.998	7010.28
	179.998	6819.24
	184.998	7294.73
	189.997	7562.86
	194.997	7593.18
	199.997	7206.39
	204.997	7344.74
	209.997	7330.74
	214.997	7434.09
	219.997	7483.82
	224.997	7476.43
	229.997	7678.79
	234.997	7645.42
	239.997	7830.33
	244.997	7689.49
	249.997	7535.2
	254.997	7514.05
	259.996	7695.53
	264.996	7757.24
	269.996	7743.56
	274.996	7823.53
	279.996	7677.14
	284.996	7769.92
	289.996	7706.03
	294.996	7834.23
	299.996	7525.06
	304.996	7832.72
	309.996	7905.77
	314.996	7680.86
	319.996	8019.71
	324.996	7819.1
	329.996	7807.62
	334.995	7542.03
	339.995	7968.26
	344.995	7875.9
	349.995	7817.9
	354.995	8011.84
	359.995	7933.25
	364.995	8017.34
	369.995	8039.57
	374.995	8012.93
	379.995	7965.66
