# Supplementary material for: Molecular dissection of PI3Kβ synergistic activation by receptor tyrosine kinases, GβGγ, and Rho-family GTPases
Source: eLife. 2024 May 7;12:RP88991. doi: 10.7554/eLife.88991 (PMC11076043; doi:10.7554/eLife.88991)
Supplement: Figure 1—source data 2. [file elife-88991-fig1-data2.xlsx]

## Sheet: Fig 1G
Figure 1G	Mean membrane intensity during bulk absorption
		Mean intensity of Dy647-PIK3CB
	[sec]	pY	Rac1(GTP	GbGg
	0	514.323	511.567	516.368
	10	1100.93	532.342	538.062
	19.999	2128.69	541.567	539.931
	29.999	2596.66	548.884	539.877
	39.999	2922.55	544.517	538.016
	49.998	3266.8	543.562	540.72
	59.998	3392.41	540.733	540.163
	69.998	3621.91	542.072	541.424
	79.997	3791.22	544.169	540.471
	89.997	3981.58	545.504	541.818
	99.997	4110.45	541.625	540.107
	109.996	4346.15	537.188	539.708
	119.996	4464.37	537.496	540.9
	129.995	4562.05	539.959	540.852
	139.995	4718.08	539.749	539.784
	149.995	4878.49	539.12	541.159
	159.994	4933.45	537.225	541.046
	169.994	5022.37	535.943	540.593
	179.994	5148.65	539.224	541.017
	189.993	5257.2	536.641	541.362
	199.993	5293.33	542.431	543.339
	209.993	5388.24	535.512	540.711
	219.992	5413.56	538.169	541.092
	229.992	5570.6	542.543	540.706
	239.992	5580.5	537.14	543.013
	249.991	5586.99	541.972	543.738
	259.991	5902.5	538.429	543.002
	269.991	5904.84	543.771	541.058
	279.99	5900.54	538.543	541.87
	289.99	5918.35	535.972	542.39
	299.99	6006.93	539.181	537.954
	309.989	6096.23	539.374	540.806
	319.989	6219.44	538.77	541.207
	329.989	6169.22	539.33	537.208
	339.988	6220.88	537.611	540.552
	349.988	6289.59	537.53	542.467
	359.987	6377.35	536.778	540.102
	369.987	6322.49	539.64	542.995
	379.987	6510.52	537.895	537.355
	389.986	6531.39	537.839	540.354
	399.986	6590.32	539.35	542.428
	409.986	6514.25	537.056	540.716
	419.985	6614.42	539.555	541.102
	429.985	6630.75	537.612	541.433
	439.985	6759.73	540.031	541.097
	449.984	6815.21	536.745	538.535
	459.984	6868.31	537.963	544.009
	469.984	6837.64	539.023	541.137
	479.983	6824.13	537.301	535.996
	489.983	6868.23	538.568	540.176
	499.983	6912.03	537.35	538.967
	509.982	6900.28	536.678	543.577
	519.982	6960.79	541.141	541.428
	529.982	7031.46	541.8	542.466
	539.981	7099.28	538.129	540.903
	549.981	7065.42	539.841	543.011
	559.981	7075.16	539.49	542.049
	569.98	6916.22	538.186	540.38
	579.98	7227.25	538.485	539.449
	589.979	7163.53	537.85	543.016
	599.979	7249.38	536.585	538.098
	609.979	7370.09	536.865	540.364
	619.978	7258.86	539.781	541.756
	629.978	7366.49	538.733	542.909
	639.978	7385.78	536.019	541.076
	649.977	7421.33	538.429	545.859
	659.977	7535.49	539.13	542.127
	669.977	7363.98	532.817	539.164
	679.976	7424.21	537.716	539.722
	689.976	7567.5	537.101	545.479
	699.976	7594.35	536.734	542.482
	709.975	7499.99	539.31	540.486
	719.975	7548.01	539.164	540.81
	729.975	7638.28	538.03	540.761
	739.974	7654.1	536.259	542.177
	749.974	7672.66	534.288	543.614
	759.974	7720.35	535.682	542.413
	769.973	7754.63	534.664	541.937
	779.973	7671.17	538.264	540.683
	789.972	7709.72	536.429	544.526
	799.972	7625.36	537.6	543.267
