# Supplementary material for: Molecular dissection of PI3Kβ synergistic activation by receptor tyrosine kinases, GβGγ, and Rho-family GTPases
Source: eLife. 2024 May 7;12:RP88991. doi: 10.7554/eLife.88991 (PMC11076043; doi:10.7554/eLife.88991)
Supplement: Figure 1—figure supplement 1—source data 2. [file elife-88991-fig1-figsupp1-data2.xlsx]

## Sheet: Fig 1 - FS1C
Figure 1 -	Single molecule tracking step size distribution for GbGy-SNAP-AF488
figure supplement 1C
	step size (µm)	bin (µm)	freq	prob. Density
	0.56128	0	0.000606507	0.0606507
	0.476827	0.01	0.00116969	0.116969
	0.818918	0.02	0.00307586	0.307586
	0.738327	0.03	0.00346575	0.346575
	0.26593	0.04	0.00489538	0.489538
	0.179318	0.05	0.00654161	0.654161
	0.497515	0.06	0.00823117	0.823117
	0.311616	0.07	0.00844778	0.844778
	0.256195	0.08	0.0112637	1.12637
	0.729339	0.09	0.0120002	1.20002
	0.450975	0.1	0.0120002	1.20002
	0.386189	0.11	0.0149027	1.49027
	0.27565	0.12	0.0145128	1.45128
	0.278975	0.13	0.0154226	1.54226
	0.181932	0.14	0.0160291	1.60291
	0.799381	0.15	0.0170688	1.70688
	0.105385	0.16	0.0174154	1.74154
	0.159035	0.17	0.0189317	1.89317
	0.120526	0.18	0.0193216	1.93216
	0.893204	0.19	0.0199281	1.99281
	0.163632	0.2	0.0198414	1.98414
	0.17964	0.21	0.0195382	1.95382
	0.281911	0.22	0.021401	2.1401
	0.727138	0.23	0.0197115	1.97115
	0.671676	0.24	0.0200147	2.00147
	0.42643	0.25	0.0214444	2.14444
	0.750001	0.26	0.0205346	2.05346
	0.818818	0.27	0.0193216	1.93216
	0.288475	0.28	0.0207079	2.07079
	0.611152	0.29	0.0203613	2.03613
	0.533587	0.3	0.0204046	2.04046
	0.0788135	0.31	0.0195815	1.95815
	0.169859	0.32	0.0200581	2.00581
	0.251394	0.33	0.0208378	2.08378
	0.535369	0.34	0.0182819	1.82819
	0.423351	0.35	0.0179786	1.79786
	0.0584129	0.36	0.017762	1.7762
	0.939772	0.37	0.0191916	1.91916
	0.313384	0.38	0.0170255	1.70255
	0.376379	0.39	0.0171122	1.71122
	0.469338	0.4	0.0156392	1.56392
	0.0653864	0.41	0.0156392	1.56392
	0.178183	0.42	0.0170688	1.70688
	0.499021	0.43	0.0156392	1.56392
	0.446835	0.44	0.0154226	1.54226
	0.12241	0.45	0.0142962	1.42962
	0.522426	0.46	0.0144695	1.44695
	0.794887	0.47	0.0133432	1.33432
	0.221793	0.48	0.0129966	1.29966
	0.556697	0.49	0.011567	1.1567
	0.303436	0.5	0.0139063	1.39063
	0.681238	0.51	0.0107438	1.07438
	0.30967	0.52	0.0101807	1.01807
	0.795726	0.53	0.00992072	0.992072
	0.214	0.54	0.00935754	0.935754
	0.174664	0.55	0.0094875	0.94875
	0.331786	0.56	0.0084911	0.84911
	0.247657	0.57	0.0090976	0.90976
	0.584428	0.58	0.00749469	0.749469
	0.222019	0.59	0.00714812	0.714812
	0.894525	0.6	0.00736473	0.736473
	0.32927	0.61	0.00615171	0.615171
	0.364621	0.62	0.00701815	0.701815
	0.416923	0.63	0.00740805	0.740805
	0.227998	0.64	0.00554521	0.554521
	0.476658	0.65	0.00567517	0.567517
	0.529773	0.66	0.00589178	0.589178
	0.249537	0.67	0.0053286	0.53286
	0.290012	0.68	0.0049387	0.49387
	0.107	0.69	0.00402894	0.402894
	0.34271	0.7	0.00337911	0.337911
	0.480014	0.71	0.0039423	0.39423
	0.641996	0.72	0.0039423	0.39423
	0.198803	0.73	0.00428887	0.428887
	0.437895	0.74	0.00428887	0.428887
	0.87192	0.75	0.00385565	0.385565
	0.0950798	0.76	0.00342243	0.342243
	0.120241	0.77	0.00255599	0.255599
	0.350241	0.78	0.00233938	0.233938
	0.554534	0.79	0.00268596	0.268596
	0.0558665	0.8	0.00207945	0.207945
	0.241403	0.81	0.00307586	0.307586
	0.0767966	0.82	0.00268596	0.268596
	0.632088	0.83	0.00251267	0.251267
	0.657398	0.84	0.00181952	0.181952
	0.560971	0.85	0.00220942	0.220942
	0.445507	0.86	0.00190616	0.190616
	0.531567	0.87	0.00186284	0.186284
	0.349649	0.88	0.00168956	0.168956
	0.539087	0.89	0.00190616	0.190616
	0.332452	0.9	0.00173288	0.173288
	0.388522	0.91	0.00151627	0.151627
	0.415446	0.92	0.00125634	0.125634
	0.393426	0.93	0.00164623	0.164623
	0.1046	0.94	0.00134298	0.134298
	0.560816	0.95	0.000996404	0.0996404
	0.0484693	0.96	0.00147295	0.147295
	0.280853	0.97	0.0013863	0.13863
	0.753742	0.98	0.000736473	0.0736473
	0.581511	0.99	0.00108305	0.108305
	0.231399	1	0.000779795	0.0779795
	0.383926	1.01	0.000736473	0.0736473
	0.468476	1.02	0.000736473	0.0736473
	0.268088	1.03	0.000823117	0.0823117
	0.378117	1.04	0.000649829	0.0649829
	0.102728	1.05	0.000563185	0.0563185
	0.403863	1.06	0.000779795	0.0779795
	0.145755	1.07	0.000779795	0.0779795
	0.569868	1.08	0.000303253	0.0303253
	0.190709	1.09	0.000563185	0.0563185
	0.592334	1.1	0.000519863	0.0519863
	1.10078	1.11	0.000389897	0.0389897
	0.122367	1.12	0.000389897	0.0389897
	0.474729	1.13	0.000563185	0.0563185
	0.3866	1.14	0.000259932	0.0259932
	0.145207	1.15	0.000303253	0.0303253
	0.363179	1.16	0.00021661	0.021661
	0.815353	1.17	0.000259932	0.0259932
	0.338535	1.18	0.000173288	0.0173288
	0.570513	1.19	0.000173288	0.0173288
	0.747459	1.2	0.000129966	0.0129966
	0.320188	1.21	8.66439e-05	0.00866439
	0.227906	1.22	4.33219e-05	0.00433219
	0.241487	1.23	4.33219e-05	0.00433219
	0.101848	1.24	0.000173288	0.0173288
	0.509752	1.25	0.000129966	0.0129966
	0.255763	1.26	0	0
	0.344438	1.27	8.66439e-05	0.00866439
	0.622091	1.28	4.33219e-05	0.00433219
	0.267141	1.29	8.66439e-05	0.00866439
	0.298197	1.3	4.33219e-05	0.00433219
	0.551673	1.31	4.33219e-05	0.00433219
	0.183594	1.32	0.00021661	0.021661
	0.38241	1.33	0.00021661	0.021661
	0.313169	1.34	0	0
	0.66125	1.35	0.000129966	0.0129966
	0.2541	1.36	8.66439e-05	0.00866439
	0.370283	1.37	8.66439e-05	0.00866439
	0.322628	1.38	0.000129966	0.0129966
	0.107702	1.39	8.66439e-05	0.00866439
	1.15737	1.4	0	0
	0.433576	1.41	4.33219e-05	0.00433219
	0.650183	1.42	0	0
	0.224964	1.43	0	0
	0.368527	1.44	0	0
	0.43956	1.45	4.33219e-05	0.00433219
	0.0979577	1.46	4.33219e-05	0.00433219
	0.454099	1.47	0	0
	0.300107	1.48	4.33219e-05	0.00433219
	0.214409	1.49	8.66439e-05	0.00866439
	0.0297749	1.5	4.33219e-05	0.00433219
	0.150565	1.51	0	0
	0.49322	1.52	4.33219e-05	0.00433219
	0.0843604	1.53	0	0
	0.623666	1.54	0	0
	0.198226	1.55	4.33219e-05	0.00433219
	0.172463	1.56	0.000173288	0.0173288
	0.402782	1.57	0.000129966	0.0129966
	0.186989	1.58	8.66439e-05	0.00866439
	0.756064	1.59	8.66439e-05	0.00866439
	0.435293	1.6	8.66439e-05	0.00866439
	0.716968
	0.492028
	0.149384
	0.111201
	0.204356
	0.195366
	0.361506
	0.422547
	0.476846
	0.969361
	0.28478
	0.754875
	0.207012
	0.150077
	0.549187
	0.322834
	0.241859
	0.526662
	0.373822
	0.141643
	0.549632
	0.156267
	1.24121
	0.127879
	0.369441
	0.742033
	0.478614
	0.253402
	0.639527
	0.499088
	0.291281
	0.503211
	0.227647
	0.35657
	0.253845
	0.112006
	0.3079
	0.571046
	0.251743
	0.424162
	0.445485
	0.334247
	0.181984
	0.187054
	0.546801
	0.360921
	0.0863205
	0.176212
	0.187504
	0.327756
	0.185748
	0.549828
	0.139524
	0.404294
	0.199649
	0.148457
	0.106327
	0.283941
	0.33225
	0.217433
	0.282833
	0.595589
	0.66334
	0.650034
	0.080576
	0.215825
	0.315973
	0.319813
	0.178932
	0.379187
	0.39481
	0.465698
	0.338824
	0.0855179
	0.152538
	0.239604
	0.866983
	0.155594
	0.57564
	0.207149
	0.895441
	0.275627
	0.339327
	0.632635
	0.175116
	0.159847
	0.413433
	0.177519
	0.340673
	0.398632
	0.195967
	0.391819
	0.280197
	0
	0.0937986
	0.236463
	0.509925
	0.318856
	1.3665
	0.35191
	0.772182
	0.143103
	0.291122
	0.339677
	0.307464
	0.188045
	0.480118
	0.303702
	1.05996
	0.425155
	0.5573
	0.485461
	0.181306
	0.480425
	0.39125
	0.524201
	0.128345
	0.135098
	0.670724
	0.326451
	0.955696
	0.455964
	0.272478
	0.547027
	0.477056
	0.154951
	0.333901
	0.530058
	0.487059
	0.355424
	0.179307
	0.385491
	0.322893
	0.469133
	0.85355
	0.335043
	0.368388
	0.803688
	0.604086
	0.285318
	0.309223
	0.962888
	0.30216
	0.264618
	1.04862
	0.282986
	0.327541
	0.28172
	0.774187
	0.280876
	0.426348
	0.161044
	0.597631
	0.155551
	0.504666
	0.233583
	0.099958
	0.573456
	0.65635
	0.381558
	0.224865
	0.263486
	0.382556
	0.176891
	0.184081
	0.467098
	0.563242
	0.338556
	0.438472
	0.440496
	0.293951
	0.0196255
	0.382718
	0.365325
	0.292765
	0.414282
	1.3331
	0.626249
	0.160852
	0.277932
	0.179444
	0.27066
	0.581013
	0.136676
	0.270254
	0.471519
	0.499337
	0.536045
	0.179061
	0.058746
	0.307683
	0.405782
	0.27401
	0.759851
	0.173863
	0.295812
	0.359349
	0.0766111
	0.337992
	0.343864
	0.197958
	0.48375
	0.468359
	0.473532
	0.189896
	0.104969
	0.446893
	0.606378
	0.161166
	0.448132
	0.138098
	0.0588434
	0.273644
	0.222734
	0.473766
	0.200251
	0.59216
	0.282835
	0.241555
	0.541135
	0.127114
	0.298247
	0.339442
	0.448298
	0.907722
	0.30259
	0.271666
	0.128373
	0.368545
	0.0751943
	0.685697
	0.365445
	0.439211
	0.522685
	0.455528
	0.706526
	0.736733
	0.116931
	0.129124
	0.488566
	0.290559
	0.750358
	0.735878
	0.477167
	0.496721
	0.37529
	0.268974
	0.25566
	0.515183
	0.221193
	0.154891
	0.593147
	0.0491169
	0.387051
	0.231104
	0.408397
	0.274648
	0.190576
	0.0799789
	0.445663
	0.505376
	0.104491
	0.205699
	0.331795
	0.0621991
	0.562931
	0.43165
	0.432973
	0.657199
	0.0541481
	0.742545
	0.315786
	0.432698
	0.125831
	0.377255
	0.663157
	0.270316
	0.182867
	0.248951
	0.0983676
	0.259751
	0.397772
	0.376326
	0.832011
	0.262719
	0.373602
	0.36658
	0.521084
	0.406419
	0.425792
	0.146571
	0.387822
	0.491871
	0.0217149
	0.56478
	0.309779
	0.356995
	0.18732
	0.247001
	0.490262
	0.450301
	0.421446
	0.49532
	0.79338
	0.609331
	1.05056
	0.00914171
	0.368364
	0.212323
	0.539604
	0.0815973
	0.184269
	0.671482
	0.49065
	0.469092
	0.225845
	0.271366
	0.98145
	0.290279
	0.219674
	0.127391
	0.0651933
	0.340302
	0.368003
	0.0993186
	0.276947
	0.0634174
	0.259793
	0.293041
	0.623733
	0.151908
	0.273728
	0.219549
	0.130562
	0.533634
	0.315403
	0.819258
	0.504259
	0.222652
	0.127846
	0.17415
	0.12088
	0.125205
	0.213097
	0.123912
	0.184616
	0.194246
	0.115594
	0.123811
	0.661163
	0.268277
	0.727329
	0.147941
	0.308445
	0.353036
	0.051163
	0.476998
	0.23215
	0.392214
	0.547724
	0.176964
	0.579223
	0.245474
	0.197185
	0.249946
	0.348304
	0.652267
	0.634913
	0.0948085
	0.178411
	0.735924
	0.221227
	0.608189
	0.445537
	0.266147
	0.33502
	0.265403
	0.252358
	0.154787
	0.382465
	0.919161
	0.336029
	0.517005
	0.311776
	0.147424
	0.339333
	0.280568
	0.441804
	0.106094
	0.254746
	0.265926
	0.88793
	0.965607
	0.0602007
	0.208714
	0.216158
	0.613254
	0.264193
	0.741354
	0.200549
	0.176913
	0.193627
	0.773782
	0.461023
	0.157799
	1.11864
	0.298225
	0.385986
	0.390241
	0.359945
	0.237449
	0.539176
	0.447011
	0.429732
	0.303166
	0.734467
	0.415787
	0.70474
	0.214941
	0.532263
	0.488507
	0.4401
	0.319808
	0.258538
	0.472777
	0.458882
	0.438998
	0.152323
	0.396492
	0.325966
	0.814938
	0.19185
	0.385946
	0.145302
	0.399197
	0.158329
	0.260468
	0.260394
	0.189083
	0.0779209
	0.342191
	0.181023
	0.597923
	0.1254
	0.330034
	0.272818
	0.410277
	0.456984
	0.452018
	0.162304
	0.254302
	0.31798
	0.168839
	0.388669
	0.660199
	0.483184
	0.510478
	0.633485
	0.465173
	0.292923
	0.685681
	0.297061
	0.184341
	0.686496
	0.568319
	0.210873
	0.477869
	0.313923
	0.188493
	0.848523
	0.493418
	0.25361
	0.544625
	0.16357
	0.348618
	0.415071
	0.101128
	0.325068
	0.0765052
	0.503594
	0.305775
	0.422677
	0.413109
	0.500965
	0.836108
	0.0817653
	0.296307
	0.11324
	0.373625
	0.368959
	0.0876948
	0.511466
	0.344969
	0.167481
	0.311314
	0.314819
	0.231732
	0.366616
	0.193271
	0.61677
	0.305005
	0.354608
	0.240588
	0.280866
	0.36832
	0.143879
	0.179873
	0.504436
	0.33891
	0.578413
	0.873013
	0.481347
	0.0867381
	0.101681
	0.110178
	0.570692
	0.422892
	0.168886
	0.643608
	0.76332
	0.385764
	0.055577
	0.174395
	0.164052
	0.571125
	0.567016
	0.629407
	0.566285
	0.39191
	0.177845
	0.524164
	0.586083
	0.705693
	0.181332
	0.477837
	0.102596
	0.365927
	0.778509
	0.582584
	0.280014
	0.0709506
	0.594846
	0.379737
	0.876133
	0.383471
	0.162424
	0.170178
	0.419097
	0.224307
	0.346545
	0.871509
	0.365059
	0.307142
	0.370831
	0.32511
	0.619035
	0.87939
	0.0764415
	0.42935
	0.287212
	0.499591
	0.276632
	0.359283
	0.240948
	0.251793
	0.333048
	0.0400926
	0.514537
	0.512054
	0.167338
	0.101216
	0.0973277
	0.532114
	0.805818
	0.334029
	0.0849743
	0.476302
	0.364808
	0.290597
	0.135163
	0.159781
	0.282261
	0.731879
	0.227963
	0.667456
	1.10244
	0.12374
	1.05917
	0.26725
	0.444025
	0.236241
	0.525132
	0.436315
	0.305516
	0.160716
	0.218996
	0.284251
	0.333526
	0.133229
	0.321
	0.210922
	0.223308
	0.214
	0.658913
	0.107937
	0.230129
	0.250326
	0.26591
	0.231804
	0.196963
	0.543016
	0.322031
	0.372628
	0.744428
	0.261847
	0.191863
	0.619855
	0.303135
	0.59371
	0.391243
	0.558729
	0.104644
	0.103889
	0.27292
	0.773224
	0.202676
	0.243718
	0.583282
	0.567971
	0.0944674
	0.328786
	0.293404
	0.871706
	0.158928
	0.710862
	0.559634
	0.0905023
	0.568524
	0.578133
	0.39074
	1.01417
	0.398482
	0.223351
	0.188632
	0.395547
	0.301863
	0.711424
	0.2654
	0.547594
	0.117216
	0.291423
	0.310625
	0.254614
	0.160345
	0.0747871
	0.220438
	0.222406
	0.142494
	0.351505
	0.269268
	0.287567
	0.531316
	0.0592406
	0.444903
	0.281256
	0.327823
	0.104989
	0.293013
	0.454857
	0.0666145
	0.232202
	0.152958
	0.327375
	0.797755
	0.116714
	0.153375
	0.74627
	0.299197
	0.470281
	0.117974
	0.207419
	0.356869
	0.092733
	0.0863936
	0.566789
	0.0592047
	0.340419
	0.196916
	0.234029
	0.304667
	0.425276
	0.208934
	0.218167
	0.859637
	0.183792
	0.966472
	0.255493
	0.279821
	0.290126
	0.175022
	0.484699
	0.34644
	0.162973
	0.183447
	0.647554
	0.645187
	0.565513
	0.370699
	0.167236
	0.305628
	0.144635
	0.092316
	0.24913
	0.337174
	0.1672
	0.237114
	0.370474
	0.307288
	0.647746
	0.434588
	0.48437
	0.389751
	0.423149
	0.208018
	0.196857
	0.286153
	0.0821745
	0.628787
	0.107721
	0.382523
	0.227831
	0.27361
	0.32546
	0.182012
	0.143114
	0.616671
	0.381344
	0.394159
	0.184138
	0.239191
	0.290346
	0.394449
	0.72275
	0.197351
	0.229473
	0.612102
	0.0573518
	0.192235
	0.133645
	0.145509
	0.46275
	0.141679
	0.512288
	0.298517
	0.373038
	0.2988
	0.747638
	0.429699
	0.163485
	0.26471
	0.27557
	0.715473
	0.307226
	0.808867
	0.110744
	0.637015
	0.304901
	0.192458
	0.617952
	0.356594
	0.396008
	0.33395
	0.435725
	0.238683
	0.0794792
	0.436698
	0.482538
	0.481784
	0.507718
	0.787677
	0.30133
	0.151309
	0.364065
	0.546878
	0.531152
	0.406348
	0.769222
	0.382758
	0.505064
	0.76515
	0.320394
	0.235173
	0.216601
	0.393912
	0.517874
	0.234007
	0.0990436
	0.271563
	0.204306
	0.386745
	0.372009
	0.373858
	1.00715
	0.172077
	0.258887
	0.500398
	0.764286
	0.317961
	0.0867408
	0.33421
	0.154591
	1.31963
	0.486693
	0.153182
	0.257141
	0.331243
	0.238182
	0.147329
	0.244117
	0.132122
	0.0574798
	0.126423
	0.357405
	0.184521
	0.325091
	0.126364
	0.066709
	0.115567
	0.378307
	1.08609
	0.136708
	0.392989
	0.496851
	0.304464
	0.249318
	0.726485
	0.367339
	0.324444
	0.45948
	0.354158
	0.477483
	0.546144
	0.38543
	0.240197
	0.705543
	0.122423
	0.488773
	0.347173
	0.114039
	0.229091
	0.306719
	0.149908
	0.176959
	0.320473
	0.0594985
	0.391795
	0.634903
	0.449156
	0.154956
	0.254147
	0.370109
	0.450641
	0.336848
	0.58887
	0.232591
	0.463838
	0.263603
	0.134844
	0.0533423
	0.465761
	0.332533
	0.495405
	0.272053
	0.482036
	0.194703
	0.0763744
	0.810484
	0.627799
	0.547138
	0.74819
	0.202872
	0.494854
	0.335951
	0.233605
	0.358643
	0.640531
	0.339591
	0.628804
	0.775575
	0.321
	0.349651
	0.247169
	0.107
	0.0810793
	0.337272
	0.323565
	0.195423
	0.356062
	0.16805
	0.169322
	0.0508738
	0.817199
	0.30554
	0.623696
	0.635976
	0.203619
	0.180554
	0.302872
	0.195898
	0.326795
	1.11251
	0.204629
	0.516468
	0.974339
	0.456109
	0.408528
	0.329718
	0.244808
	0.767304
	0.309857
	0.332251
	0.48712
	0.284797
	0.504307
	0.184157
	0.43706
	0.524877
	0.418198
	0.0568641
	0.469745
	0.276435
	0.206729
	0.254281
	0.108181
	0.183273
	0.548714
	0.118703
	0.183121
	0.256024
	0.110556
	0.736787
	0.588619
	0.300394
	0.306448
	0.241337
	0.459698
	0.388251
	0.142831
	0.579517
	0.589368
	0.380506
	0.291883
	0.254351
	0.212246
	0.671011
	0.518304
	0.299494
	0.336996
	0.303773
	0.343636
	0.145354
	0.279592
	0.505678
	0.258447
	0.261711
	0.28924
	0.376824
	0.412142
	0.630807
	0.504145
	0.254614
	0.145852
	0.155942
	0.255584
	0.424974
	0.164315
	0.443097
	0.301234
	0.100863
	0.0792157
	0.189643
	0.327821
	0.481117
	0.15958
	0.165908
	0.129566
	0.441296
	0.16062
	0.328301
	0.454756
	1.49816
	1.05765
	0.510756
	0.13198
	0.301939
	0.290092
	0.721586
	0.507569
	0.376489
	0.99033
	0.0397056
	0.311442
	0.750412
	0.444896
	0.113275
	0.677824
	0.339716
	0.801298
	0.100707
	0.0856973
	0.341212
	0.59135
	0.155001
	0.414462
	0.226183
	0.391428
	0.535994
	0.379415
	0.110862
	0.657393
	0.381116
	0.0158565
	0.126171
	0.235497
	0.289301
	0.508676
	0.27506
	0.0348695
	0.128122
	0.536199
	0.276954
	0.176531
	0.178895
	0.495344
	0.115087
	0.603232
	0.282802
	0.642878
	0.51511
	0.418355
	0.607946
	0.525173
	0.147516
	0.51251
	0.365
	0.202865
	0.372523
	0.781857
	0.423608
	0.530965
	0.296587
	0.706885
	0.0815787
	0.320377
	0.458713
	0.514191
	0.437143
	0.566569
	0.040334
	0.67758
	0.909435
	0.16363
	0.460921
	0.44041
	0.414836
	0.45445
	0.58732
	0.906474
	0.417551
	0.446717
	0.314106
	0.259722
	0.801376
	0.594582
	0.390441
	0.322371
	0.265311
	0.264058
	0.0957144
	0.854348
	0.501467
	0.122504
	0.185328
	0.853048
	0.387746
	0.525313
	0.40934
	0.419627
	0.102394
	0.639373
	0.112207
	0.740856
	0.491343
	0.691819
	0.294331
	0.112557
	0.321779
	0.260469
	0.338383
	0.54784
	0.237824
	0.155475
	0.334121
	0.917322
	0.305336
	0.177967
	0.371446
	0.259563
	0.172665
	0.479037
	0.115029
	0.259864
	0.361283
	0.381947
	0.678755
	0.164185
	0.418081
	0.116181
	0.263096
	0.169124
	0.422963
	0.505469
	0.677732
	0.614292
	0.209649
	0.202278
	0.308976
	0.212942
	0.135731
	0.362159
	0.465311
	0.404843
	0.186807
	0.112377
	0.129017
	0.453666
	0.411485
	0.573016
	0.83096
	0.396771
	0.297779
	0.287473
	0.503255
	0.101299
	0.13178
	0.525229
	0.545941
	0.625647
	0.290345
	0.435989
	0.0887684
	1.24428
	0.641169
	0.253601
	0.479288
	0.411778
	0.283281
	0.424722
	0.44012
	0.162689
	0.392328
	0.127967
	0.113385
	0.478131
	0.440149
	0.434172
	0.580276
	0.332096
	0.739479
	0.416849
	0.552106
	0.359296
	0.274884
	0.369937
	0.0942523
	0.440452
	0.235565
	0.0869351
	0.174025
	0.169862
	0.214038
	0.500414
	0.132701
	0.335996
	0.28767
	0.612596
	0.0435705
	0.452133
	0.617606
	0.534829
	0.29163
	0.479598
	0.502022
	0.186661
	0.451082
	0.0872054
	0.351212
	0.707162
	0.267255
	0.229104
	0.204069
	0.163882
	0.309817
	0.183373
	0.396435
	0.251108
	0.418936
	0.502279
	0.512286
	0.38376
	0.348158
	0.279162
	0.292584
	0.773248
	0.557772
	0.357756
	0.028072
	0.138311
	0.286335
	0.258975
	0.690567
	0.376312
	0.414925
	0.273407
	0.339557
	0.262344
	0.782871
	0.0991325
	0.510123
	0.401774
	0.771258
	0.461197
	0.286434
	0.299413
	0.50762
	0.143784
	0.720156
	0.589271
	0.554932
	0.496371
	0.37111
	0.41127
	0.199605
	0.469749
	0.207248
	0.743393
	0.264343
	0.252816
	0.253276
	0.159968
	0.162428
	0.502634
	0.191149
	0.309812
	0.256421
	0.259533
	0.240547
	0.502131
	0.38602
	0.467958
	0.341272
	0.530157
	0.418102
	0.268082
	0.0946289
	0.410225
	0.129269
	0.729079
	0.282998
	0.162482
	0.602728
	0.0988855
	0.135251
	0.0766135
	0.223572
	0.154348
	0.143373
	0.196285
	0.107466
	0.0971619
	0.544698
	0.352826
	0.0809706
	0.203506
	0.489068
	0.437193
	0.666221
	0.108624
	0.539156
	0.816643
	0.311134
	0.278976
	0.713951
	0.405482
	0.0083582
	0.268472
	0.422318
	0.44352
	0.345528
	0.516421
	0.621404
	0.431431
	0.503366
	0.118589
	0.431064
	0.663375
	0.0686796
	0.331384
	0.1146
	0.474694
	0.272938
	0.361926
	0.177264
	0.29465
	0.492607
	0.533888
	0.386209
	0.829435
	0.204232
	0.198031
	0.461698
	0.754135
	0.184317
	0.385471
	0.262982
	0.511667
	0.541596
	0.725579
	0.171555
	0.494542
	0.176265
	0.693608
	0.282561
	0.22398
	0.284245
	0.14506
	0.546242
	0.269587
	0.396399
	0.602764
	0.338276
	0.610521
	0.544045
	0.80237
	0.259578
	0.976312
	0.0655912
	0.315943
	0.425101
	0.579315
	0.313833
	0.558794
	0.182238
	0.386303
	0.673326
	0.0775444
	0.291723
	0.662053
	0.877229
	0.251477
	0.365972
	0.28327
	0.261059
	0.498708
	0.179184
	0.378411
	0.280458
	0.187555
	0.880575
	0.263275
	0.304264
	0.624332
	0.419701
	0.25106
	0.520858
	0.0916932
	0.110206
	0.66742
	0.423335
	0.633547
	0.174613
	0.377914
	0.0886955
	0.458369
	0.321751
	0.151714
	0.442557
	0.219436
	0.167886
	0.489901
	0.219089
	0.246967
	0.375267
	0.174424
	0.413794
	0.426517
	0.334984
	0.536867
	0.24156
	0.158377
	0.736534
	0.347676
	0.76005
	0.536661
	0.414933
	0.619857
	0.420206
	0.831593
	0.0568385
	0.559722
	0.442196
	0.0291562
	0.744415
	0.343503
	0.255032
	0.302152
	0.0930986
	0.084049
	0.197666
	0.153409
	0.185595
	0.349623
	0.103074
	0.275283
	0.364179
	0.381169
	0.23735
	0.789006
	0.192535
	0.646037
	0.206107
	0.524685
	0.337658
	0.0854696
	0.215443
	0.555225
	0.751567
	0.105169
	0.812866
	0.309621
	0.0895535
	0.538276
	0.110429
	0.174713
	0.296631
	0.105953
	0.0718777
	0.363623
	0.652538
	0.177256
	0.372175
	0.56889
	0.523693
	0.482699
	0.164152
	0.284958
	0.438655
	0.339469
	0.584621
	0.843655
	0.303277
	0.666747
	0.605103
	0.191679
	0.348333
	0.559557
	0.427694
	0.409623
	0.307564
	0.669439
	0.0867952
	0.426536
	0.446006
	0.502116
	0.245362
	0.39084
	0.0433166
	0.592235
	0.10421
	0.0359022
	0.137883
	0.266606
	0.173103
	0.167457
	0.442906
	0.380795
	1.55008
	0.759599
	0.229009
	0.451016
	0.507491
	0.222861
	0.373272
	0.147278
	0.209565
	0.20312
	0.234361
	0.321105
	0.278928
	0.111284
	0.584323
	0.546958
	0.512076
	0.193429
	0.628212
	0.454821
	0.636638
	0.103131
	0.180236
	0.0969943
	0.457675
	0.354786
	0.224711
	0.491571
	0.856772
	0.196358
	0.603502
	0.318501
	0.715208
	0.200026
	0.16793
	0.458303
	0.460885
	0.382882
	0.165702
	0.813045
	0.489387
	0.347794
	0.0778471
	0.491888
	0.167407
	0.429332
	0.641216
	0.439679
	0.937165
	0.126944
	0.481177
	0.576997
	0.464837
	0.469782
	0.161862
	0.220927
	0.396147
	1.17486
	0.225114
	0.267357
	0.661328
	0.360439
	0.447891
	0.444998
	0.130037
	0.38854
	0.252655
	0.281631
	0.285256
	0.428702
	0.909144
	0.698403
	0.162787
	0.33608
	0.59219
	0.0346164
	0.213366
	0.803818
	0.186985
	0.406457
	0.274806
	0.333676
	0.341039
	0.297523
	0.26194
	0.727183
	0.208249
	0.255176
	0.225735
	0.0574683
	0.429776
	0.785075
	0.132094
	0.263156
	0.376039
	0.261808
	0.765144
	0.304064
	0.651977
	0.0562572
	0.423369
	0.606341
	0.16701
	0.171206
	0.801752
	0.437759
	0.262052
	0.216255
	0.366828
	1.01631
	0.557334
	0.122403
	0.232247
	0.277874
	0.072053
	0.0676414
	0.268502
	0.427423
	0.0983646
	0.2694
	0.115605
	0.551686
	0.538836
	0.303271
	0.423176
	0.345709
	0.540183
	0.174657
	0.28884
	0.698864
	0.470038
	0.27768
	0.174097
	0.467143
	0.4516
	0.0358512
	0.450324
	0.223457
	0.243191
	0.425278
	0.482429
	0.508458
	0.270408
	0.196569
	0.17619
	0.20014
	0.236841
	0.348506
	0.177865
	0.308757
	0.33459
	0.124835
	1.16589
	0.191691
	0.183954
	0.695676
	0.539205
	0.142955
	0.109172
	0.190421
	0.349525
	0.489531
	0.460621
	0.17621
	0.626735
	0.122495
	0.570894
	0.33933
	0.027782
	0.938379
	0.682685
	0.150756
	0.372138
	0.176286
	0.127698
	0.303587
	0.129663
	0.480935
	0.202276
	0.37692
	0.333877
	0.273752
	0.750935
	0.503337
	0.0977443
	0.356566
	0.315371
	0.616926
	0.479518
	0.218393
	0.588348
	0.359021
	0.0962675
	0.22989
	0.640181
	0.628013
	0.217029
	0.227184
	0.146994
	0.284898
	0.339727
	0.350302
	0.47328
	0.108555
	0.176894
	0.320682
	0.292306
	0.478903
	0.14581
	0.499297
	0.241469
	0.3229
	0.704301
	0.426318
	0.119323
	0.28414
	0.636881
	0.0566385
	0.904669
	0.335919
	0.354354
	0.308501
	0.212373
	0.797617
	0.523985
	0.163854
	0.412951
	0.389073
	0.246532
	0.528744
	0.494743
	0.677837
	0.141899
	0.41735
	0.506742
	0.163867
	0.346056
	0.403177
	0.416409
	0.492783
	0.34077
	0.263406
	0.202625
	0.393589
	0.337581
	0.101177
	0.294845
	0.308578
	0.231651
	0.301963
	0.109342
	0.667375
	0.454215
	0.412896
	0.214356
	0.328495
	0.578364
	0.0516362
	0.123106
	0.244301
	0.595716
	0.490843
	0.128124
	0.199421
	0.586285
	0.46029
	0.183832
	0.527885
	0.043021
	0.379644
	0.537833
	0.240951
	0.264702
	0.163288
	0.274141
	0.528693
	0.672413
	0.368899
	0.304647
	0.396003
	0.184998
	0.345462
	0.237568
	0.105407
	0.374308
	0.393419
	0.234616
	0.261979
	0.38707
	0.464383
	0.220224
	0.363255
	0.420607
	0.328309
	0.171757
	0.144823
	0.398116
	0.316353
	0.141416
	0.5801
	0.554017
	0.191167
	0.443109
	0.283355
	0.159904
	0.406006
	0.554848
	0.331652
	0.772529
	0.426705
	0.192219
	0.340041
	0.133966
	0.333756
	0.469792
	0.576365
	0.485683
	0.106953
	0.595305
	0.338891
	0.0780305
	0.178031
	0.549743
	0.366342
	0.24446
	0.26109
	0.127553
	0.0844891
	0.608095
	0.997023
	0.135972
	0.333819
	0.290153
	0.437641
	0.346001
	0.450061
	0.338416
	0.581781
	0.408077
	0.340839
	0.668005
	0.260288
	0.292754
	0.428025
	0.357906
	0.678433
	0.761413
	0.187294
	0.0600169
	0.405789
[truncated: 21,086 more rows]
