# Supplementary material for: Molecular dissection of PI3Kβ synergistic activation by receptor tyrosine kinases, GβGγ, and Rho-family GTPases
Source: eLife. 2024 May 7;12:RP88991. doi: 10.7554/eLife.88991 (PMC11076043; doi:10.7554/eLife.88991)
Supplement: Figure 1—figure supplement 2—source data 2. [file elife-88991-fig1-figsupp2-data2.xlsx]

## Sheet: Fig 1 - FS2B
Figure 1 -		Bulk membrane recruitment of Dy647-PI3KB, plus Rac1(GTP)
figure supplement 2B
	[sec]	MC1	MC2		Membrane lipid composition #1 (MC1): 91% DOPC, 5% DOPS, 2% PI(4,5)P2, 2% MCC-PE (blue line)
	0	0	0		Membrane lipid composition #2 (MC2): 75% DOPC, 20% DOPS, 2% PI(4,5)P2, 2% MCC-PE (red line)
	10	26.3876	25.9202
	20	26.4331	24.578
	29.999	23.7144	26.4055
	39.999	26.6804	25.8183
	49.999	26.4515	25.682
	59.999	24.3809	23.0365
	69.998	22.1926	23.6678
	79.998	23.9775	25.1451
	89.998	24.4587	24.6634
	99.997	24.5894	24.6946
	109.997	24.8902	27.3167
	119.997	26.285	24.6798
	129.997	23.1951	27.5874
	139.997	24.5924	24.5171
	149.996	23.8747	25.6352
	159.996	26.5016	25.4522
	169.996	23.466	25.722
	179.995	26.1103	25.8954
	189.995	23.5684	25.8677
	199.995	23.2609	23.9562
	209.995	25.6248	23.6102
	219.995	23.4135	23.9498
	229.994	22.6945	24.9419
	239.994	22.6952	24.46
	249.994	22.173	25.75
	259.993	23.1519	26.2295
	269.993	21.5062	24.2884
	279.993	24.7049	22.2143
	289.993	21.8624	24.2224
	299.992	22.9617	24.3232
	309.992	21.737	24.9173
	319.992	25.9497	26.3459
	329.992	23.6281	24.8596
	339.992	22.812	28.557
	349.991	22.932	26.1331
	359.991	23.1131	25.228
	369.991	23.6784	22.3397
	379.991	25.2571	23.9987
	389.99	22.0745	25.3024
	399.99	22.906	24.9691
	409.99	20.2983	24.0316
	419.99	23.8135	22.9267
	429.989	19.6522	23.1444
	439.989	22.9168	24.9715
	449.989	22.9287	24.5301
	459.988	23.8887	20.8722
	469.988	24.3243	22.5175
	479.988	24.3204	21.7491
	489.988	21.2542	25.385
	499.988	21.1746	24.3605
	509.987	19.6208	26.2763
	519.987	24.2164	23.3651
	529.987	23.3657	24.4595
	539.987	22.7145	24.8222
	549.986	24.0089	26.4384
	559.986	22.4875	24.5238
	569.986	21.544	23.6446
	579.986	22.903	24.3505
	589.985	22.4934	21.0412
	599.985	21.4167	24.4806
	609.985	19.7434	25.5963
	619.984	20.1822	24.5247
	629.984	23.3366	22.494
	639.984	22.4816	24.7687
	649.984	23.5814	24.0449
	659.984	19.4547	25.2951
	669.983	23.0513	22.308
	679.983	21.8255	27.251
	689.983	23.2202	26.8838
	699.982	22.991	25.1169
	709.982	24.4793	26.2463
	719.982	22.378	22.0103
	729.982	19.7138	24.5236
	739.982	23.0048	25.2701
	749.981	18.7056	23.1245
	759.981	20.8053	23.2979
	769.981	20.6652	22.7525
	779.981	20.6196	25.6486
	789.98	21.2327	22.9112
	799.98	21.7706	22.9867
	809.98	23.0938	25.2984
	819.979	22.1002	25.2169
	829.979	23.3505	24.5482
	839.979	20.9041	24.8227
	849.979	19.9614	25.849
	859.979	21.645	24.4391
	869.978	22.4247	26.4612
	879.978	24.3454	23.5426
	889.978	19.8524	23.3681
	899.978	20.4757	22.2783
