# Supplementary material for: Molecular dissection of PI3Kβ synergistic activation by receptor tyrosine kinases, GβGγ, and Rho-family GTPases
Source: eLife. 2024 May 7;12:RP88991. doi: 10.7554/eLife.88991 (PMC11076043; doi:10.7554/eLife.88991)
Supplement: Figure 1—figure supplement 2—source data 3. [file elife-88991-fig1-figsupp2-data3.xlsx]

## Sheet: Fig 1 - FS2C
Figure 1 -		Bulk membrane recruitment of Dy647-PI3KB, plus GbGg
figure supplement 2C
	[sec]	MC1	MC2		Membrane lipid composition #1 (MC1): 91% DOPC, 5% DOPS, 2% PI(4,5)P2, 2% MCC-PE (blue line)
	0	0	0		Membrane lipid composition #2 (MC2): 75% DOPC, 20% DOPS, 2% PI(4,5)P2, 2% MCC-PE (red line)
	10	25.4352	25.3125
	19.999	25.3933	29.2385
	29.999	29.0873	25.9531
	39.998	27.0973	25.3249
	49.998	28.3947	27.6485
	59.998	25.8528	26.5571
	69.997	26.7138	27.2464
	79.997	24.5203	26.9468
	89.996	27.0818	29.7024
	99.996	26.349	26.775
	109.996	26.7646	27.0238
	119.995	25.3939	26.2064
	129.995	27.1727	28.9514
	139.994	26.6928	27.8981
	149.994	30.3606	28.064
	159.994	26.5353	27.3316
	169.993	26.372	26.5858
	179.993	25.7031	26.1896
	189.993	28.3105	29.4394
	199.992	27.9095	30.4884
	209.992	26.0973	24.9709
	219.991	26.7018	27.1876
	229.991	26.1174	27.6641
	239.991	26.615	27.0503
	249.99	25.5442	22.9912
	259.99	26.0534	25.0521
	269.989	28.293	28.8581
	279.989	27.4415	30.091
	289.989	26.9838	30.2506
	299.988	28.2203	27.7191
	309.988	27.959	25.2547
	319.987	26.4218	25.4732
	329.987	25.1362	25.4285
	339.987	27.2839	27.9233
	349.986	27.6468	26.825
	359.986	26.9456	29.6679
	369.985	24.5455	28.7467
	379.985	28.0187	30.4522
	389.985	25.4858	32.3727
	399.984	27.4344	33.1709
	409.984	24.8775	29.2678
	419.983	24.9797	28.418
	429.983	25.5223	31.8829
	439.983	24.708	30.8374
	449.982	24.1631	33.0907
	459.982	27.9551	28.4918
	469.981	26.2043	33.9894
	479.981	24.8597	34.2516
	489.981	27.1296	33.8184
	499.98	26.9839	33.8334
	509.98	27.834	29.8482
	519.979	24.184	31.2428
	529.979	26.9044	26.8519
	539.979	27.5969	30.0333
	549.978	26.0571	30.1577
	559.978	28.291	27.3332
	569.978	25.3575	29.8795
	579.977	26.2699	29.9818
	589.977	27.2024	30.2165
	599.976	25.7426	34.6507
	609.976	25.4581	29.5983
	619.976	26.1008	33.7592
	629.975	27.9186	34.3173
	639.975	25.7965	31.1427
	649.974	23.6426	33.2342
	659.974	25.7563	30.6521
	669.974	22.7591	31.9214
	679.973	26.3906	33.3142
	689.973	25.0832	30.5689
	699.972	25.7051	30.0776
	709.972	27.1086	31.0581
	719.972	27.0074	33.2754
	729.971	23.8073	34.039
	739.971	28.6137	31.7577
	749.97	25.2117	31.0811
	759.97	25.5096	34.7941
	769.97	25.3832	33.4866
	779.969	24.5405	31.1488
	789.969	23.0637	31.018
	799.969	22.4368	32.3303
	809.968	26.0815	32.7152
	819.968	24.5274	33.1994
	829.967	23.8508	30.8994
	839.967	23.6276	32.6029
	849.966	23.9823	31.9008
	859.966	27.7152	32.7363
	869.966	25.0643	34.8027
	879.965	27.4621	35.5553
	889.965	24.3724	33.9789
	899.965	23.9926
	909.964	26.4645
