# Supplementary material for: Molecular dissection of PI3Kβ synergistic activation by receptor tyrosine kinases, GβGγ, and Rho-family GTPases
Source: eLife. 2024 May 7;12:RP88991. doi: 10.7554/eLife.88991 (PMC11076043; doi:10.7554/eLife.88991)
Supplement: Figure 2—source data 1. [file elife-88991-fig2-data1.xlsx]

## Sheet: Fig 2C
Figure 2C
	coupling [pY], µM	mean Ax488-pY intensity	density/µm2
	0	0	0
	0.31	51.46	250
	0.625	118	573
	1.25	252.4	1226
	2.5	604.2	2935
	5	1371	6661
	10	3076	14944
