# Supplementary material for: Molecular dissection of PI3Kβ synergistic activation by receptor tyrosine kinases, GβGγ, and Rho-family GTPases
Source: eLife. 2024 May 7;12:RP88991. doi: 10.7554/eLife.88991 (PMC11076043; doi:10.7554/eLife.88991)
Supplement: Figure 2—source data 2. [file elife-88991-fig2-data2.xlsx]

## Sheet: Fig 2D
Figure 2D
	coupling [pY], µM	mean Cy3-SH2 pY intensity	SD Cy3-SH2 pY intensity
	0	0	0
	0.31	62.16	4.427
	0.625	130.5	9.446
	1.25	320.6	10.46
	2.5	865	25.56
	5	2095	126.5
	10	4499	187
	SD = standard deviation
