# Supplementary material for: Molecular dissection of PI3Kβ synergistic activation by receptor tyrosine kinases, GβGγ, and Rho-family GTPases
Source: eLife. 2024 May 7;12:RP88991. doi: 10.7554/eLife.88991 (PMC11076043; doi:10.7554/eLife.88991)
Supplement: Figure 2—source data 3. [file elife-88991-fig2-data3.xlsx]

## Sheet: Fig 2E
Figure 2E
		mean intensity of Dy647-PI3KB
	[sec]	0.3 µM pY	0.62 µM pY	1.25 µM pY	2.5 µM pY	5 µM pY	10 µM pY
	0	0	0	0	0	0	0
	10	114.716	255.765	372.444	423.399	1134.94	1540.34
	19.999	262.211	499.161	910.571	1257.69	1860.8	2424.67
	29.999	306.203	574.228	1138.45	1651.42	2272.3	2952.36
	39.999	322.853	607.925	1289.6	1807.2	2613.63	3361.19
	49.999	322.163	659.193	1358.46	2070.15	2819.37	3737.81
	59.998	313.882	606.526	1420.79	2270.8	3187.74	4003.89
	69.998	311.97	614.032	1372.81	2384.5	3326.1	4258.55
	79.998	312.222	623.83	1412.2	2523.89	3483.98	4568.84
	89.997	333.194	584.826	1434.7	2632.84	3659.45	4795.16
	99.997	327.538	616.896	1478.55	2661.15	3805.32	5037.01
	109.997	344.839	600.51	1495.21	2760.06	3900.11	5173.84
	119.997	345.54	623.426	1473.36	2778.75	4094.61	5279.33
	129.996	323.661	585.142	1428.74	2866.39	4188.01	5388.1
	139.996	332.785	606.658	1471.99	2903.43	4379.34	5521.24
	149.996	318.396	617.466	1442.66	2921.43	4465.41	5691.34
	159.995	327.206	591.276	1468.12	2961.93	4484.12	5822.37
	169.995	336.382	615.681	1398.82	2971.8	4549.01	6047.41
	179.995	339.895	599.653	1408.23	3037.09	4600.13	6253.49
	189.995	343.179	593.436	1423.88	3119.34	4650.24	6476.81
	199.994	331.786	629.178	1436.48	3163.69	4751.81	6640.34
	209.994	339.772	617.194	1432.95	3119.62	4787.4	6652.72
	219.994	332.266	592.409	1407.42	3206.85	4816.17	6852.11
	229.993	338.798	630.747	1431.79	3155.07	4913.65	6921.32
	239.993	356.851	627.943	1423.23	3154.07	4982.19	7108.03
	249.993	334.134	621.913	1391.83	3206.83	4896.37	7180.66
	259.993	359.319	632.694	1419.93	3244.16	5020.03	7202.37
	269.992	358.662	592.353	1403.69	3256.36	5088.58	7243.21
	279.992	352.691	599.973	1390.7	3250.26	5067.1	7372.63
	289.992	333.069	584.997	1445.12	3298.12	5150.86	7441.33
	299.991	338.478	565.877	1413.49	3224.65	5199.82	7155.25
	309.991	329.899	555.606	1408.09	3200.29	5165.13	7086.84
	319.991	342.976	542.01	1392.43	3296.7	5342.32	7283.76
	329.991	320.634	573.224	1364.7	3287.82	5393.82	7458.58
	339.99	315.028	571.343	1351.53	3294.99	5490.27	7520.99
	349.99	325.447	553.195	1368.91	3235.03	5550.78	7637.7
	359.99	318.981	572.769	1370.34	3215.87	5532.78	7736.1
	369.989	314.163	586.654	1391.12	3118.99	5485.34	7794.92
	379.989	319.862	591.895	1334.51	3213.66	5519.9	8019.01
	389.989	317.792	599.929	1348.7	3296.66	5460.12	8016.13
	399.989	314.253	601.15	1372.06	3196.03	5527.73	7926.57
	409.988	332.849	604.086	1350.97	3213.78	5399.63	7972.76
	419.988	334.668	589.521	1321.75	3275.91	5473.67	8108.78
	429.988	324.052	602.921	1286.41	3215.26	5630.44	8071.53
	439.987	312.701	583.154	1365.49	3191.24	5673.41	8176.49
	449.987	286.703	577.991	1417.48	3223.26	5754.91	8184.75
	459.987	285.985	541.321	1328.57	3233.27	5717.1	8198.54
	469.987	305.526	568.495	1399.88	3257.28	5616.35	8249.72
	479.986	323.675	589.25	1405.43	3205.55	5639.49	8285.09
	489.986	312.434	570.858	1424.09	3130.25	5627.05	8326.17
	499.986	322.71	546.306	1370.52	3139.67	5681.32	8317.14
	509.985	324.419	583.57	1392.38	3226.93	5769.7	8487.83
	519.985	320.292	598.324	1385.34	3171.95	5710.25	8540.58
	529.985	310.387	565.636	1362.92	3181.11	5791.71	8718.87
	539.985	307	561.324	1423.54	3116.87	5908.06	8821.46
	549.984	307.735	582.157	1355.6	3157.18	6014.86	8932.42
	559.984	307.748	564.898	1391.06	3196.86	6025.37	8972.07
	569.984	328.374	562.347	1369.62	3100.12	6052.6	9015.83
	579.983	307.597	562.846	1338.57	3108.16	6016.41	9032.57
	589.983	307.706	561.274	1361.9	3083.55	6101.69	9041.23
	599.983	298.664	557.919	1354.63	3115.11	6065.55	9114.14
	609.983	290.988	576.066	1331.77	3087.93	6137.42	9025.23
	619.982	300.7	582.217	1419.19	3149.09	6168.33	9032.22
	629.982	290.477	568.755	1356.56	3190.49	6158.45	8980.86
	639.982	302.278	556.257	1347.5	3208.72	6056.81	9119.18
	649.981	316.642	554.56	1354.41	3189.18	6009.32	9168.89
	659.981	311.749	538.946	1371.57	3201.14	6083.61	9286.18
	669.981	307.706	525.24	1364.67	3209.68	6235.5	9025.6
	679.981	304.917	537.905	1329.71	3221.71	6272.35	9155.43
	689.98	291.674	557.352	1316.34	3111.99	6267.38	9204.42
	699.98	286.431	558.216	1337.71	3228.03	6236.05	9207.26
	709.98	285.846	551.24	1365.41	3171.7	6153.38	9349.12
	719.979	294.771	558.274	1383.67	3164.44	6153.65	9414.36
	729.979	267.21	515.934	1351.19	3136.02	6119.85	9412.9
	739.979	283.772	536.174	1336.13	3137.93	6159.39	9438.37
	749.979	290.572	553.219	1292.31	3155.07	6125.69	9549.78
	759.978	294.877	558.71	1274.66	3140.47	6175.22	9550.02
	769.978	286.718	558.674	1321.2	3185.03	6274.8	9455.87
	779.978	270.389	547.605	1288.23	3197.66	6400.92	9520.87
	789.977	285.06	549.481	1316.14	3108.1	6313.58	9706.78
	799.977	278.025	550.314	1330.31	3085.63	6011.71	9763.62
