# Supplementary material for: Molecular dissection of PI3Kβ synergistic activation by receptor tyrosine kinases, GβGγ, and Rho-family GTPases
Source: eLife. 2024 May 7;12:RP88991. doi: 10.7554/eLife.88991 (PMC11076043; doi:10.7554/eLife.88991)
Supplement: Figure 2—source data 4. [file elife-88991-fig2-data4.xlsx]

## Sheet: Fig 2F
Figure 2F
	Raw dwell time measurements (seconds)								1-Cumulative distribution frequency (1-CDF)
	0.3 µM pY	0.62 µM pY	1.25 µM pY	2.5 µM pY	5 µM pY	10 µM pY		BIN (sec)	0.3 µM pY	0.62 µM pY	1.25 µM pY	2.5 µM pY	5 µM pY	10 µM pY		0.3 µM pY	MOV1	MOV2	MOV3	MOV4	MOV5	MOV6	AVE	SD
	0.362192	1.44877	1.8627	0.103483	2.06967	0.413934		0.104	0.90678	0.914692	0.878882	0.896317	0.888889	0.92575		alpha	0.8275	0.9022	0.0946	0.5768			0.600275	0.364714
	0.31045	0.620901	0.931351	0.724384	0.983093	0.620901		0.156	0.832627	0.853081	0.818323	0.814461	0.82	0.846761		T1 (sec)	0.64	0.8201	0.1633	0.6756			0.57475	0.285141
	1.70748	0.258709	1.60399	0.362192	0.258709	0.517417		0.208	0.773305	0.765403	0.737578	0.757162	0.757778	0.796209		T2 (sec)	1.905	2.486	1.102	1.622			1.77875	0.576976
	0.362192	2.69057	1.34529	0.827868	0.31045	3.1045		0.26	0.735169	0.732227	0.675466	0.713506	0.703333	0.737757		N	341	508	472	589			477.5	103.32
	4.29456	6.72643	1.39703	1.2418	0.465676	1.13832		0.312	0.684322	0.694313	0.625776	0.668486	0.655556	0.696682		AVE DT (sec)	0.88401	0.999492	1.03385	1.09439			1.00294	0.0884601
	0.258709	5.84682	0.0517417	2.79405	4.19108	0.31045		0.364	0.637712	0.665877	0.588509	0.633015	0.603333	0.654028		T1 (sec)	0.797	0.9295	1.003	1.025			0.938625	0.102868	if single exp fit
	1.44877	3.72541	0.776126	0.620901	0.31045	0.413934		0.416	0.605932	0.623223	0.565217	0.59618	0.567778	0.616114
	2.8458	2.01793	0.931351	0.983093	0.517417	4.34631		0.468	0.582627	0.592417	0.532609	0.564802	0.53	0.587678		0.62 µM pY	MOV1	MOV2	MOV3	MOV4	MOV5	MOV6	AVE	SD
	0.827868	4.03586	0.620901	0.517417	5.38114	1.29354		0.52	0.559322	0.561611	0.509317	0.529332	0.506667	0.549763		alpha	0.2442	0.2858	0.2796				0.269867	0.0224431
	0.87961	0.87961	1.8627	6.62294	1.2418	2.4836		0.572	0.540254	0.533175	0.490683	0.508868	0.474444	0.519747		T1 (sec)	0.3487	0.3684	0.452				0.3897	0.0548451
	0.724384	0.517417	1.08658	0.569159	1.50051	0.103483		0.624	0.521186	0.511848	0.47205	0.485675	0.451111	0.481833		T2 (sec)	1.319	1.529	1.262				1.37	0.140616
	3.41495	0.465676	1.13832	0.983093	4.76024	0.155225		0.676	0.502119	0.492891	0.453416	0.470668	0.434444	0.440758		N	331	394	422				382.333	46.6083
	0.258709	3.25973	0.87961	1.55225	0.465676	0.0517417		0.728	0.476695	0.462085	0.431677	0.442019	0.4	0.421801		AVE DT (sec)	1.08986	1.21935	1.05838				1.12253	0.0853121
	1.13832	2.06967	0.620901	0.31045	2.17315	0.983093		0.78	0.459746	0.443128	0.413043	0.420191	0.384444	0.399684		T1 (sec)	1.049	1.148	1.006				1.06767	0.0728171	if single exp fit
	0.827868	0.672643	0.776126	1.2418	2.27664	0.672643		0.832	0.432203	0.414692	0.399068	0.401091	0.357778	0.371248
	0.827868	4.65676	2.74231	0.413934	0.465676	0.569159		0.884	0.417373	0.395735	0.388199	0.381992	0.338889	0.35545		1.25 µM pY	MOV1	MOV2	MOV3	MOV4	MOV5	MOV6	AVE	SD
	1.13832	0.258709	1.8627	2.17315	0.620901	1.08658		0.936	0.389831	0.374408	0.374224	0.365621	0.318889	0.334913		alpha	0.4155	0.2562	0.2342				0.301967	0.0989362
	0.569159	1.70748	0.672643	0.87961	2.89754	1.65574		0.988	0.387712	0.36019	0.364907	0.3397	0.305556	0.311216		T1 (sec)	0.4774	0.2226	0.3679				0.355967	0.127818
	3.57018	0.362192	0.362192	0.724384	0.569159	2.17315		1.04	0.362288	0.353081	0.349379	0.3206	0.294444	0.300158		T2 (sec)	1.244	1.278	1.356				1.29267	0.0574224
	0.517417	0.413934	4.60501	2.06967	1.65574	0.155225		1.092	0.338983	0.341232	0.329193	0.312415	0.282222	0.281201		N	531	644	636				603.667	63.0582
	1.08658	1.08658	2.01793	0.206967	0.258709	0.0517417		1.144	0.32839	0.322275	0.309006	0.301501	0.273333	0.268562		AVE DT (sec)	0.942265	1.05187	1.15174				1.04862	0.104776
	1.39703	0.465676	1.2418	3.36321	5.17417	1.65574		1.196	0.309322	0.305687	0.298137	0.289222	0.26	0.260664		T1 (sec)	0.8876	0.9672	1.092				0.982267	0.10303	if single exp fit
	3.88063	1.60399	0.724384	1.03483	0.931351	4.03586		1.248	0.292373	0.296209	0.281056	0.276944	0.251111	0.251185
	1.19006	0.724384	0.569159	5.07069	2.8458	0.776126		1.3	0.286017	0.279621	0.274845	0.264666	0.235556	0.238547		2.5 µM pY	MOV1	MOV2	MOV3	MOV4	MOV5	MOV6	AVE	SD
	3.4667	0.931351	0.413934	1.81096	0.620901	0.206967		1.352	0.260593	0.265403	0.262422	0.253752	0.224444	0.230648		alpha	0.2566	0.7481	0.4166				0.473767	0.250687
	0.87961	0.827868	3.82889	0.724384	0.362192	0.0517417		1.404	0.245763	0.248815	0.25	0.245566	0.211111	0.221169		T1 (sec)	0.3278	0.5532	0.4435				0.4415	0.112713
	0.103483	1.08658	2.32838	2.38012	1.19006	0.155225		1.456	0.230932	0.229858	0.243789	0.230559	0.204444	0.206951		T2 (sec)	1.182	1.931	1.463				1.52533	0.378371
	0.362192	2.4836	2.22489	0.362192	0.31045	1.65574		1.508	0.226695	0.21564	0.236025	0.219645	0.197778	0.192733		N	542	647	733				640.667	95.6574
	0.620901	0.569159	1.08658	1.39703	4.55327	0.31045		1.56	0.220339	0.2109	0.231366	0.210095	0.195556	0.178515		AVE DT (sec)	1.00524	0.919675	1.06731				0.997407	0.0741262
	0.103483	1.65574	0.776126	0.776126	1.29354	0.517417		1.612	0.216102	0.203791	0.217391	0.197817	0.19	0.176935		T1 (sec)	0.9305	0.8036	0.9784				0.904167	0.0903263	if single exp fit
	0.206967	1.44877	1.13832	1.03483	1.60399	0.155225		1.664	0.205508	0.199052	0.200311	0.189632	0.178889	0.161137
	0.155225	3.41495	0.724384	1.8627	0.931351	0.258709		1.716	0.194915	0.191943	0.192547	0.18281	0.17	0.151659		5 µM pY	MOV1	MOV2	MOV3	MOV4	MOV5	MOV6	AVE	SD
	0.620901	3.88063	0.724384	1.29354	0.87961	2.89754		1.768	0.182203	0.187204	0.184783	0.178718	0.167778	0.14376		alpha	0.4497	0.5557	0.4939	0.6994	0.7381	0.7179	0.609117	0.125031
	0.413934	0.827868	3.00102	2.69057	0.362192	2.22489		1.82	0.169492	0.180095	0.17236	0.174625	0.161111	0.137441		T1 (sec)	0.327	0.4063	0.4492	0.5172	0.4906	0.5511	0.4569	0.0814114
	1.65574	0.569159	3.05276	3.57018	0.931351	0.31045		1.872	0.163136	0.165877	0.156832	0.163711	0.154444	0.132701		T2 (sec)	1.147	1.489	1.452	1.094	1.242	1.236	1.27667	0.160539
	0.517417	0.258709	2.89754	1.34529	0.465676	0.258709		1.924	0.152542	0.158768	0.149068	0.158254	0.147778	0.129542		N	870	976	900	1651	1587	1540	1254	374.259
	0.517417	1.8627	3.4667	0.413934	1.70748	0.620901		1.976	0.139831	0.149289	0.14441	0.156889	0.14	0.123223		AVE DT (sec)	0.804733	0.921809	0.984818	0.717458	0.71581	0.771389	0.819336	0.1109
	2.4836	0.465676	1.39703	1.70748	0.569159	0.465676		2.028	0.131356	0.137441	0.131988	0.14734	0.132222	0.120063		T1 (sec)	0.7255	0.8045	0.8907	0.6655	0.6485	0.7128	0.74125	0.0913608	if single exp fit
	1.13832	0.672643	2.01793	1.34529	0.620901	0.672643		2.08	0.127119	0.127962	0.130435	0.144611	0.121111	0.115324
	1.96619	0.776126	2.01793	0.362192	0.465676	0.0517417		2.132	0.127119	0.127962	0.128882	0.139154	0.118889	0.110585		10 µM pY	MOV1	MOV2	MOV3	MOV4	MOV5	MOV6	AVE	SD
	3.82889	2.4836	0.620901	0.931351	1.08658	0.155225		2.184	0.125	0.123223	0.125776	0.135061	0.112222	0.105845		alpha	0.2175	0.8243	0.5871	0.4682	0.6221		0.54384	0.222976
	1.81096	0.258709	2.43186	2.74231	0.87961	0.0517417		2.236	0.116525	0.113744	0.124224	0.132333	0.11	0.0995261		T1 (sec)	0.4368	0.7209	0.5231	0.483	0.5663		0.54602	0.108881
	0.31045	2.32838	1.75922	0.983093	0.206967	0.413934		2.288	0.110169	0.113744	0.122671	0.132333	0.106667	0.0963665		T2 (sec)	0.9595	2.321	1.657	1.063	1.219		1.4439	0.557903
	1.39703	0.620901	0.827868	0.413934	1.91444	0.0517417		2.34	0.110169	0.111374	0.114907	0.124147	0.105556	0.093207		N	626	633	706	1448	1285		939.6	395.186
	2.74231	1.75922	0.87961	1.03483	0.413934	0.155225		2.392	0.0995763	0.101896	0.110248	0.117326	0.1	0.0900474		AVE DT (sec)	0.872501	1.01685	1.0097	0.815683	0.837089		0.910364	0.0961432
	2.79405	1.39703	3.57018	1.50051	0.724384	0.0517417		2.444	0.0932203	0.101896	0.104037	0.111869	0.0955556	0.0884676		T1 (sec)	0.8329	0.9164	0.9113	0.765	0.7819		0.8415	0.0706407	if single exp fit
	0.206967	0.827868	1.50051	0.517417	0.362192	0.103483		2.496	0.0889831	0.0971564	0.102484	0.109141	0.0888889	0.0853081
	0.206967	1.03483	0.465676	2.43186	4.13934	1.39703		2.548	0.0826271	0.0971564	0.100932	0.105048	0.0855556	0.0853081
	2.8458	3.25973	2.94928	3.72541	2.89754	3.67366		2.6	0.0805085	0.0971564	0.0993789	0.100955	0.0844444	0.0821485
	0.724384	2.74231	0.362192	2.32838	1.2418	0.155225		2.652	0.0805085	0.0971564	0.0931677	0.0982265	0.0822222	0.0805687
	0.413934	0.31045	0.413934	7.70952	1.39703	0.206967		2.704	0.0805085	0.0947867	0.0900621	0.0941337	0.08	0.0789889
	0.931351	1.29354	0.827868	1.70748	2.8458	0.569159		2.756	0.0783898	0.0876777	0.0885093	0.0900409	0.0766667	0.0789889
	0.31045	1.44877	0.465676	0.672643	0.724384	3.62192		2.808	0.0677966	0.0853081	0.0838509	0.0818554	0.0722222	0.0758294
	0.206967	1.81096	0.517417	1.19006	1.44877	0.103483		2.86	0.0635593	0.0781991	0.0822981	0.0804911	0.07	0.07109
	1.34529	1.44877	0.620901	2.17315	2.06967	0.0517417		2.912	0.0635593	0.0734597	0.0791925	0.0777626	0.0644444	0.0679305
	1.03483	1.29354	1.65574	0.569159	0.465676	0.724384		2.964	0.059322	0.07109	0.0714286	0.0777626	0.0622222	0.0679305
	1.34529	0.672643	4.19108	3.1045	3.88063	0.465676		3.016	0.059322	0.0687204	0.0698758	0.0750341	0.0588889	0.0679305
	1.96619	1.34529	1.44877	3.20799	0.672643	1.2418		3.068	0.0572034	0.063981	0.0667702	0.0723056	0.0566667	0.0663507
	0.517417	0.776126	3.72541	3.41495	1.19006	1.19006		3.12	0.0529661	0.0616114	0.0636646	0.0682128	0.0555556	0.0647709
	3.57018	3.05276	0.31045	0.776126	7.39907	0.517417		3.172	0.0508475	0.0592417	0.060559	0.0668486	0.0533333	0.0647709
	0.931351	1.39703	1.2418	0.776126	0.465676	0.258709		3.224	0.0487288	0.0592417	0.0590062	0.0613915	0.0511111	0.0616114
	2.43186	0.827868	1.8627	0.620901	1.50051	0.413934		3.276	0.0466102	0.0521327	0.0543478	0.058663	0.0466667	0.0616114
	1.03483	0.827868	0.258709	6.62294	1.34529	1.65574		3.328	0.0466102	0.0521327	0.052795	0.0559345	0.0466667	0.0600316
	0.103483	0.155225	9.417	1.44877	0.931351	0.0517417		3.38	0.0466102	0.0521327	0.0496894	0.053206	0.0433333	0.0584518
	0.724384	0.206967	2.38012	0.672643	2.74231	1.8627		3.432	0.0444915	0.049763	0.0465839	0.0491132	0.0411111	0.056872
	0.206967	2.17315	0.724384	0.465676	1.81096	0.983093		3.484	0.0423729	0.0473934	0.0450311	0.0491132	0.0411111	0.0537125
	1.81096	0.155225	1.08658	3.51844	0.87961	0.827868		3.536	0.0423729	0.0473934	0.0450311	0.0450205	0.0411111	0.0489731
	0.569159	0.87961	0.724384	1.44877	0.983093	0.155225		3.588	0.0381356	0.0473934	0.0434783	0.0436562	0.0411111	0.0489731
	0.362192	0.0517417	4.44979	0.620901	1.39703	0.103483		3.64	0.0360169	0.0473934	0.0434783	0.0409277	0.04	0.0473934
	1.19006	0.103483	1.60399	1.55225	2.4836	1.70748		3.692	0.0360169	0.0473934	0.0403727	0.0409277	0.04	0.042654
	1.34529	0.517417	2.43186	1.34529	0.413934	0.413934		3.744	0.0338983	0.0450237	0.0372671	0.0395634	0.0388889	0.0410742
	0.413934	0.413934	2.94928	1.60399	0.465676	0.983093		3.796	0.0317797	0.042654	0.0372671	0.0381992	0.0377778	0.0379147
	0.362192	1.29354	1.19006	1.08658	0.362192	0.362192		3.848	0.0275424	0.042654	0.0341615	0.0381992	0.0355556	0.0379147
	0.103483	0.983093	1.70748	2.01793	1.96619	0.0517417		3.9	0.0254237	0.0331754	0.0326087	0.0368349	0.0322222	0.0347551
	4.13934	0.465676	5.89856	0.517417	2.74231	0.413934		3.952	0.0254237	0.0308057	0.0310559	0.0354707	0.0311111	0.0347551
	2.79405	0.0517417	2.69057	0.413934	0.87961	2.69057		4.004	0.0254237	0.028436	0.0310559	0.0354707	0.0311111	0.0347551
	0.103483	0.0517417	0.776126	1.60399	7.1921	0.258709		4.056	0.0254237	0.0260664	0.0310559	0.0354707	0.0288889	0.0331754
	1.08658	0.206967	1.39703	3.00102	0.776126	3.88063		4.108	0.0254237	0.0236967	0.0295031	0.0354707	0.0288889	0.0315956
	0.103483	0.0517417	0.724384	5.53637	1.29354	0.0517417		4.16	0.0211864	0.0236967	0.0295031	0.0354707	0.0266667	0.0315956
	0.87961	0.0517417	2.17315	1.03483	1.13832	0.206967		4.212	0.0190678	0.0236967	0.0279503	0.0341064	0.0255556	0.0300158
	0.155225	0.0517417	0.155225	0.724384	0.87961	1.39703		4.264	0.0190678	0.0236967	0.0279503	0.0327422	0.0255556	0.0300158
	0.0517417	0.0517417	2.32838	0.827868	0.569159	4.34631		4.316	0.0169492	0.0236967	0.0279503	0.0327422	0.0255556	0.0300158
	1.96619	0.103483	0.569159	0.672643	0.983093	0.569159		4.368	0.0169492	0.0236967	0.0279503	0.0300136	0.0255556	0.0252765
	0.0517417	0.155225	1.13832	0.983093	2.43186	0.569159		4.42	0.0169492	0.021327	0.0279503	0.0286494	0.0244444	0.0236967
	0.0517417	1.60399	1.91444	0.620901	1.39703	0.620901		4.472	0.0169492	0.021327	0.0263975	0.0286494	0.0244444	0.0236967
	0.0517417	2.01793	0.31045	3.05276	2.17315	1.70748		4.524	0.0169492	0.021327	0.0263975	0.0286494	0.0244444	0.0236967
	1.19006	3.15625	0.362192	0.776126	3.15625	1.65574		4.576	0.0148305	0.021327	0.0263975	0.0286494	0.0233333	0.0236967
	0.362192	0.103483	0.31045	1.60399	0.827868	0.0517417		4.628	0.0148305	0.0189573	0.0248447	0.0272851	0.0233333	0.0236967
	2.38012	1.29354	0.0517417	1.19006	0.465676	0.155225		4.68	0.0148305	0.0165877	0.0248447	0.0272851	0.0233333	0.0236967
	1.08658	0.206967	0.206967	0.362192	2.17315	0.776126		4.732	0.0127119	0.0165877	0.0232919	0.0259209	0.0222222	0.0236967
	0.362192	0.155225	0.31045	4.96721	3.88063	0.103483		4.784	0.0127119	0.014218	0.0201863	0.0259209	0.0211111	0.0236967
	1.03483	0.103483	0.362192	4.24282	0.724384	0.465676		4.836	0.0127119	0.0118483	0.0201863	0.0245566	0.0211111	0.0221169
	1.39703	0.776126	1.75922	1.2418	0.827868	2.8458		4.888	0.0127119	0.0118483	0.0201863	0.0245566	0.0211111	0.0221169
	0.517417	2.74231	0.87961	4.19108	0.103483	0.465676		4.94	0.0127119	0.0118483	0.0201863	0.0245566	0.02	0.0221169
	1.39703	0.362192	0.258709	3.1045	0.569159	0.0517417		4.992	0.0127119	0.00947867	0.0186335	0.0231924	0.02	0.0221169
	2.17315	0.413934	0.258709	0.620901	0.827868	0.0517417		5.044	0.0127119	0.00947867	0.0186335	0.0231924	0.02	0.0221169
	3.72541	1.19006	0.206967	2.32838	0.517417	0.0517417		5.096	0.0127119	0.00947867	0.0186335	0.0204638	0.02	0.0221169
	0.724384	0.103483	0.206967	3.31147	0.465676	0.31045		5.148	0.0105932	0.00947867	0.0186335	0.0204638	0.02	0.0221169
	0.155225	1.39703	0.258709	0.931351	0.413934	0.87961		5.2	0.0105932	0.00947867	0.0170807	0.0204638	0.0166667	0.0205371
	0.258709	0.206967	0.206967	1.60399	0.0517417	5.79508		5.252	0.0105932	0.00947867	0.0170807	0.0204638	0.0166667	0.0205371
	0.0517417	0.413934	0.0517417	2.89754	0.517417	0.0517417		5.304	0.00847458	0.00947867	0.0170807	0.0204638	0.0166667	0.0205371
	0.620901	1.8627	0.258709	0.827868	0.517417	0.103483		5.356	0.00847458	0.00947867	0.0170807	0.0177353	0.0144444	0.0205371
	1.50051	0.827868	0.206967	0.103483	4.03586	0.31045		5.408	0.00635593	0.00947867	0.0170807	0.0177353	0.0144444	0.0205371
	0.0517417	1.44877	0.0517417	0.87961	0.827868	0.258709		5.46	0	0.00947867	0.0170807	0.0177353	0.0144444	0.0189573
	0.413934	0.31045	0.155225	0.569159	0.362192	0.0517417		5.512	0	0.00947867	0.0170807	0.0163711	0.0122222	0.0189573
	5.48462	2.17315	0.155225	0.206967	1.2418	0.569159		5.564	0	0.00947867	0.0170807	0.0150068	0.0122222	0.0189573
	0.0517417	0.827868	0.155225	0.206967	0.931351	0.776126		5.616	0	0.00947867	0.0170807	0.0150068	0.0122222	0.0189573
	0.0517417	0.206967	0.155225	0.0517417	5.22592	0.0517417		5.668	0	0.00947867	0.015528	0.0150068	0.0122222	0.0189573
	0.0517417	2.8458	1.13832	0.465676	0.362192	0.827868		5.72	0	0.00947867	0.0139752	0.0150068	0.0122222	0.0157978
	2.58709	1.08658	0.103483	4.7085	0.465676	0.517417		5.772	0	0.00947867	0.0139752	0.0150068	0.0122222	0.0126382
	2.4836	0.258709	0.0517417	0.206967	0.362192	0.620901		5.824	0	0.007109	0.0139752	0.0150068	0.0111111	0.0110585
	1.2418	1.39703	0.103483	0.155225	0.827868	1.39703		5.876	0	0.007109	0.0124224	0.0136426	0.0111111	0.00947867
	0.465676	1.19006	0.0517417	0.258709	0.87961	0.258709		5.928	0	0.007109	0.0124224	0.0136426	0.0111111	0.00947867
	0.0517417	0.931351	0.103483	0.258709	4.39805	0.620901		5.98	0	0.007109	0.0108696	0.0136426	0.0111111	0.00947867
	0.258709	0.206967	0.103483	0.31045	2.4836	1.03483		6.032	0	0.00473934	0.0108696	0.0136426	0.0111111	0.00947867
	0.672643	0.206967	0.103483	0.258709	0.31045	0.465676		6.084	0	0.00473934	0.0108696	0.0136426	0.0111111	0.00947867
	1.91444	0.931351	0.0517417	0.258709	4.13934	1.08658		6.136	0	0.00473934	0.0108696	0.0136426	0.0111111	0.00947867
	0.413934	0.724384	0.0517417	0.206967	0.31045	0.569159		6.188	0	0.00473934	0.0108696	0.0136426	0.0111111	0.00947867
	2.01793	4.96721	0.103483	0.155225	0.569159	0.31045		6.24	0	0.00473934	0.0108696	0.0136426	0.01	0.00947867
	0.103483	0.206967	0.103483	0.413934	0.672643	0.983093		6.292	0	0.00473934	0.0108696	0.0122783	0.00888889	0.00947867
	0.206967	0.724384	0.0517417	1.96619	0.31045	0.672643		6.344	0	0.00473934	0.0108696	0.0122783	0.00777778	0.00947867
	0.413934	0.465676	0.103483	0.103483	1.03483	3.77715		6.396	0	0.00473934	0.0108696	0.0122783	0.00777778	0.00789889
	0.103483	1.96619	0.103483	1.29354	5.53637	3.77715		6.448	0	0.00473934	0.0108696	0.0122783	0.00666667	0.00789889
	0.206967	0.206967	0.413934	1.65574	0.258709	0.362192		6.5	0	0.00473934	0.00931677	0.0122783	0.00666667	0.00789889
	1.08658	0.0517417	2.01793	0.103483	2.4836	0.103483		6.552	0	0.00473934	0.00931677	0.0095498	0.00666667	0.00789889
	0.724384	0.103483	1.60399	0.103483	0.258709	0.155225		6.604	0	0.00473934	0.00931677	0.00545703	0.00666667	0.00789889
	3.1045	0.0517417	0.724384	0.206967	3.25973	2.32838		6.656	0	0.00473934	0.00931677	0.00545703	0.00666667	0.00789889
	1.34529	0.413934	1.65574	0.31045	1.34529	0.672643		6.708	0	0.00236967	0.00931677	0.00545703	0.00666667	0.00789889
	0.155225	0.87961	0.103483	0.0517417	0.206967	0.31045		6.76	0	0.00236967	0.00931677	0.00545703	0.00666667	0.00789889
	0.103483	1.34529	5.74333	0.206967	0.206967	2.27664		6.812	0	0.00236967	0.00931677	0.00545703	0.00666667	0.00789889
	0.258709	0.413934	0.155225	0.206967	0.206967	0.0517417		6.864	0	0.00236967	0.00931677	0.00545703	0.00666667	0.00789889
	1.29354	1.50051	0.103483	2.38012	0.206967	1.13832		6.916	0	0.00236967	0.00931677	0.00545703	0.00666667	0.00789889
	0.258709	1.39703	0.155225	1.8627	0.258709	0.155225		6.968	0	0.00236967	0.00776398	0.00545703	0.00666667	0.00789889
	0.0517417	0.155225	2.69057	1.91444	0.155225	0.206967		7.02	0	0.00236967	0.00776398	0.00545703	0.00666667	0.00789889
	0.87961	1.8627	2.06967	0.0517417	0.155225	0.569159		7.072	0	0.00236967	0.00776398	0.00409277	0.00666667	0.00789889
	0.0517417	0.776126	1.65574	0.155225	0.155225	3.72541		7.124	0	0.00236967	0.00776398	0.00409277	0.00666667	0.00631912
	2.01793	0.155225	0.776126	0.31045	0.103483	0.620901		7.176	0	0.00236967	0.00776398	0.00409277	0.00555556	0.00473934
	0.362192	0.931351	2.27664	0.517417	0.0517417	0.258709		7.228	0	0.00236967	0.00621118	0.00409277	0.00555556	0.00473934
	0.827868	0.103483	1.44877	0.155225	0.724384	0.0517417		7.28	0	0.00236967	0.00621118	0.00409277	0.00444444	0.00473934
	0.103483	1.2418	0.0517417	0.206967	0.569159	1.75922		7.332	0	0.00236967	0.00621118	0.00409277	0.00333333	0.00473934
	0.465676	0.724384	1.2418	6.31249	1.08658	0.0517417		7.384	0	0.00236967	0.00621118	0.00409277	0.00222222	0.00473934
	1.75922	0.103483	1.03483	0.724384	7.29559	0.620901		7.436	0	0.00236967	0.00621118	0.00409277	0.00222222	0.00473934
	1.70748	0.569159	0.465676	1.44877	1.19006	0.155225		7.488	0	0	0.00621118	0.00409277	0.00222222	0.00315956
	1.03483	0.206967	0.31045	1.70748	0.413934	3.67366		7.54	0	0	0.00621118	0.00409277	0.00222222	0.00315956
	2.53535	0.983093	1.2418	1.03483	0.620901	3.31147		7.592	0	0	0.00621118	0.00409277	0.00111111	0.00315956
	0.672643	2.22489	2.63883	1.08658	2.12141	0.155225		7.644	0	0	0.00621118	0.00409277	0.00111111	0.00315956
	3.82889	0.206967	1.03483	0.0517417	0.206967	0.827868		7.696	0	0	0.00621118	0.00272851	0.00111111	0.00315956
	1.2418	2.22489	0.569159	1.65574	0.258709	1.08658		7.748	0	0	0.00621118	0.00272851	0.00111111	0.00315956
	0.103483	0.0517417	1.19006	2.43186	2.06967	0.620901		7.8	0	0	0.00621118	0.00272851	0.00111111	0.00315956
	2.01793	0.362192	0.465676	3.25973	0.155225	0.931351		7.852	0	0	0.00621118	0.00272851	0.00111111	0.00315956
	1.96619	0.569159	1.65574	1.8627	0.87961	1.75922		7.904	0	0	0.00621118	0.00272851	0.00111111	0.00315956
	0.87961	0.31045	0.465676	0.0517417	0.724384	1.50051		7.956	0	0	0.00465839	0.00272851	0.00111111	0.00315956
	0.465676	1.50051	0.155225	0.413934	0.155225	0.0517417		8.008	0	0	0.00465839	0.00272851	0.00111111	0.00315956
	0.0517417	2.94928	1.91444	1.44877	2.01793	0.0517417		8.06	0	0	0.00465839	0.00136426	0.00111111	0.00315956
	0.0517417	0.827868	2.01793	0.672643	1.39703	0.31045		8.112	0	0	0.00465839	0.00136426	0.00111111	0.00157978
	0.155225	0.31045	0.206967	0.0517417	0.413934	0.776126		8.164	0	0	0.00465839	0.00136426	0.00111111	0.00157978
	0.206967	0.620901	0.517417	0.155225	1.08658	0.0517417		8.216	0	0	0.00465839	0.00136426	0.00111111	0.00157978
	0.620901	0.103483	3.15625	0.103483	0.103483	0.672643		8.268	0	0	0.00465839	0.00136426	0.00111111	0.00157978
	1.08658	3.98411	0.0517417	0.206967	5.22592	0.0517417		8.32	0	0	0.00465839	0.00136426	0.00111111	0.00157978
	0.413934	2.22489	0.206967	4.39805	0.362192	0.155225		8.372	0	0	0.00465839	0.00136426	0	0
	0.87961	0.413934	0.103483	0.569159	0.362192	0.258709		8.424	0	0	0.00465839	0.00136426	0
	0.0517417	0.0517417	0.0517417	1.29354	0.724384	0.0517417		8.476	0	0	0.00465839	0.00136426	0
	0.362192	1.75922	0.31045	0.155225	0.0517417	0.620901		8.528	0	0	0.00310559	0.00136426	0
	0.103483	1.13832	0.362192	3.41495	0.103483	0.0517417		8.58	0	0	0.00310559	0.00136426	0
	2.38012	3.4667	2.94928	0.206967	0.103483	3.88063		8.632	0	0	0.00310559	0.00136426	0
	1.03483	0.31045	0.258709	0.0517417	0.103483	0.103483		8.684	0	0	0.00310559	0.00136426	0
	0.31045	1.55225	0.0517417	2.12141	0.0517417	0.103483		8.736	0	0	0.00310559	0.00136426	0
	0.827868	2.22489	1.2418	0.87961	0.103483	0.0517417		8.788	0	0	0.00310559	0.00136426	0
	0.465676	0.983093	0.0517417	0.0517417	0.0517417	0.983093		8.84	0	0	0.00310559	0.00136426	0
	0.206967	0.672643	1.08658	1.29354	0.103483	0.827868		8.892	0	0	0.00310559	0.00136426	0
	0.155225	0.362192	1.19006	0.103483	0.103483	0.362192		8.944	0	0	0.0015528	0.00136426	0
	1.70748	0.0517417	0.103483	4.34631	0.0517417	1.75922		8.996	0	0	0.0015528	0.00136426	0
	0.0517417	1.91444	1.13832	0.103483	0.0517417	0.362192		9.048		0	0.0015528	0.00136426	0
	0.724384	2.89754	1.8627	0.31045	3.72541	0.517417		9.1		0	0.0015528	0.00136426	0
	2.79405	0.206967	0.465676	0.0517417	3.41495	0.31045		9.152		0	0.0015528	0.00136426	0
	0.931351	0.362192	0.258709	8.07171	0.827868	0.31045		9.204		0	0.0015528	0.00136426	0
	0.724384	0.206967	0.465676	0.983093	0.776126	0.517417		9.256		0	0.0015528	0.00136426	0
	0.413934	0.517417	0.155225	1.39703	0.569159	1.44877		9.308			0.0015528	0.00136426	0
	0.362192	3.00102	2.94928	0.672643	0.465676	0.0517417		9.36			0.0015528	0.00136426	0
	0.258709	3.93237	0.362192	0.465676	1.50051	0.0517417		9.412			0	0.00136426	0
	0.0517417	1.39703	0.103483	0.724384	0.569159	0.155225		9.464				0.00136426	0
	0.31045	1.13832	0.465676	0.103483	0.776126	0.31045		9.516				0.00136426	0
	4.13934	0.31045	0.31045	0.0517417	1.08658	8.12345		9.568				0.00136426	0
	0.413934	0.827868	0.206967	0.0517417	0.724384	0.724384		9.62				0.00136426	0
	1.65574	0.103483	0.0517417	0.0517417	0.0517417	0.155225		9.672				0.00136426	0
	1.91444	0.31045	0.465676	0.0517417	0.672643	0.620901		9.724				0.00136426	0
	0.258709	4.60501	0.776126	0.0517417	0.0517417	1.03483		9.776				0.00136426	0
	0.103483	1.2418	0.31045	0.0517417	0.103483	1.39703		9.828				0.00136426	0
	0.0517417	0.569159	1.08658	0.87961	0.0517417	0.103483		9.88				0.00136426	0
	0.103483	0.620901	0.724384	0.827868	1.8627	1.60399		9.932				0.00136426	0
	0.465676	0.258709	0.672643	3.05276	0.672643	0.258709
	0.155225	1.13832	3.31147	0.155225	0.258709	1.39703
	1.19006	3.05276	0.103483	0.465676	0.827868	1.81096
	1.2418	0.517417	1.55225	2.58709	0.103483	0.258709
	1.75922	0.827868	1.70748	1.2418	0.155225	2.01793
	1.08658	0.103483	0.103483	0.155225	3.00102	0.931351
	0.31045	1.08658	0.827868	0.258709	0.724384	0.155225
	1.44877	1.81096	1.08658	0.103483	2.4836	0.362192
	0.827868	0.827868	0.103483	0.0517417	1.96619	0.362192
	0.931351	2.89754	0.206967	6.5712	0.776126	0.103483
	1.08658	2.38012	0.465676	0.465676	2.53535	1.70748
	1.34529	2.06967	1.13832	1.75922	0.569159	0.776126
	0.413934	0.206967	0.827868	0.724384	2.06967	0.103483
	1.34529	0.155225	3.41495	0.0517417	0.362192	1.81096
	0.0517417	1.50051	3.05276	0.931351	0.827868	1.08658
	0.103483	0.206967	0.827868	0.155225	3.25973	0.155225
	1.91444	0.206967	0.362192	0.517417	1.39703	0.103483
	0.155225	0.155225	0.103483	1.03483	0.0517417	0.155225
	0.776126	3.1045	1.08658	2.12141	0.103483	0.413934
	0.517417	0.569159	1.60399	1.91444	0.413934	0.620901
	1.65574	0.206967	1.96619	0.465676	2.06967	0.103483
	1.03483	0.206967	0.155225	0.620901	1.19006	0.258709
	0.362192	0.155225	0.0517417	0.983093	0.931351	0.672643
	0.569159	0.672643	0.0517417	0.465676	1.39703	0.620901
	0.155225	0.87961	0.31045	1.50051	0.206967	2.12141
	0.155225	0.103483	0.0517417	1.60399	0.0517417	0.724384
	0.362192	0.362192	0.931351	0.983093	2.69057	0.465676
	0.827868	0.569159	1.34529	0.0517417	0.362192	0.0517417
	2.79405	0.517417	2.01793	0.413934	1.65574	0.206967
	1.2418	0.620901	1.2418	0.258709	1.55225	1.75922
	0.0517417	3.25973	3.41495	2.74231	0.569159	0.0517417
	1.8627	0.31045	1.03483	0.620901	0.0517417	0.0517417
	0.155225	0.206967	0.776126	1.2418	0.0517417	0.258709
	0.103483	4.81198	0.0517417	1.8627	0.0517417	0.362192
	1.2418	3.88063	0.155225	0.413934	1.2418	1.55225
	1.65574	1.2418	0.0517417	0.413934	1.60399	3.20799
	0.0517417	0.362192	0.155225	0.620901	0.983093	0.0517417
	1.70748	0.0517417	1.03483	0.155225	2.79405	2.27664
	0.465676	1.19006	0.206967	0.206967	2.38012	0.0517417
	0.362192	0.103483	1.19006	0.0517417	8.38216	0.155225
	0.517417	0.258709	1.60399	3.62192	2.17315	0.0517417
	0.155225	0.103483	0.413934	0.155225	1.34529	1.44877
	2.94928	2.01793	1.19006	1.44877	1.34529	2.38012
	1.55225	0.569159	0.931351	0.0517417	0.569159	1.96619
	2.22489	0.931351	2.58709	1.55225	1.70748	0.206967
	0.672643	0.362192	3.88063	1.60399	1.13832	1.08658
	1.08658	1.55225	4.96721	0.983093	0.258709	0.0517417
	0.258709	0.620901	0.206967	0.103483	0.0517417	0.155225
	2.22489	6.05378	0.258709	0.103483	0.0517417	1.44877
	0.31045	3.88063	0.362192	5.58811	0.672643	0.931351
	1.03483	1.29354	0.103483	0.206967	0.672643	0.206967
	0.724384	0.31045	0.0517417	0.517417	0.362192	1.44877
	0.362192	0.827868	1.50051	2.79405	0.413934	0.258709
	1.19006	0.413934	0.206967	0.517417	2.01793	0.672643
	5.3294	0.155225	0.413934	0.206967	1.34529	0.672643
	0.465676	0.258709	2.12141	0.362192	0.155225	1.29354
	2.53535	0.620901	0.724384	0.983093	0.87961	0.258709
	1.19006	0.0517417	0.31045	0.103483	1.96619	0.931351
	0.362192	0.413934	4.76024	0.155225	0.569159	0.827868
	0.31045	1.81096	0.206967	0.206967	0.103483	5.84682
	0.31045	0.776126	1.34529	0.31045	2.63883	1.08658
	0.87961	0.258709	0.465676	0.258709	1.19006	0.155225
	2.38012	1.19006	0.776126	0.620901	0.103483	0.0517417
	1.75922	0.413934	1.70748	1.8627	0.206967	0.724384
	0.931351	1.13832	0.31045	0.155225	0.155225	1.03483
	0.362192	1.8627	1.39703	0.31045	0.103483	0.362192
	0.983093	0.103483	0.103483	0.103483	0.0517417	0.31045
	0.206967	1.96619	1.8627	2.53535	0.0517417	2.06967
	0.0517417	1.60399	2.79405	0.258709	0.362192	0.103483
	0.103483	0.569159	1.75922	1.39703	0.103483	1.13832
	0.465676	0.569159	0.931351	1.60399	0.103483	0.672643
	3.15625	0.413934	0.258709	0.103483	0.31045	0.620901
	0.206967	0.0517417	1.81096	0.517417	0.931351	2.01793
	0.827868	0.206967	0.362192	1.19006	1.29354	1.34529
	0.0517417	0.413934	0.31045	0.87961	0.155225	5.74333
	0.517417	1.50051	0.258709	0.103483	0.206967	0.258709
	0.103483	0.362192	1.60399	5.38114	1.75922	0.0517417
	1.08658	1.65574	0.258709	0.0517417	0.103483	0.206967
	0.155225	0.31045	0.620901	0.31045	0.465676	0.0517417
	0.31045	0.672643	0.0517417	2.12141	0.0517417	0.413934
	2.38012	1.19006	0.0517417	0.465676	7.34733	0.155225
	0.103483	0.931351	0.0517417	0.413934	0.724384	0.258709
	1.60399	0.517417	0.103483	0.103483	0.206967	0.0517417
	3.25973	0.931351	0.206967	0.776126	0.465676	0.465676
	0.776126	0.103483	2.38012	0.362192	0.362192	0.31045
	0.103483	1.13832	1.13832	0.31045	0.413934	1.91444
	0.0517417	1.29354	0.620901	0.206967	0.155225	0.103483
	2.27664	2.01793	0.413934	0.87961	0.0517417	0.827868
	1.29354	2.79405	1.13832	1.60399	0.517417	0.983093
	2.06967	2.8458	0.827868	0.0517417	0.258709	0.87961
	0.672643	0.0517417	1.50051	1.29354	0.31045	0.206967
	0.155225	0.465676	1.08658	0.0517417	1.29354	0.672643
	0.0517417	0.0517417	1.96619	1.34529	0.258709	0.155225
	2.53535	0.155225	0.103483	0.87961	1.34529	0.517417
	1.03483	0.103483	0.258709	2.79405	1.55225	1.50051
	1.44877	0.465676	1.29354	0.31045	0.0517417	0.620901
	0.0517417	0.362192	1.39703	3.1045	0.0517417	0.206967
	3.20799	0.0517417	0.103483	0.0517417	0.0517417	1.03483
	0.776126	0.724384	0.258709	2.38012	0.103483	1.44877
	0.362192	2.06967	0.362192	1.91444	0.87961	1.29354
	0.0517417	0.206967	3.25973	9.98616	0.362192	2.79405
	0.465676	0.155225	0.0517417	0.983093	0.206967	0.413934
	2.22489	0.0517417	0.931351	0.31045	1.44877	0.465676
	0.258709	0.206967	0.413934	0.362192	0.620901	0.724384
	1.44877	4.39805	1.55225	0.776126	0.0517417	3.41495
	0.31045	0.155225	0.258709	0.155225	2.53535	0.103483
	0.724384	0.0517417	7.96823	0.0517417	0.724384	5.79508
	0.672643	0.931351	0.0517417	0.362192	0.103483	0.258709
	0.465676	0.465676	0.0517417	0.362192	0.983093	1.29354
	0.569159	0.465676	1.29354	0.0517417	0.0517417	0.155225
	0.0517417	0.155225	0.155225	0.206967	2.4836	1.2418
	0.413934	0.0517417	3.25973	0.465676	1.03483	0.465676
	0.258709	0.413934	0.206967	4.60501	0.206967	0.155225
	0.362192	0.0517417	0.620901	0.827868	2.74231	0.0517417
	0.0517417	2.06967	0.103483	0.31045	2.89754	0.0517417
	0.155225	0.206967	0.931351	0.0517417	0.827868	4.34631
	0.0517417	0.155225	0.206967	0.0517417	1.03483	0.206967
	0.31045	1.91444	1.60399	0.362192	0.31045	0.724384
	0.155225	0.776126	0.0517417	1.8627	0.103483	1.19006
	1.2418	0.258709	0.465676	0.0517417	0.362192	0.620901
	0.31045	0.103483	0.517417	0.465676	0.258709	0.517417
	0.206967	0.0517417	0.258709	0.103483	0.155225	1.65574
	1.19006	0.206967	1.81096	0.103483	0.206967	0.258709
	0.931351	0.620901	0.206967	1.2418	1.70748	0.155225
	1.39703	0.0517417	0.206967	0.258709	0.0517417	1.65574
	4.7085	0.517417	0.206967	0.517417	0.258709	0.87961
	1.50051	0.413934	1.03483	1.39703	1.03483	0.103483
	0.0517417	0.103483	5.69159	0.672643	0.620901	0.620901
	0.0517417	0.0517417	0.258709	0.0517417	0.103483	1.8627
	0.155225	4.0876	0.258709	0.0517417	0.362192	0.672643
	0.206967	0.206967	0.258709	2.58709	0.413934	0.517417
	1.29354	0.983093	0.206967	0.776126	0.517417	0.206967
	0.258709	0.517417	2.43186	1.65574	2.01793	0.206967
	0.206967	0.413934	1.70748	1.03483	1.81096	1.50051
	1.34529	2.38012	0.413934	0.206967	0.569159	0.776126
	2.06967	0.776126	0.155225	0.0517417	1.13832	2.22489
	0.827868	1.13832	0.0517417	3.51844	0.465676	0.103483
	0.206967	0.413934	0.206967	2.89754	0.0517417	0.569159
	1.44877	0.0517417	0.31045	0.517417	1.65574	0.362192
	1.08658	7.50255	0.0517417	0.569159	0.206967	0.569159
	1.75922	0.0517417	2.32838	0.0517417	0.569159	0.517417
	1.81096	0.103483	0.0517417	0.103483	0.103483	0.103483
	2.79405	1.70748	1.2418	0.465676	0.103483	1.50051
	0.0517417	1.34529	5.17417	0.413934	0.155225	0.362192
	0.0517417	0.517417	1.81096	0.776126	0.827868	0.87961
	0.413934	0.465676	0.206967	0.672643	0.103483	0.672643
	1.34529	0.103483	0.87961	1.65574	0.776126	0.983093
	0.517417	0.0517417	3.67366	0.0517417	0.206967	1.75922
	1.34529	0.620901	0.155225	0.155225	0.206967	0.0517417
	1.91444	0.155225	2.79405	3.20799	1.91444	0.413934
	0.931351	0.0517417	3.15625	0.155225	0.155225	0.827868
	0.155225	3.88063	1.91444	0.931351	0.0517417	0.672643
	4.19108	0.206967	1.19006	1.13832	0.31045	1.34529
	0.258709	0.103483	0.155225	0.620901	0.155225	0.931351
	0.0517417	0.362192	0.103483	0.983093	0.827868	0.31045
	1.91444	0.776126	0.103483	0.31045	2.06967	0.620901
	0.31045	0.724384	2.01793	0.569159	0.0517417	0.0517417
	0.0517417	1.34529	0.724384	0.776126	2.17315	0.31045
	1.55225	0.87961	3.36321	2.69057	0.0517417	0.0517417
	0.258709	0.413934	0.206967	2.22489	2.01793	0.155225
	0.103483	0.155225	0.983093	1.08658	0.31045	0.155225
	0.827868	0.0517417	1.44877	0.620901	0.103483	0.413934
	3.05276	2.01793	1.65574	0.620901	0.620901	0.0517417
	0.0517417	1.19006	0.155225	0.206967	0.258709	0.517417
	4.55327	0.155225	0.31045	2.12141	0.0517417	0.103483
	0.362192	1.44877	0.155225	0.103483	0.0517417	2.58709
	0.672643	0.258709	1.91444	0.103483	0.0517417	0.620901
	0.103483	1.03483	0.31045	0.103483	0.206967	0.258709
	1.44877	1.96619	0.672643	1.34529	0.413934	1.29354
	0.0517417	0.31045	0.0517417	0.620901	2.06967	0.0517417
	0.206967	0.31045	0.0517417	0.724384	3.20799	0.827868
	1.34529	0.724384	0.0517417	0.0517417	1.2418	0.155225
	0.620901	0.87961	0.103483	2.69057	0.776126	0.517417
	1.03483	0.0517417	0.0517417	0.206967	1.39703	0.362192
	0.0517417	1.8627	0.206967	0.155225	1.29354	0.0517417
	5.12243	0.0517417	0.155225	1.44877	0.258709	0.724384
	3.1045	0.87961	1.29354	0.465676	0.0517417	1.19006
	0.0517417	2.74231	0.206967	0.206967	0.206967	0.103483
	0.0517417	0.931351	0.258709	0.0517417	0.0517417	1.55225
	0.206967	0.155225	1.75922	0.31045	0.620901	0.103483
	0.0517417	0.517417	7.24384	0.827868	0.103483	0.465676
	0.0517417	0.206967	0.983093	1.44877	0.103483	0.776126
	1.19006	0.465676	0.103483	0.0517417	0.103483	0.362192
	0.931351	0.672643	0.103483	0.155225	0.0517417	0.103483
	0.103483	0.362192	1.08658	1.19006	0.0517417	0.0517417
	0.931351	0.206967	1.65574	0.103483	1.96619	0.724384
	3.62192	0.724384	0.0517417	2.63883	0.0517417	2.38012
	0.0517417	0.155225	1.91444	0.0517417	0.103483	0.413934
	0.931351	0.724384	0.103483	0.31045	1.91444	0.362192
	0.103483	1.08658	0.206967	0.103483	0.103483	0.0517417
	0.0517417	1.2418	0.258709	0.103483	0.413934	0.258709
	0.103483	0.103483	0.362192	7.08862	0.620901	1.55225
	0.155225	0.258709	0.103483	0.0517417	0.362192	1.55225
	0.0517417	0.465676	0.724384	0.0517417	0.0517417	0.362192
	0.103483	1.29354	0.87961	2.74231	2.38012	0.827868
	0.155225	1.44877	0.31045	0.206967	0.517417	0.724384
	0.0517417	0.0517417	0.0517417	1.19006	0.258709	0.0517417
	0.776126	1.50051	0.362192	0.827868	0.517417	0.931351
	0.206967	0.0517417	0.0517417	0.155225	0.155225	0.258709
	0.0517417	0.31045	0.0517417	0.517417	7.60604	0.0517417
	0.155225	0.0517417	0.413934	0.155225	3.93237	0.827868
	0.206967	0.206967	0.362192	0.827868	1.08658	0.827868
	1.39703	0.0517417	1.81096	0.465676	2.17315	4.0876
	1.13832	0.155225	2.43186	3.88063	0.0517417	0.0517417
	0.724384	0.103483	0.724384	0.31045	1.29354	1.8627
	2.94928	0.0517417	0.258709	0.0517417	0.0517417	0.103483
	1.75922	1.50051	0.0517417	1.34529	6.26075	0.362192
	0.103483	1.44877	0.103483	0.103483	0.206967	0.103483
	1.81096	1.19006	1.2418	0.258709	0.155225	0.206967
	1.60399	0.0517417	0.155225	1.13832	1.96619	0.258709
	0.31045	0.0517417	0.0517417	1.50051	0.103483	0.31045
	0.362192	0.672643	0.569159	0.0517417	0.0517417	0.155225
	1.34529	0.0517417	0.206967	1.08658	0.0517417	0.413934
	0.155225	0.0517417	1.08658	0.0517417	0.258709	3.67366
	0.569159	0.0517417	0.362192	2.53535	0.827868	1.81096
	0.31045	0.0517417	0.31045	0.413934	2.89754	0.0517417
	1.03483	0.517417	2.63883	0.103483	0.724384	0.155225
	0.0517417	0.0517417	0.155225	0.0517417	0.155225	0.931351
	0.258709	0.0517417	1.34529	0.103483	0.465676	0.931351
	0.31045	0.0517417	8.95132	0.362192	0.31045	0.517417
	0.31045	0.103483	0.413934	0.31045	2.58709	0.0517417
	0.31045	0.103483	0.0517417	0.103483	0.103483	0.103483
	1.65574	0.0517417	0.103483	0.0517417	0.0517417	1.29354
	0.155225	0.155225	0.103483	0.0517417	0.0517417	0.0517417
	0.258709	0.103483	0.0517417	0.155225	3.77715	0.569159
	1.81096	0.0517417	0.155225	0.103483	0.258709	0.0517417
	0.0517417	0.31045	0.569159	1.8627	0.465676	7.14036
	0.103483	0.103483	1.08658	0.206967	0.0517417	0.0517417
	2.43186	0.206967	0.206967	0.103483	0.362192	0.0517417
	0.0517417	0.0517417	0.258709	0.0517417	0.155225	0.155225
	0.258709	0.983093	0.362192	1.13832	0.31045	0.0517417
	0.206967	0.0517417	0.258709	2.8458	0.103483	0.0517417
	0.155225	0.31045	1.29354	0.206967	1.03483	1.08658
	0.103483	2.38012	0.827868	0.0517417	0.362192	0.362192
	0.620901	0.103483	0.31045	0.0517417	0.155225	0.827868
	5.43288	0.206967	0.31045	1.75922	0.517417	2.79405
	0.0517417	2.8458	1.2418	0.0517417	0.155225	1.08658
	0.413934	0.0517417	0.155225	0.103483	0.103483	0.465676
	1.19006	0.0517417	0.413934	0.0517417	0.620901	0.258709
	0.206967	0.0517417	0.517417	5.07069	0.724384	0.0517417
	0.0517417	0.206967	2.01793	0.931351	0.0517417	0.517417
	0.103483	1.13832	1.34529	0.155225	0.0517417	0.155225
	0.155225	0.0517417	0.103483	0.362192	0.258709	0.0517417
	0.776126	0.155225	0.103483	2.06967	2.38012	7.50255
	0.31045	0.517417	0.0517417	0.620901	0.776126	1.50051
	0.155225	1.34529	0.0517417	0.517417	0.413934	0.0517417
	0.155225	0.103483	0.258709	0.206967	1.03483	0.258709
	0.0517417	0.517417	0.672643	1.13832	1.34529	0.413934
	0.155225	0.206967	0.206967	1.44877	0.103483	0.362192
	0.569159	0.155225	0.0517417	0.0517417	0.724384	0.672643
	0.0517417	0.0517417	3.82889	0.465676	0.206967	0.258709
	0.0517417	1.39703	0.517417	2.79405	1.60399	0.413934
	2.27664	1.70748	0.155225	0.724384	1.44877	0.931351
	0.362192	0.155225	1.65574	0.103483	0.31045	0.0517417
	2.27664	0.724384	0.258709	3.31147	0.0517417	0.87961
	0.155225	0.465676	0.206967	0.0517417	0.258709	1.19006
	0.155225	1.03483	0.31045	2.79405	0.206967	0.155225
	0.776126	0.569159	0.155225	1.03483	1.2418	0.362192
	0.31045	1.96619	0.103483	0.155225	0.103483	0.206967
	0.465676	0.206967	0.103483	0.0517417	0.465676	0.362192
	0.827868	0.0517417	0.672643	0.258709	0.103483	0.206967
	0.103483	0.87961	0.0517417	0.258709	0.31045	0.362192
	0.0517417	0.103483	2.32838	0.0517417	3.88063	0.258709
	0.155225	1.34529	0.0517417	0.155225	0.0517417	0.0517417
	0.827868	0.258709	6.51946	0.0517417	0.31045	0.103483
	0.517417	0.0517417	1.2418	0.465676	0.0517417	0.517417
	3.77715	0.0517417	0.362192	0.258709	1.29354	3.51844
	0.0517417	0.0517417	0.103483	0.0517417	0.155225	0.155225
	0.0517417	1.13832	0.258709	0.31045	0.258709	2.17315
	1.96619	0.31045	0.0517417	0.31045	1.08658	0.931351
	0.827868	2.38012	0.0517417	1.81096	0.931351	1.34529
	0.776126	0.206967	0.0517417	0.103483	0.0517417	1.55225
	0.103483	0.103483	1.39703	0.206967	0.0517417	0.206967
	1.39703	0.983093	0.620901	0.0517417	0.155225	0.517417
	0.569159	0.103483	0.0517417	2.01793	0.0517417	1.03483
	0.0517417	0.0517417	0.155225	0.258709	0.155225	0.206967
	0.206967	0.103483	0.206967	0.0517417	0.103483	0.672643
	0.413934	1.91444	1.08658	0.569159	0.206967	0.0517417
	5.48462	4.76024	0.0517417	0.103483	0.620901	2.06967
	0.0517417	0.0517417	0.206967	1.50051	0.87961	0.517417
	0.672643	0.724384	1.50051	1.44877	0.258709	0.724384
	0.155225	0.0517417	0.517417	0.413934	0.103483	2.58709
	1.8627	0.724384	0.103483	3.36321	1.81096	0.983093
	0.103483	0.206967	0.103483	0.517417	1.65574	0.776126
	0.724384	0.258709	0.362192	0.0517417	0.0517417	0.983093
	0.620901	0.0517417	0.0517417	0.724384	0.827868	0.983093
	0.0517417	3.77715	0.155225	0.87961	0.103483	0.206967
	0.103483	0.724384	1.03483	0.827868	0.103483	5.89856
	1.13832	1.8627	0.31045	0.0517417	0.517417	0.465676
	1.44877	0.103483	0.0517417	0.31045	0.465676	0.620901
	1.70748	0.0517417	0.569159	0.0517417	1.39703	2.89754
	0.517417	0.569159	0.258709	0.155225	0.413934	1.08658
	1.2418	0.0517417	0.569159	4.81198	0.0517417	3.05276
	0.206967	0.413934	0.465676	0.362192	2.38012	1.44877
	0.931351	0.206967	0.0517417	0.0517417	1.8627	0.0517417
	0.155225	0.155225	0.103483	2.17315	0.206967	0.569159
	0.931351	0.0517417	0.103483	0.569159	2.94928	0.0517417
	0.258709	0.103483	1.81096	0.0517417	0.0517417	3.4667
	0.31045		0.155225	0.620901	0.87961	0.103483
	0.413934		0.0517417	0.103483	3.15625	1.2418
	0.103483		3.72541	0.413934	0.87961	0.827868
	1.03483		0.0517417	1.65574	0.155225	1.55225
	0.31045		3.67366	0.0517417	1.8627	3.20799
	0.103483		0.413934	0.776126	0.672643	5.17417
	1.96619		3.36321	0.724384	2.27664	0.517417
	0.0517417		0.103483	0.103483	1.39703	0.0517417
	0.0517417		0.0517417	0.0517417	0.103483	0.0517417
	0.206967		0.103483	0.0517417	0.413934	0.362192
	1.34529		2.53535	0.31045	0.362192	0.827868
	1.75922		0.413934	0.258709	0.103483	0.103483
	0.0517417		0.155225	0.103483	0.0517417	1.13832
	5.48462		0.827868	0.983093	1.29354	0.569159
	0.103483		0.206967	0.103483	0.413934	0.103483
	0.103483		0.103483	0.0517417	0.103483	0.258709
	2.43186		0.31045	0.0517417	0.258709	0.258709
	1.8627		0.413934	1.19006	0.413934	2.22489
	2.38012		1.03483	5.38114	0.206967	4.81198
	0.155225		0.31045	0.258709	0.620901	0.258709
	1.81096		0.776126	1.50051	0.724384	0.258709
	0.672643		0.258709	3.20799	0.827868	0.983093
	0.0517417		1.50051	0.258709	0.0517417	0.258709
	0.931351		0.103483	0.413934	0.0517417	1.2418
	0.362192		0.103483	0.103483	0.620901	0.931351
	0.103483		0.0517417	0.0517417	0.0517417	0.206967
	0.103483		0.0517417	0.103483	0.0517417	0.103483
	0.103483		0.103483	0.155225	0.103483	0.87961
	2.22489		0.983093	0.569159	0.0517417	0.155225
	1.08658		0.206967	0.103483	0.103483	0.103483
	0.0517417		0.0517417	0.103483	0.0517417	0.517417
	0.724384		1.08658	0.0517417	0.0517417	1.50051
	0.0517417		0.672643	0.155225	0.155225	7.1921
	0.103483		0.517417	0.465676	3.20799	0.0517417
	0.0517417		0.0517417	2.32838	0.258709	1.70748
	0.569159		0.0517417	0.31045	0.620901	1.91444
	1.55225		0.31045	0.103483	0.206967	1.81096
	0.206967		0.620901	0.517417	0.362192	0.0517417
	1.03483		0.103483	0.0517417	0.155225	1.50051
	0.103483		0.206967	0.206967	0.206967	0.983093
	0.776126		1.44877	0.155225	3.82889	0.155225
	0.31045		0.0517417	0.103483	0.31045	0.0517417
	0.620901		0.0517417	0.465676	0.0517417	0.465676
	0.103483		0.0517417	0.931351	0.0517417	0.258709
	0.0517417		0.569159	0.983093	0.103483	0.31045
	0.569159		0.155225	0.103483	0.155225	0.413934
	2.01793		0.0517417	0.31045	0.206967	1.08658
	0.155225		0.0517417	2.01793	0.0517417	0.517417
	0.206967		0.31045	0.0517417	0.465676	1.03483
	0.206967		0.0517417	0.0517417	0.87961	0.776126
	0.0517417		0.569159	1.39703	1.19006	0.206967
	1.2418		0.0517417	0.155225	5.53637	1.55225
	0.620901		1.55225	0.103483	2.01793	3.51844
	0.672643		0.0517417	0.31045	0.258709	0.672643
	0.0517417		0.0517417	0.0517417	0.362192	1.70748
	0.206967		0.672643	1.29354	0.206967	0.827868
			0.206967	0.827868	0.0517417	0.258709
			0.465676	0.776126	0.465676	0.672643
			0.258709	0.87961	1.13832	0.0517417
			0.0517417	0.0517417	0.569159	1.65574
			0.0517417	2.63883	1.70748	0.413934
			2.17315	2.01793	2.79405	3.36321
			1.13832	2.32838	0.517417	4.19108
			4.7085	0.103483	0.155225	0.465676
			0.206967	0.103483	2.32838	1.13832
			0.103483	1.55225	0.0517417	0.620901
			0.103483	0.206967	0.0517417	1.65574
			2.63883	0.0517417	0.0517417	0.672643
			1.8627	1.13832	0.465676	0.569159
			0.258709	0.0517417	0.413934	0.0517417
			1.13832	1.70748	0.31045	0.931351
			0.0517417	0.0517417	0.0517417	0.465676
			0.983093	0.155225	3.00102	1.08658
			0.155225	0.155225	0.465676	0.569159
			4.0876	3.20799	0.103483	0.155225
			0.258709	0.155225	0.87961	0.569159
			0.103483	0.569159	1.29354	1.55225
			0.87961	0.413934	0.103483	0.206967
			1.8627	0.776126	0.0517417	0.31045
			0.0517417	0.0517417	0.0517417	0.0517417
			1.81096	0.258709	0.155225	0.103483
			0.465676	1.34529	0.155225	0.672643
			0.465676	0.155225	0.931351	2.17315
			0.517417	0.724384	0.103483	8.38216
			0.0517417	0.0517417	0.465676	0.517417
			0.0517417	0.0517417	0.0517417	5.74333
			0.0517417	2.01793	0.103483	0.103483
			2.38012	0.724384	0.413934	3.4667
			1.34529	5.89856	0.569159	0.258709
			0.0517417	1.39703	0.0517417	0.0517417
			0.206967	2.32838	1.29354	0.155225
			0.0517417	0.724384	0.983093	0.206967
			0.258709	0.362192	0.155225	0.103483
			0.362192	0.258709	1.19006	0.206967
			0.0517417	1.50051	0.31045	0.517417
			1.65574	0.983093	0.103483	1.34529
			0.206967	0.258709	0.206967	0.569159
			0.0517417	0.362192	0.724384	0.0517417
			1.8627	1.19006	0.362192	0.0517417
			0.362192	3.62192	0.206967	0.206967
			0.103483	0.206967	0.362192	0.31045
			0.103483	1.70748	0.103483	0.87961
			0.0517417	0.931351	1.2418	0.155225
			0.517417	0.362192	0.569159	0.569159
			3.1045	2.53535	0.983093	0.0517417
			0.0517417	0.517417	0.258709	0.983093
			3.25973	0.258709	0.362192	0.31045
			0.776126	0.0517417	0.258709	0.206967
			0.776126	0.983093	1.70748	0.0517417
			0.0517417	0.155225	0.0517417	0.87961
			0.0517417	0.258709	0.569159	0.0517417
			0.776126	0.0517417	0.258709	0.87961
			8.53739	0.0517417	1.29354	1.19006
			0.931351	0.0517417	1.91444	0.413934
			3.93237	0.87961	1.08658	2.63883
			0.206967	0.0517417	0.31045	0.776126
			6.00204	0.155225	0.0517417	0.983093
			0.569159	0.103483	0.103483	0.776126
			0.0517417	0.206967	0.155225	0.983093
			1.96619	0.672643	2.53535	0.0517417
			0.103483	0.776126	0.155225	0.827868
			0.155225	0.31045	0.517417	0.620901
			1.03483	0.517417	1.08658	0.206967
			2.63883	0.155225	0.465676	0.31045
			0.0517417	1.55225	0.362192	1.13832
			0.103483	0.206967	1.70748	6.41598
			0.0517417	0.206967	0.465676	1.2418
			0.672643	1.19006	0.620901	2.12141
			1.03483	0.0517417	0.362192	1.44877
			0.0517417	0.103483	0.569159	0.103483
			0.31045	1.08658	1.65574	0.258709
			0.0517417	0.983093	0.258709	0.413934
			1.81096	1.8627	0.931351	0.672643
			0.31045	0.0517417	2.27664	2.32838
			0.362192	0.517417	0.31045	0.413934
			0.362192	0.103483	0.258709	0.362192
			1.2418	0.103483	0.155225	0.569159
			0.0517417	0.362192	0.206967	0.413934
			0.569159	0.0517417	1.29354	1.29354
			0.103483	3.00102	0.103483	0.672643
			0.0517417	0.983093	0.672643	0.672643
			0.155225	0.258709	1.03483	0.724384
			0.0517417	0.0517417	0.206967	0.31045
			2.32838	0.413934	0.103483	0.103483
			2.94928	0.206967	0.258709	1.39703
			2.79405	0.103483	2.01793	2.22489
			0.362192	0.103483	0.206967	0.0517417
			0.155225	0.931351	0.206967	0.413934
			1.75922	0.776126	0.0517417	0.0517417
			0.206967	0.258709	0.362192	0.0517417
			0.103483	0.103483	0.31045	1.55225
			1.60399	0.0517417	0.31045	0.155225
			2.89754	1.2418	0.362192	1.50051
			0.0517417	0.0517417	5.84682	2.4836
			0.258709	0.103483	0.0517417	0.103483
			2.4836	0.258709	0.31045	1.08658
			0.0517417	0.413934	0.103483	0.31045
			1.13832	0.155225	1.81096	0.0517417
			0.517417	0.155225	0.0517417	0.0517417
			1.39703	0.413934	1.13832	0.206967
			0.465676	3.25973	0.983093	0.0517417
			0.465676	1.03483	0.0517417	0.724384
			0.206967	0.413934	0.206967	1.65574
			1.13832	1.55225	0.931351	1.50051
			0.517417	0.413934	0.620901	0.103483
			0.0517417	0.0517417	0.258709	0.465676
			0.362192	0.362192	0.620901	0.155225
			0.0517417	0.31045	0.103483	0.103483
			0.206967	0.103483	2.06967	0.0517417
			0.931351	0.0517417	0.258709	3.51844
			0.0517417	0.0517417	2.43186	0.413934
			0.0517417	0.103483	0.0517417	0.155225
			0.0517417	0.0517417	1.81096	1.70748
			1.13832	0.258709	0.931351	0.0517417
			0.465676	0.87961	0.0517417	0.362192
			0.0517417	0.155225	6.46772	0.620901
			0.413934	0.827868	6.31249	0.672643
			0.0517417	0.569159	0.0517417	2.8458
			0.569159	1.03483	0.362192	1.2418
			0.206967	0.87961	0.0517417	2.8458
			0.103483	0.31045	1.2418	0.931351
			0.0517417	0.0517417	1.08658	0.776126
			0.0517417	0.155225	3.36321	1.44877
			0.0517417	6.62294	3.62192	0.776126
			0.0517417	0.413934	0.724384	1.29354
			0.0517417	3.41495	0.103483	0.620901
			0.103483	0.87961	0.103483	0.258709
			0.103483	2.38012	0.206967	1.44877
			0.103483	0.724384	3.82889	0.517417
			0.0517417	0.0517417	0.258709	0.103483
			0.103483	2.22489	0.0517417	2.12141
			0.672643	0.362192	0.31045	0.0517417
			0.827868	0.413934	2.4836	0.0517417
			0.0517417	1.81096	0.776126	2.43186
			0.103483	0.413934	0.103483	0.672643
			0.31045	0.103483	0.362192	0.465676
			1.34529	0.0517417	1.29354	0.155225
			0.103483	0.206967	0.413934	0.362192
			0.0517417	0.931351	0.0517417	0.206967
			0.0517417	0.465676	0.569159	0.465676
			0.155225	0.724384	0.569159	5.48462
			0.206967	0.155225	4.7085	0.0517417
			0.31045	2.79405	1.65574	1.03483
			6.98514	2.58709	0.0517417	0.776126
			1.39703	0.0517417	0.0517417	0.103483
			2.8458	0.0517417	0.724384	0.827868
			0.258709	0.103483	0.206967	1.13832
			0.0517417	0.362192	0.103483	1.96619
			0.206967	0.103483	0.206967	0.362192
			3.1045	0.31045	0.31045	0.155225
			0.258709	0.672643	0.155225	0.569159
			0.258709	0.724384	0.413934	4.39805
			0.0517417	0.0517417	0.206967	1.34529
			0.31045	1.13832	0.31045	1.96619
			0.155225	0.103483	1.8627	0.155225
			0.0517417	0.620901	0.103483	0.103483
			1.19006	0.206967	0.103483	0.103483
			1.65574	1.34529	1.96619	0.31045
			0.206967	2.01793	0.155225	0.103483
			0.103483	4.34631	0.0517417	0.0517417
			0.87961	0.258709	0.362192	0.258709
			1.60399	3.93237	0.103483	0.155225
			0.620901	0.0517417	1.03483	0.517417
			0.0517417	0.0517417	0.31045	0.672643
			3.20799	1.03483	0.155225	1.96619
			0.0517417	0.206967	2.12141	2.06967
			1.34529	0.983093	0.155225	0.206967
			0.258709	1.75922	2.01793	0.362192
			0.517417	0.517417	0.569159	1.13832
			0.103483	0.0517417	0.413934	0.0517417
			0.155225	1.2418	1.03483	0.31045
			0.0517417	1.50051	0.103483	0.103483
			0.206967	3.51844	2.06967	0.87961
			0.517417	2.01793	0.206967	0.155225
			0.0517417	1.60399	0.103483	0.362192
			0.0517417	1.08658	1.60399	0.620901
			0.103483	0.0517417	0.0517417	0.0517417
			1.65574	0.362192	0.724384	0.0517417
			0.0517417	0.0517417	0.31045	0.827868
			0.0517417	0.724384	0.362192	0.0517417
			0.0517417	0.465676	0.413934	0.413934
			0.362192	0.724384	3.41495	0.0517417
			0.0517417	0.103483	0.0517417	0.206967
			0.206967	0.155225	1.39703	0.0517417
			0.0517417	0.155225	0.0517417	0.672643
			0.155225	0.103483	0.724384	0.155225
			1.65574	0.155225	0.724384	0.31045
			0.206967	0.362192	0.362192	0.206967
			0.31045	0.103483	3.36321
			0.103483	0.206967	0.413934
			0.517417	0.517417	0.465676
			0.983093	0.724384	0.724384
			0.103483	0.155225	0.206967
			0.0517417	0.103483	0.155225
			0.983093	0.620901	0.258709
			0.103483	0.206967	0.155225
			0.0517417	2.43186	0.0517417
			1.03483	0.569159	0.827868
			0.724384	0.776126	0.413934
			4.76024	0.672643	0.31045
			0.103483	0.827868	1.29354
			0.672643	1.29354	0.362192
			0.517417	0.0517417	0.206967
			0.31045	0.0517417	0.87961
			1.8627	0.569159	0.362192
			0.103483	0.931351	0.827868
			0.258709	0.0517417	0.0517417
			0.258709	0.87961	0.569159
			0.620901	0.0517417	2.43186
			0.672643	0.155225	0.517417
			0.103483	0.155225	0.258709
			0.620901	1.29354	0.724384
			0.258709	0.103483	0.362192
			0.672643	1.13832	0.206967
			0.103483	0.258709	0.206967
			0.0517417	0.517417	5.38114
			1.70748	0.0517417	0.0517417
			1.81096	0.0517417	0.206967
			0.465676	0.983093	0.258709
			0.206967	2.38012	0.155225
			0.103483	1.13832	0.0517417
			0.0517417	3.15625	0.724384
			0.724384	0.0517417	0.672643
			0.0517417	0.31045	1.50051
			0.155225	0.569159	0.569159
			0.465676	0.155225	0.776126
			0.206967	0.206967	0.31045
			0.103483	0.206967	0.569159
				1.44877	0.103483
				0.258709	0.0517417
				0.0517417	0.931351
				0.0517417	0.724384
				0.0517417	2.63883
				0.155225	0.258709
				0.103483	2.22489
				0.155225	0.776126
				0.0517417	0.983093
				0.103483	0.206967
				0.103483	0.620901
				6.5712	3.25973
				0.569159	0.827868
				0.206967	0.31045
				0.155225	2.79405
				1.44877	0.0517417
				0.0517417	0.155225
				0.155225	0.0517417
				0.517417	0.258709
				0.155225	0.103483
				0.362192	0.103483
				0.155225	0.465676
				0.517417	1.65574
				0.465676	0.0517417
				0.0517417	0.0517417
				1.55225	3.00102
				0.31045	1.39703
				0.0517417	6.36423
				1.29354	0.103483
				0.0517417	0.206967
				1.19006	0.413934
				1.2418	1.65574
				0.103483	0.0517417
				1.03483	0.0517417
				0.31045	0.103483
				0.0517417	1.91444
				0.103483	4.91547
				0.413934	0.103483
				0.0517417	1.13832
				0.413934	1.50051
				2.4836	0.103483
				0.0517417	3.25973
				2.43186	0.413934
				0.827868	0.0517417
				0.0517417	0.827868
				0.258709	0.362192
				2.32838	0.620901
				0.0517417	0.206967
				0.672643	0.465676
				0.465676	0.31045
				0.465676	0.724384
				0.931351	0.103483
				0.258709	0.672643
				1.91444	0.155225
				0.155225	0.155225
				0.155225	0.103483
				2.4836	0.31045
				0.0517417	0.0517417
				0.0517417	2.43186
				0.724384	0.0517417
				0.0517417	0.672643
				1.50051	3.1045
				0.155225	0.103483
				1.65574	0.206967
				0.465676	0.31045
				0.0517417	0.413934
				0.155225	3.36321
				3.77715	1.50051
				0.413934	1.70748
				0.206967	0.206967
				1.03483	0.362192
				0.362192	2.79405
				0.155225	0.0517417
				1.03483	0.258709
				0.0517417	1.8627
				0.0517417	0.827868
				0.31045	0.517417
				0.362192	0.0517417
				0.362192	0.0517417
				0.0517417	0.31045
				0.517417	0.362192
				0.827868	0.0517417
				0.0517417	0.103483
				0.517417	0.983093
				0.776126	0.0517417
				0.0517417	0.31045
				0.258709	0.724384
				0.931351	0.0517417
				0.0517417	4.03586
				0.155225	1.34529
				0.517417	0.620901
				0.0517417	0.724384
				0.103483	0.517417
				0.0517417	0.413934
				0.517417	0.103483
				0.31045	0.87961
				0.103483	0.155225
					1.44877
					0.103483
					0.0517417
					0.0517417
					0.413934
					0.0517417
					0.258709
					0.724384
					1.34529
					0.103483
					0.0517417
					0.0517417
					0.155225
					0.724384
					0.465676
					0.0517417
					0.827868
					0.258709
					2.89754
					0.103483
					0.724384
					0.465676
					0.206967
					0.362192
					0.103483
					0.206967
					0.103483
					0.0517417
					0.103483
					0.0517417
					0.0517417
					0.827868
					0.569159
					1.91444
					0.931351
					0.983093
					0.155225
					0.827868
					0.672643
					0.258709
					0.983093
					1.13832
					1.75922
					0.155225
					0.258709
					0.155225
					2.69057
					0.776126
					1.81096
					0.776126
					0.0517417
					0.620901
					1.08658
					0.0517417
					1.19006
					1.08658
					0.724384
					0.0517417
					0.155225
					0.155225
					0.155225
					0.0517417
					0.413934
					0.155225
					0.931351
					2.38012
					0.0517417
					0.362192
					0.31045
					0.103483
					0.362192
					0.103483
					0.0517417
					0.413934
					0.0517417
					0.0517417
					0.0517417
					0.258709
					0.103483
					0.465676
					0.258709
					1.03483
					0.672643
					0.31045
					0.0517417
					0.0517417
					0.0517417
					1.34529
					0.517417
					0.103483
					0.31045
					1.65574
					0.0517417
					0.155225
					3.05276
					0.206967
					0.155225
					0.103483
					0.931351
					0.0517417
					1.96619
					1.19006
					0.103483
					0.517417
					0.569159
					2.22489
					0.517417
					0.362192
					2.06967
					0.0517417
					0.0517417
					0.155225
					0.0517417
					0.155225
					1.60399
					1.39703
					0.155225
					3.05276
					0.0517417
					0.0517417
					0.258709
					0.258709
					0.258709
					0.103483
					1.19006
					0.103483
					1.44877
					0.103483
					1.70748
					0.103483
					0.103483
					0.569159
					0.87961
					0.103483
					0.0517417
					0.362192
					0.827868
					0.0517417
					0.0517417
					0.0517417
					0.0517417
					0.155225
					1.44877
					0.465676
					0.155225
					0.517417
					0.31045
					1.13832
					0.827868
					0.465676
					0.0517417
					1.19006
					0.0517417
					0.206967
					1.65574
					0.0517417
					1.19006
					0.258709
					0.0517417
					0.517417
					0.0517417
					2.94928
					0.362192
					0.155225
					0.103483
					0.206967
					0.672643
					0.31045
					1.8627
					0.31045
					0.413934
					0.776126
					0.0517417
					0.672643
					0.206967
					0.0517417
					0.155225
					0.931351
					0.931351
					0.569159
					0.0517417
					0.776126
					0.517417
					0.103483
