# Supplementary material for: Molecular dissection of PI3Kβ synergistic activation by receptor tyrosine kinases, GβGγ, and Rho-family GTPases
Source: eLife. 2024 May 7;12:RP88991. doi: 10.7554/eLife.88991 (PMC11076043; doi:10.7554/eLife.88991)
Supplement: Figure 2—source data 5. [file elife-88991-fig2-data5.xlsx]

## Sheet: Fig 2G
Figure 2G	Step size distribution plot measurements
	Raw step sizes or displacements (µm)								Probability Density
	0.3 µM pY	0.62 µM pY	1.25 µM pY	2.5 µM pY	5 µM pY	10 µM pY		BIN (µm)	0.3 µM pY	0.62 µM pY	1.25 µM pY	2.5 µM pY	5 µM pY	10 µM pY		0.3 µM pY	MOV1	MOV2	MOV3	MOV4	MOV5		AVE	SD
	0.382945	0.383824	0.219766	0.172641	0.58999	0.0704343		0	0.064357	0.152708	0.092897	0.219663	0.0658485	0.219266		alpha	0.2037	0.269	0.4024	0.2897			0.2912	0.0826978
	0.6215	0.878633	0.515454	0.365275	0.273658	0.916498		0.01	0.160892	0.187948	0.150064	0.219663	0.203532	0.211957		D1 (µm2/sec)	0.3502	0.3497	0.4957	0.3624			0.3895	0.0710431
	0.804876	0.0585516	0.159286	0.65937	0.398723	0.94376		0.02	0.396868	0.328909	0.357296	0.392731	0.383119	0.38737		D2 (µm2/sec)	1.501	1.422	1.533	1.338			1.4485	0.0871952
	0.646779	0.708151	0.262747	0.334657	0.206492	0.0838517		0.03	0.450499	0.57559	0.585965	0.579112	0.664472	0.467768		STEPS	5747	9685	9323	12317			9268	2700.05
	0.673877	0.557497	0.616737	0.0319382	0.451804	0.274813		0.04	0.632844	0.751791	0.778905	0.698928	0.802155	0.752814		MEDIAN STEP (µm)	0.398911	0.369744	0.366374	0.358343			0.373343	0.0177038
	0.379726	0.275482	0.183668	0.0606807	0.296118	0.624801		0.05	0.707927	0.845765	0.807489	0.812088	0.814128	0.767432		AVE STEP (µm)	0.447511	0.417867	0.410553	0.403116			0.419762	0.0194549
	0.0939166	0.468216	0.27493	1.24744	0.788879	0.252133		0.06	0.707927	0.904499	0.89324	0.965187	0.933852	1.0744
	0.139796	0.544878	0.526021	1.05814	0.230516	0.329457		0.07	0.686474	1.09245	1.15049	1.18485	1.31697	1.18404		0.625 µM pY	MOV1	MOV2	MOV3	MOV4	MOV5		AVE	SD
	0.433378	0.42706	0.186882	0.151328	0.11848	0.728699		0.08	0.954628	1.0807	1.03616	1.15822	1.11943	1.35945		alpha	0.2577	0.2041	0.1913				0.2177	0.0352273
	0.350633	0.174488	0.405525	0.437529	0.0689869	0.11646		0.09	1.09407	1.16293	1.03616	1.31132	1.26309	1.37407		D1 (µm2/sec)	0.3346	0.2775	0.2162				0.2761	0.0592124
	0.2901	0.281381	0.166074	0.169735	0.373197	0.192444		0.1	1.1906	1.33913	1.41489	1.25807	1.47261	1.68104		D2 (µm2/sec)	1.304	1.101	1.042				1.149	0.137437
	0.325852	0.472243	0.350341	0.809815	0.340658	0.211873		0.11	1.29787	1.69153	1.58639	1.90375	1.40078	1.77606		STEPS	6897	9184	8513				8198	1175.59
	0.283955	0.47983	0.152615	0.45334	0.0652325	0.262553		0.12	1.30859	1.809	1.29341	1.55096	1.5205	1.8126		MEDIAN STEP (µm)	0.358915	0.346065	0.334121				0.346367	0.0123997
	0.239853	0.548161	0.297949	0.596282	0.613195	0.475454		0.13	1.42658	1.67978	1.42204	1.78393	1.53248	1.92223		AVE STEP (µm)	0.404573	0.382655	0.375562				0.387596	0.0151239
	0.618464	0.164355	0.35422	0.197096	0.233134	0.421817		0.14	1.24423	1.75026	1.61498	1.55096	1.55043	2.03187
	0.295125	0.321	0.204689	0.366573	0.079483	0.56509		0.15	1.34077	1.64454	1.8365	1.66412	1.88566	1.88569		1.25 µM pY	MOV1	MOV2	MOV3	MOV4	MOV5		AVE	SD
	0.54968	0.393931	0.123872	0.107	0.202351	0.303951		0.16	1.42658	1.48009	1.665	1.73734	1.91559	1.94416		alpha	0.1324	0.1771	0.1702				0.1599	0.0240643
	0.593926	0.181988	0.0844447	0.236514	0.462086	0.179092		0.17	1.3944	1.65629	1.65785	1.90375	1.85573	2.01725		D1 (µm2/sec)	0.1839	0.2153	0.1968				0.198667	0.015783
	0.430759	0.748362	0.292726	0.175777	0.293169	0.537779		0.18	1.73764	1.59756	1.60069	1.97031	1.77791	2.15612		D2 (µm2/sec)	1.295	1.114	1.133				1.18067	0.0994703
	0.261494	0.243324	0.315826	0.107	0.308763	0.600594		0.19	1.65183	2.04393	1.77219	1.78393	1.81981	2.17074		STEPS	9550	12971	13994				12171.7	2327.33
	0.633848	0.262173	0.419943	0.307127	0.494041	0.0897593		0.2	1.50166	1.97345	1.85079	1.97697	1.99342	1.9807		MEDIAN STEP (µm)	0.384684	0.348939	0.351262				0.361628	0.0200003
	0.399759	0.47869	0.0246614	0.22166	0.130063	0.327738		0.21	1.74836	2.26712	1.80077	2.30979	2.15504	2.43385		AVE STEP (µm)	0.428301	0.39263	0.39399				0.404974	0.0202136
	0.898595	0.74547	0.941344	0.596027	0.121533	0.150089		0.22	1.802	1.65629	1.70073	1.9104	1.94553	2.20728
	0.193497	0.143445	0.388482	0.377465	0.367191	0.461394		0.23	1.79127	1.99695	1.7579	1.8505	2.05328	2.29499		2.5 µM pY	MOV1	MOV2	MOV3	MOV4	MOV5		AVE	SD
	0.470793	0.16813	0.219324	0.145999	0.225982	0.328141		0.24	1.54457	1.90297	1.52208	2.08347	1.99342	2.33884		alpha	0.1808	0.3539	0.2325				0.255733	0.088858
	0.882201	0.428	0.566766	0.0841384	0.151445	0.520893		0.25	1.802	2.00869	2.05088	2.13672	2.04729	2.04648		D1 (µm2/sec)	0.1976	0.3705	0.2654				0.277833	0.087118
	0.118046	0.55556	0.292579	0.297315	0.351571	0.101726		0.26	1.99507	1.79725	1.69358	1.89043	2.01736	2.31691		D2 (µm2/sec)	1.035	1.229	1.002				1.08867	0.122647
	0.711724	0.304987	0.381671	0.134322	0.302342	0.176619		0.27	1.85563	2.04393	1.87223	1.84384	2.05328	2.1415		STEPS	10395	11343	15023				12253.7	2444.7
	0.48504	0.475004	0.255321	0.149495	0.44287	0.143703		0.28	1.87708	1.6328	1.665	1.79059	2.09518	2.20728		MEDIAN STEP (µm)	0.334681	0.332207	0.324457				0.330448	0.00533424
	0.10489	0.284389	0.077101	0.212572	0.107418	0.538922		0.29	1.89853	1.90297	1.51493	1.83718	1.81981	2.08303		AVE STEP (µm)	0.377491	0.373635	0.363335				0.371487	0.00731889
	0.968037	0.406199	0.25051	0.30606	0.290304	0.210408		0.3	1.78054	1.85598	1.76504	2.00359	1.87968	1.92954
	0.354119	0.258552	0.0929477	0.492993	0.405662	0.0778651		0.31	1.70546	1.76201	1.65785	1.90375	1.84975	1.9734		5 µM pY	MOV1	MOV2	MOV3	MOV4	MOV5		AVE	SD
	0.657583	0.0473226	0.291035	0.629568	0.234963	0.195179		0.32	1.85563	1.64454	1.88652	1.90375	1.89165	2.30229		alpha	0.5288	0.1718	0.3467				0.3491	0.178512
	0.482498	0.189084	0.456609	0.430395	0.155986	0.324563		0.33	1.75909	1.9852	1.67215	2.07682	1.8677	1.9807		D1 (µm2/sec)	0.5217	0.1733	0.3395				0.344833	0.174261
	0.637424	0.0767888	0.46885	0.264581	0.201469	0.142311		0.34	1.6411	1.52708	1.70787	1.73068	1.75397	1.92954		D2 (µm2/sec)	1.657	1.01	1.167				1.278	0.33748
	0.294272	0.181079	0.569895	0.225613	0.189324	0.463817		0.35	1.76982	1.84424	1.73646	1.67743	1.83179	1.92223		STEPS	13177	16925	16705				15602.3	2103.28
	0.258813	0.24812	0.36111	0.554658	0.105905	0.117971		0.36	1.60892	1.66804	1.67929	1.71737	1.50853	1.66642		MEDIAN STEP (µm)	0.350035	0.333104	0.324566				0.335902	0.0129631
	0.335675	0.107	0.473885	0.401997	0.214	0.247274		0.37	1.69473	1.55057	1.55781	1.63083	1.59832	1.893		AVE STEP (µm)	0.395966	0.377314	0.368181				0.380487	0.0141618
	0.540578	0.383436	0.332102	0.405964	0.188059	0.508346		0.38	1.76982	1.66804	1.60783	1.71071	1.53846	1.71759
	0.977868	0.205886	0.283438	0.325011	0.0781581	0.669488		0.39	1.67328	1.65629	1.42918	1.81721	1.57438	1.41061		10 µM pY	MOV1	MOV2	MOV3	MOV4	MOV5		AVE	SD
	0.124675	0.252868	0.202528	0.174274	0.342225	0.538091		0.4	1.74836	1.40961	1.50779	1.62418	1.6522	1.69566		alpha	0.409	0.4347	0.5074	0.5677	0.4637		0.4765	0.0627287
	0.0433925	0.249225	0.0931207	0.283369	0.364269	0.0850038		0.41	1.30859	1.09245	1.51493	1.45111	1.54445	1.33021		D1 (µm2/sec)	0.3114	0.333	0.387	0.651	0.5766		0.4518	0.152709
	0.0817859	0.354058	0.166826	0.38861	0.580842	0.360716		0.42	1.48021	1.49184	1.4006	1.5443	1.4367	1.49832		D2 (µm2/sec)	0.9789	0.9706	1.099	2.109	1.847		1.4009	0.537307
	0.829319	0.839691	0.415606	0.366563	0.325474	0.231646		0.43	1.3944	1.59756	1.42918	1.51767	1.64023	1.51294		STEPS	10566	12389	13682	22380	20370		15877.4	5188.13
	0.151653	0.34882	0.523322	0.446511	0.165128	0.218445		0.44	1.72691	1.50358	1.322	1.46442	1.34092	1.37407		MEDIAN STEP (µm)	0.291251	0.289864	0.299161	0.383877	0.38411		0.329653	0.0497327
	0.0367312	0.39853	0.120775	0.411812	0.431262	0.226048		0.45	1.34077	1.31563	1.35772	1.31798	1.35289	1.34483		AVE STEP (µm)	0.330167	0.326673	0.334419	0.437165	0.436627		0.37301	0.0583842
	0.0359006	0.063637	0.573724	0.121396	0.653167	0.0579224		0.46	1.29787	1.4566	1.23624	1.19151	1.40078	1.27174
	0.580893	0.252291	0.695245	0.496048	0.304322	0.295431		0.47	1.3515	1.11594	1.47206	1.36457	1.20323	1.14749
	0.575078	0.352154	0.128901	0.732074	0.248147	0.0919034		0.48	1.06189	1.2569	1.27197	1.21813	1.1733	0.957462
	0.175523	0.3097	0.216046	0.342264	0.459812	0.233003		0.49	1.24423	1.22166	1.37202	1.15822	1.01766	1.1548
	0.614822	0.145528	1.10419	0.010013	0.341264	0.362058		0.5	1.1477	1.33913	1.19337	1.01178	1.01167	0.877065
	0.0871934	0.202631	0.178787	0.685017	0.280873	0.32409		0.51	1.17988	1.18642	1.03616	1.03841	0.856031	0.935536
	0.455335	0.160562	0.25062	0.316974	0.301583	0.357058		0.52	1.17988	1.04546	1.15764	0.971843	1.02963	0.796667
	0.314186	0.210514	0.465938	0.27602	0.543698	0.0399258		0.53	1.06189	0.939739	0.957553	1.03175	0.927866	0.789358
	0.0392661	0.5855	0.904069	0.686763	0.688526	0.278774		0.54	0.997533	0.998473	1.17193	0.925248	0.987728	0.84052
	0.84203	0.601867	0.432021	0.290799	0.487956	0.141866		0.55	1.11552	1.15118	0.986137	0.905279	0.957797	0.730887
	0.113178	0.613967	0.451318	0.397716	0.15558	0.301331		0.56	0.976081	1.11594	0.971845	0.805432	0.844059	0.687034
	0.504183	0.545151	0.378208	0.152031	0.44248	0.229389		0.57	1.01899	0.939739	0.936115	0.918591	0.92188	0.701652
	0.369238	0.504376	0.553991	0.069988	0.214	0.0374405		0.58	0.997533	0.728298	0.836073	0.878653	0.802155	0.738196
	0.36365	0.0791572	0.526219	0.293988	0.184281	0.319676		0.59	0.804462	0.822272	0.886094	0.798775	0.712362	0.723578
	0.409433	0.706625	0.350013	0.333598	0.114288	0.195319		0.6	0.78301	0.787032	0.957553	0.63902	0.688417	0.621254
	0.296841	0.480672	0.870277	0.263259	0.270518	0.193052		0.61	0.911724	0.763538	0.850364	0.732211	0.700389	0.533548
	0.143408	0.170187	0.619802	0.644974	0.433744	0.204841		0.62	0.740105	0.763538	0.728884	0.678959	0.634541	0.570092
	0.657421	0.376894	0.444148	0.15697	0.0567746	0.396649		0.63	0.740105	0.587337	0.771759	0.619051	0.700389	0.482386
	0.419889	0.0942082	0.541542	0.0886938	0.718215	0.138166		0.64	0.847367	0.657817	0.743176	0.592425	0.742293	0.511621
	0.429549	0.719077	0.96554	0.193827	0.191451	0.180628		0.65	0.6972	0.552097	0.707446	0.605738	0.634541	0.613945
	0.236327	0.0332607	0.112142	0.417756	0.384962	0.095906		0.66	0.740105	0.50511	0.628841	0.492578	0.50883	0.460459
	0.132865	0.193705	0.708818	0.493403	0.762373	0.29254		0.67	0.675748	0.552097	0.714592	0.599081	0.568692	0.365444
	0.254465	0.154451	0.137319	0.23831	0.232996	0.152885		0.68	0.589939	0.587337	0.550236	0.445983	0.526788	0.350826
	0.602092	0.639447	0.256587	0.250758	0.21341	0.187178		0.69	0.589939	0.587337	0.607403	0.479265	0.538761	0.32159
	0.392519	0.201034	0.535273	0.263486	0.267228	0.456483		0.7	0.568487	0.493363	0.550236	0.392731	0.50883	0.306973
	0.271134	0.529577	0.116353	0.759999	0.28692	0.479713		0.71	0.686474	0.458123	0.614549	0.386075	0.466926	0.365444
	0.261803	0.369651	0.620038	0.0849894	0.316707	0.188998		0.72	0.482677	0.552097	0.471631	0.512547	0.41305	0.365444
	0.554298	0.202	0.812983	0.295612	0.0533608	0.0557434		0.73	0.482677	0.54035	0.550236	0.399388	0.478899	0.350826
	0.793644	0.259823	0.226377	0.878421	0.800208	0.148223		0.74	0.536308	0.352402	0.571674	0.379418	0.371146	0.248502
	0.106344	0.25089	0.154688	0.0796478	0.473364	0.108888		0.75	0.450499	0.387642	0.493068	0.372762	0.341215	0.277737
	0.0596948	0.174399	0.570447	0.443593	0.132926	0.197663		0.76	0.579213	0.364149	0.343004	0.292884	0.395091	0.292355
	0.699282	0.742844	0.318968	0.445687	0.381711	0.286403		0.77	0.50413	0.411136	0.335858	0.252945	0.305298	0.32159
	0.504581	0.293106	0.719826	0.239968	0.279205	0.0824489		0.78	0.471951	0.352402	0.38588	0.279571	0.281353	0.219266
	0.281807	0.141585	0.388193	0.470564	0.432282	0.273985		0.79	0.396868	0.246682	0.307275	0.219663	0.257408	0.190031
	0.395907	0.0393822	0.463565	0.304099	0.300371	0.166946		0.8	0.429046	0.258428	0.357296	0.252945	0.227477	0.182722
	0.0971648	0.378316	0.426505	0.726962	0.106418	0.318479		0.81	0.375416	0.258428	0.400172	0.252945	0.287339	0.263119
	0.356334	0.462807	0.780621	0.285514	0.39809	0.139853		0.82	0.364689	0.199695	0.414463	0.173068	0.215504	0.138869
	0.717366	0.422576	0.188452	0.200777	0.0822435	0.246039		0.83	0.471951	0.211441	0.307275	0.219663	0.209518	0.138869
	0.566341	0.327073	0.519067	0.0771468	0.2604	0.344537		0.84	0.353963	0.152708	0.343004	0.272915	0.239449	0.13156
	0.278283	0.250021	0.0578137	0.36203	0.395773	0.435706		0.85	0.246702	0.258428	0.257253	0.173068	0.233463	0.102324
	0.18058	0.421223	0.645436	0.55162	0.106373	0.230597		0.86	0.246702	0.176201	0.250107	0.20635	0.179587	0.13156
	0.664311	0.547303	0.551759	0.0995749	0.168828	0.134859		0.87	0.235976	0.176201	0.328712	0.20635	0.167614	0.0950153
	0.808266	0.498126	0.395962	0.370579	0.382133	0.147255		0.88	0.332511	0.281922	0.300129	0.219663	0.185573	0.13156
	0.605434	0.3084	0.375504	0.216036	0.146884	0.71066		0.89	0.214523	0.223188	0.278691	0.232976	0.137683	0.146177
	0.948113	0.29968	0.379127	0.197928	0.179829	0.483369		0.9	0.214523	0.246682	0.221524	0.106503	0.191559	0.124251
	0.334184	0.231857	0.747192	0.430893	0.143576	0.120086		0.91	0.27888	0.164454	0.214378	0.153099	0.161628	0.058471
	0.732582	0.377432	0.209022	0.49314	0.447953	0.0918312		0.92	0.203797	0.176201	0.178648	0.119816	0.185573	0.0950153
	0.537548	0.324214	0.32009	0.172324	0.266711	0.46246		0.93	0.225249	0.176201	0.221524	0.166412	0.161628	0.109633
	0.380092	0.175935	0.225291	0.586379	0.30119	0.189641		0.94	0.225249	0.187948	0.15721	0.0798775	0.185573	0.0803976
	0.155495	0.296455	0.273283	0.566989	0.0904461	0.388113		0.95	0.268154	0.0587337	0.121481	0.159755	0.107752	0.109633
	0.511414	0.173057	0.799918	0.0988747	0.395476	0.289885		0.96	0.13944	0.199695	0.121481	0.146442	0.0838072	0.182722
	0.219484	0.246303	0.863935	0.430539	0.0585095	0.0735608		0.97	0.171619	0.164454	0.207232	0.106503	0.0838072	0.0438532
	0.441639	0.401545	0.282451	0.606936	0.0737837	0.0441477		0.98	0.225249	0.187948	0.171502	0.133129	0.119725	0.0511621
	0.468817	0.431467	0.505908	0.290167	0.423209	0.132324		0.99	0.171619	0.152708	0.100043	0.11316	0.113738	0.0877065
	0.335581	0.125409	0.346664	0.674902	0.094882	0.098956		1	0.117988	0.129214	0.15721	0.119816	0.0897935	0.0877065
	0.174451	0.113173	0.189557	0.626662	0.379932	0.36705		1.01	0.107262	0.0587337	0.114335	0.0798775	0.131697	0.0365444
	0.649703	0.172324	0.273584	0.331644	0.449781	0.701761		1.02	0.150166	0.117467	0.100043	0.0599081	0.0718348	0.0438532
	0.182673	0.314446	0.0296927	0.643406	0.0865914	0.362432		1.03	0.107262	0.0822272	0.107189	0.0332823	0.0957797	0.0877065
	0.556234	0.194046	0.0505017	0.318417	0.104435	0.484027		1.04	0.128714	0.046987	0.0643133	0.0998469	0.077821	0.0146177
	0.0813774	0.141552	0.310686	0.470131	0.263836	0.252398		1.05	0.13944	0.117467	0.0714592	0.0931904	0.0838072	0.0365444
	0.219216	0.213439	0.945097	0.0579446	0.307384	0.619313		1.06	0.0750831	0.0587337	0.0571674	0.0599081	0.0718348	0.0365444
	0.415686	0.719087	0.411698	0.275683	0.383506	0.333722		1.07	0.0858093	0.0587337	0.0714592	0.106503	0.0897935	0.0438532
	0.46919	0.877808	0.653664	0.315129	0.0563542	0.342744		1.08	0.107262	0.0587337	0.085751	0.0399388	0.077821	0.058471
	1.12983	0.404212	0.44937	0.12857	0.424865	0.0852696		1.09	0.13944	0.0352402	0.100043	0.0465952	0.077821	0.00730887
	0.307739	0.114799	0.259482	0.354291	0.09088	0.318898		1.1	0.064357	0.0704804	0.0643133	0.0599081	0.0838072	0.0292355
	0.298069	0.287285	0.539499	0.554919	0.223824	0.216898		1.11	0.0750831	0.0234935	0.107189	0.0399388	0.0718348	0.0292355
	0.449131	0.13283	0.45292	0.37866	0.471612	0.314332		1.12	0.0750831	0.0704804	0.0714592	0.0399388	0.0359174	0.0146177
	0.97833	0.467395	0.453538	0.164101	0.0829724	0.420792		1.13	0.0858093	0.046987	0.0357296	0.0532517	0.0359174	0.0365444
	0.348574	0.0921353	0.242821	0.378192	0.0840872	0.461807		1.14	0.0858093	0.0939739	0.0643133	0.0732211	0.0897935	0.00730887
	0.546566	0.118018	0.249915	0.175881	0.456292	0.233002		1.15	0.0858093	0.0587337	0.085751	0.0266258	0.0598623	0.0146177
	0.274791	0.205874	0.427429	0.0386173	0.301112	0.235029		1.16	0.107262	0.0587337	0.0500214	0.0732211	0.0359174	0.00730887
	0.240464	0.455139	0.49632	0.465742	0.575859	0.321422		1.17	0.0750831	0.0117467	0.0357296	0.0266258	0.0239449	0.0146177
	0.174432	0.429565	0.205554	0.16564	0.113923	0.0672603		1.18	0.064357	0.046987	0.0500214	0.0266258	0.0478899	0.0219266
	1.13664	0.223249	0.682241	0.418391	0.0956632	0.340539		1.19	0.0429046	0.0117467	0.0500214	0.0332823	0.0239449	0.00730887
	0.45274	0.323177	0.357599	0.47948	0.255104	0.378653		1.2	0.0321785	0.0352402	0.0571674	0.0199694	0.0419036	0.0146177
	0.845225	0.458247	0.319308	0.207215	0.238472	0.153463		1.21	0.064357	0.0822272	0.085751	0.0133129	0.0359174	0.00730887
	0.373896	0.516244	0.408898	0.294929	0.268813	0.283686		1.22	0.064357	0.0939739	0.0786051	0.0133129	0.0299312	0.0219266
	0.457484	0.199059	0.482385	0.336795	0.21833	0.331268		1.23	0.0429046	0.0234935	0.0285837	0.0332823	0.0299312	0.00730887
	0.760013	0.230335	0.21014	0.302287	0.0497324	0.189752		1.24	0.0965354	0.0352402	0.0500214	0.0133129	0.0299312	0.0146177
	0.146609	0.174809	0.273805	0.38107	0.229864	0.284847		1.25	0.0536308	0.0117467	0.0643133	0.0332823	0.0239449	0.0146177
	0.301138	0.0720669	0.126786	0.177419	0.236069	0.435965		1.26	0.0214523	0.0234935	0.0285837	0.0465952	0.0239449	0
	0.512919	0.162208	0.397843	0.310878	0.0655492	0.495475		1.27	0.0214523	0.0234935	0.0428755	0.00665646	0.0179587	0.0219266
	0.826311	0.286404	0.864028	0.269626	0.261098	0.601196		1.28	0.0321785	0.0234935	0.0428755	0.0133129	0.0299312	0.00730887
	0.120452	0.654911	0.519664	0.374827	0.15507	0.383308		1.29	0.0429046	0	0.0214378	0.0266258	0.0119725	0
	0.342426	0.419396	0.374538	0.392751	0.0645032	0.597489		1.3	0.0536308	0.0352402	0.00714592	0.0133129	0.00598623	0
	0.439676	0.175024	0.496744	0.49853	0.147911	0.136017		1.31	0.0107262	0	0.0142918	0.00665646	0.0119725	0
	0.45314	0.619703	0.330971	0.313733	0.236214	0.335316		1.32	0.0107262	0.0234935	0.00714592	0.00665646	0.00598623	0
	0.358082	0.218832	0.169253	0.110663	0.298169	0.310908		1.33	0.0107262	0	0	0.00665646	0	0
	0.26268	0.314531	0.355371	0.387206	0.7181	0.464979		1.34	0	0.0117467	0	0.0199694	0.00598623	0
	0.0861464	0.29106	0.206556	0.24343	0.157172	0.575291		1.35	0.0321785	0	0	0	0.0179587	0
	0.231282	1.12347	0.524847	0.313002	0.406064	0.382876		1.36	0.0107262	0.0117467	0.0285837	0	0.0119725	0
	0.521649	0.665154	0.52571	0.0800536	0.179594	0.258569		1.37	0.0214523	0	0.0142918	0	0.0119725	0
	0.399963	0.384689	0.622002	1.21115	0.321	0.302228		1.38	0.0107262	0	0.0285837	0	0.0119725	0
	1.08641	0.101483	0.0723871	0.44143	0.284783	0.204785		1.39	0.0107262	0	0.00714592	0.0133129	0.00598623	0
	0.180886	0.121115	0.100429	0.245682	0.33301	0.417997		1.4	0	0.0117467	0.00714592	0.00665646	0.0119725	0
	0.443628	0.402328	0.0694599	0.0902873	0.124791	0.152426		1.41	0.0214523	0.0117467	0.00714592	0.00665646	0.0119725	0
	0.220745	0.552934	0.568058	0.38345	0.306206	0.659454		1.42	0.0107262	0	0.00714592	0	0.0179587	0
	0.142905	0.401659	0.312883	0.411938	0.135541	0.662484		1.43	0.0429046	0	0	0	0.00598623	0
	0.76852	0.212365	0.215503	0.558392	0.23633	0.359655		1.44	0	0	0.0142918	0	0.0119725	0
	0.21096	0.636365	0.617008	0.370221	0.237281	0.135181		1.45	0.0107262	0.0117467	0	0.00665646	0	0
	0.255547	0.0815955	0.73025	0.395387	0.273854	0.671836		1.46	0.0107262	0.0117467	0	0.00665646	0.00598623	0
	0.320258	0.260513	0.51969	0.315742	0.356053	0.650205		1.47	0	0	0.00714592	0	0.00598623	0
	0.767346	0.210119	0.295695	0.564474	0.191134	0.104829		1.48	0.0214523	0	0.00714592	0	0	0
	0.422636	0.382598	0.211966	0.0901183	0.137548	0.099488		1.49	0.0107262	0	0	0.0133129	0	0
	0.538252	0.362422	0.543519	0.691469	0.322089	0.208447		1.5	0.0107262	0	0.00714592	0	0.00598623	0
	0.350338	0.89916	0.768216	0.756159	0.100499	0.610413		1.51	0	0	0.00714592	0.00665646	0.00598623	0
	0.480864	0.328954	0.891315	0.236767	0.156944	0.0568555		1.52	0	0	0.0142918	0	0	0
	0.555293	0.285448	0.190588	0.601993	0.28078	0.211096		1.53	0.0107262	0	0	0	0.00598623	0
	0.494934	0.431139	0.447341	0.292815	0.233826	0.162749		1.54	0.0107262	0	0.0142918	0.00665646	0.00598623	0
	0.481411	0.254629	0.340744	0.555017	0.232869	0.314212		1.55	0.0107262		0.00714592	0	0.00598623	0
	1.16484	0.294925	0.567091	0.129404	0.252635	0.329615		1.56	0		0	0	0.0119725	0
	0.203163	0.432784	0.0497327	0.541195	1.01553	0.303829		1.57	0		0.00714592	0	0	0
	0.486828	0.294222	0.200697	0.298096	0.366832	0.278849		1.58	0.0107262		0	0	0.00598623	0
	0.377846	0.480814	0.388271	0.236246	0.214	0.255691		1.59	0		0.00714592	0.00665646	0.0119725	0
	0.497836	0.170545	0.410173	0.107	0.632999	0.230416		1.6			0	0.00665646	0.00598623	0
	0.383365	0.313288	0.370068	0.173264	0.193256	0.135166
	0.823135	0.181905	0.407845	0.384494	0.554988	0.209374
	0.759078	0.519888	0.189947	0.54968	0.305568	0.268833
	1.0669	0.353046	0.642173	0.221856	0.481263	0.559064
	0.278254	0.207224	0.193872	0.164119	0.244816	0.636675
	0.383576	0.458092	0.290246	0.382228	0.786332	0.241192
	0.986882	0.30412	0.104814	0.667825	0.231327	0.26951
	0.121364	0.679658	0.203937	0.44037	1.13086	0.951052
	1.30276	0.63252	0.224321	1.0418	0.906604	0.361232
	0.364917	0.132747	0.611721	0.418727	0.290855	0.386607
	0.473384	0.266215	0.538468	0.776814	0.522375	0.157451
	0.511684	0.770984	0.659062	0.0211697	0.601999	0.0917987
	0.808239	0.268432	0.3141	0.353704	0.135562	0.284782
	0.384064	0.115135	0.294434	0.394553	0.374545	0.84777
	0.57435	0.272425	0.36842	0.186102	0.0707978	0.753819
	0.444132	0.464639	0.248134	0.0649263	0.0260833	0.310519
	0.225442	0.214193	0.408621	0.952528	0.248699	0.691881
	0.277888	0.511045	0.312072	0.311831	0.212561	0.515917
	0.61932	0.208067	0.580559	0.0757882	0.0969105	0.321
	0.206725	0.0953473	0.740916	0.560536	0.133695	0.203731
	0.43315	0.0814657	0.313408	0.649931	0.429389	0.201867
	0.334205	0.613353	0.109316	0.569132	0.148996	0.642
	0.134081	0.508689	0.834877	0.187895	0.185857	0.311494
	0.339555	0.387575	0.33403	0.251902	0.0580762	0.384935
	0.561326	0.180296	0.218684	0.250637	0.249884	0.510792
	0.369954	0.715687	0.156604	0.219895	0.0917759	0.286904
	0.380263	0.244487	0.22835	0.219679	0.0881492	0.0618391
	0.387017	0.186161	0.154816	0.193018	0.662106	0.248458
	0.98568	0.287801	0.262518	0.515738	0.0930782	0.742002
	0.110438	0.201846	1.09357	0.110865	0.0904145	0.155181
	0.169768	0.384169	0.228068	0.387993	0.229905	0.315096
	0.950224	0.491854	0.0377753	0.359519	0.256449	0.371557
	0.535511	0.152684	0.181881	0.0652053	0.263127	0.160719
	0.367303	0.400166	0.21489	0.284835	0.212353	0.606965
	0.279421	0.389167	0.138498	0.439376	0.164532	0.395417
	0.0756022	0.250738	0.223794	0.418394	0.212646	0.103694
	0.0476678	0.183102	0.184083	0.49263	0.28097	0.413187
	0.349174	0.348831	0.485573	0.575643	0.0725637	0.637589
	0.361924	0.522642	0.498861	0.443574	0.280692	0.453419
	0.542242	0.693513	0.635764	0.156303	0.163575	0.440921
	0.222685	0.0646948	0.194049	0.223708	0.091778	0.0670319
	0.350389	0.285613	0.547035	0.325552	0.144557	0.165528
	0.317152	0.0965139	0.025719	0.479314	0.344752	0.17993
	0.182306	0.162277	0.015017	0.203652	0.230073	0.227363
	0.592012	0.502388	0.264622	0.584801	0.568399	0.258106
	0.110584	0.293706	0.0595931	0.159215	0.421261	0.434144
	0.417036	0.162895	0.245424	0.380486	0.165186	0.628121
	0.421742	0.27437	0.215245	0.223543	0.175572	0.136726
	0.729482	0.156483	0.14453	0.506214	0.488023	0.130957
	0.368339	0.422293	0.0678104	0.479316	0.147657	0.442573
	0.203971	0.307341	0.063149	0.346123	0.223198	0.288064
	0.510978	0.265245	0.168518	0.357147	0.145713	0.292018
	0.962586	0.991016	0.137091	0.0816502	0.142329	0.111548
	0.525739	0.235008	0.266907	0.373455	0.276326	0.324573
	0.597624	0.368979	0.110228	0.26723	0.199488	0.105747
	0.239839	0.414052	0.127814	0.413929	0.355762	0.410592
	0.227842	0.0561769	0.0978541	0.259009	0.145905	0.139405
	0.419583	0.25043	0.281457	0.176755	0.468959	0.137133
	0.256858	0.3743	0.122185	0.0982697	0.188087	0.69035
	0.450599	0.458504	0.0977798	0.2766	0.278925	0.703985
	0.465868	0.203854	0.138845	0.316339	0.226814	0.12422
	0.217906	0.402981	0.126708	0.0529454	0.173581	0.104104
	0.801819	0.146073	0.317717	0.47976	0.088279	0.272741
	0.506484	0.195971	0.213276	0.271431	0.22891	0.253432
	0.323154	0.28659	0.447002	0.361096	0.247937	0.254534
	0.451988	0.153649	0.0379165	0.221227	0.543268	0.178692
	0.223119	0.217994	0.123593	0.541571	0.609446	0.0930025
	0.43492	0.177442	0.265305	0.222939	0.158265	0.457405
	0.52949	0.10744	0.295205	0.445664	0.183959	0.199438
	0.210895	0.101792	0.356142	0.29309	0.187329	0.375154
	0.429651	0.553565	0.180172	0.359754	0.0597123	0.309616
	0.158731	0.813706	0.0575626	0.398511	0.111873	0.534453
	0.515457	0.671971	0.382459	0.507042	0.21086	0.351498
	0.483187	0.110816	0.274881	0.4737	0.207237	0.129407
	0.145453	0.112947	0.620443	0.353738	0.209331	0.349976
	0.905653	0.667428	0.249096	0.192933	0.237374	0.341884
	0.269207	0.286831	0.559954	0.422785	0.383858	0.270784
	0.0865173	0.281216	0.652447	0.446044	0.130834	0.476639
	0.14577	0.325258	0.36474	0.568152	0.348948	0.455687
	0.0753148	0.827807	0.699458	0.513383	0.293963	0.625407
	0.394568	0.351023	0.522544	0.312435	0.30344	0.349219
	0.255029	0.27704	0.0947281	0.270368	0.117235	0.216215
	0.255867	0.85105	0.30871	0.461554	0.411967	0.715492
	0.131196	0.39371	0.608964	0.125278	0.38419	0.298477
	0.238694	0.648617	0.255446	0.493657	0.346913	0.477884
	0.291008	0.0570323	0.531889	0.384775	0.188629	0.603437
	0.404239	0.494133	0.713892	0.602639	0.263659	0.491151
	0.47948	0.259286	0.559099	0.350684	0.561312	0.276897
	0.182712	0.567813	0.610883	0.486518	0.113011	0.510683
	0.112623	1.06774	0.366034	0.107	0.229989	0.634619
	0.25305	0.371653	0.365662	0.221849	0.504897	0.107036
	0.438508	0.450363	0.316785	0.15203	0.391994	0.336761
	0.209573	0.248586	0.519574	0.362396	0.410874	0.391069
	0.375936	0.219349	0.373595	0.286237	0.294982	0.11969
	0.740264	0.56199	0.168576	0.369539	0.427541	0.142405
	0.110234	0.403416	0.140719	0.359003	0.373697	0.623089
	0.321	0.273043	0.096626	0.29313	0.381307	0.111827
	0.642	0.364261	0.171534	0.327529	0.241611	1.17479
	0.191747	0.283442	0.409231	0.969081	0.147694	0.47664
	0.391643	0.413717	0.160211	0.413033	0.173945	0.515846
	0.162881	0.489961	0.14711	0.29747	0.0412165	0.396428
	0.540812	0.421865	0.198387	0.229376	0.283087	0.239702
	0.60078	0.213015	0.0777505	0.425493	0.390389	0.304503
	0.20161	0.629431	0.296165	0.115173	0.215359	0.526602
	0.585017	0.212016	0.16815	0.484882	0.276394	0.280137
	0.697441	0.726093	0.146133	0.586564	0.345759	0.288448
	0.118804	1.02233	0.401141	0.425603	0.515849	0.30421
	0.426522	0.655052	0.624877	0.175968	0.305766	0.178198
	0.508048	0.304557	0.344192	0.293077	0.256152	0.565011
	0.19603	0.43117	0.512415	0.213125	0.0697007	0.146067
	0.244598	0.272388	0.588362	0.196124	0.108922	0.593876
	0.069066	0.601103	0.132014	0.701656	0.287535	0.378433
	0.427795	0.269347	0.419564	0.240876	0.220939	0.186467
	0.660579	0.434746	0.254917	0.334727	0.138535	0.253993
	0.440622	0.115604	0.263763	0.410702	0.563834	0.0902366
	0.482335	0.267309	1.19761	0.020258	0.088895	0.311189
	0.946019	0.177518	0.264285	0.256168	0.208221	0.19442
	0.749259	0.537781	0.363335	0.105137	0.423055	0.334242
	0.374602	0.510062	0.432386	0.171598	0.304895	0.137809
	0.381883	0.498527	0.539709	0.584142	0.189147	0.350876
	0.112485	0.118831	0.963942	0.594093	0.197646	0.623544
	0.296776	0.307863	0.105311	0.480142	0.150824	0.585898
	0.916778	0.611859	0.621571	0.27694	0.117631	0.528791
	0.0467869	0.718742	0.143567	0.679226	0.282633	0.136021
	0.249786	0.400145	0.300332	0.111938	0.393621	0.30856
	0.587348	0.0545146	0.458434	0.422401	0.476134	0.3387
	0.18579	0.327744	0.512913	0.47401	0.118258	0.354088
	0.833258	0.569509	0.532453	0.510586	0.352169	0.269074
	1.08786	0.0738288	0.398619	0.537036	0.197198	0.145861
	1.2948	0.33402	0.396425	0.468963	0.129416	0.49033
	0.498861	0.456556	0.428846	0.332877	0.401777	0.161206
	0.432137	0.62271	0.346	0.270545	0.238052	0.440068
	0.339341	0.184127	0.57509	0.308623	0.0170639	0.29006
	0.214	0.501127	0.837363	0.947375	0.314179	0.160333
	0.330337	0.467751	0.146587	0.0662303	0.246619	0.346004
	0.0632971	0.332019	0.491774	0.413649	0.309743	0.243059
	0.0836516	0.679932	0.642258	0.458126	0.232514	0.0410405
	0.331553	0.500305	0.48053	0.340846	0.170987	0.299672
	0.477082	0.29518	0.0858289	0.443547	0.235538	0.147715
	1.03643	0.745016	0.422418	0.371259	0.299194	0.0941266
	0.533315	0.248366	0.277234	0.47149	0.229241	0.221639
	0.268002	0.4022	0.174329	0.226337	1.11482	0.554157
	0.935262	0.48335	0.415799	0.448481	0.0712113	0.0609368
	0.0533275	0.0477256	0.124779	0.347867	0.339924	0.394637
	0.313278	0.338776	0.561803	0.389839	0.0572041	0.069414
	0.0956187	0.264743	0.84825	0.489063	0.166383	0.403987
	0.324783	0.146298	0.352177	0.222101	0.758624	0.206228
	0.0796255	0.497548	0.548183	0.23433	0.429207	0.716151
	0.471586	0.616178	0.898571	0.431174	0.412371	0.273793
	0.713127	0.264108	0.202914	0.196544	0.83932	0.108904
	0.151119	0.0752189	0.387075	0.203104	0.33992	0.4679
	0.0785347	0.45527	0.586257	0.323918	0.248862	0.357305
	0.599884	0.472634	0.876943	0.0461496	0.311064	0.234967
	0.607032	0.606232	0.439637	0.0649943	0.572917	0.637482
	0.667229	0.453507	0.0352625	0.144585	0.240934	0.400281
	0.276126	0.379295	0.149402	0.414454	0.576641	0.393974
	0.0734175	0.609451	0.201239	0.561225	0.760962	0.765792
	0.473179	0.0353481	0.529875	0.11116	0.16675	0.259946
	0.139826	0.238791	0.280434	0.203175	0.159035	0.417224
	0.382247	0.261259	0.122712	0.468024	0.584907	0.304306
	0.38969	0.219725	0.148328	0.392412	0.201565	0.0812774
	0.380037	0.13501	0.848145	0.149099	0.382148	0.29647
	0.400459	0.293512	0.244196	0.74457	0.605422	0.124597
	0.257504	0.0256131	0.803421	0.391987	0.454928	0.279835
	0.201524	0.356941	0.400788	0.576993	0.811579	0.197841
	0.417227	0.474094	0.732657	0.0278505	0.43706	0.473142
	0.502972	0.382586	0.304412	0.504291	0.295676	0.432083
	0.317698	0.482731	0.253788	0.490482	0.425119	0.425861
	0.279371	0.69792	0.5173	0.041823	0.244199	0.620858
	0.382632	0.0935802	0.698206	0.357173	0.108189	0.267917
	0.0747788	0.458898	0.543683	0.373862	0.430295	0.276888
	0.0989781	0.417156	0.693804	0.598209	0.209899	0.771932
	0.143041	0.250943	0.305574	0.128671	0.204803	0.321562
	1.15941	0.401514	0.295175	0.131935	0.414266	0.496908
	0.474799	0.121418	0.52375	0.0954888	0.431103	0.059411
	0.615594	0.399461	0.561247	0.148305	0.269283	1.01093
	0.0994576	0.888933	0.171862	0.446775	0.856266	0.462374
	0.132465	0.334161	0.264396	0.908573	0.0922108	0.373624
	0.140969	0.654771	0.170624	0.111398	0.21852	0.425624
	0.526046	0.884912	0.373803	0.311798	0.39005	0.397884
	0.672416	0.919949	0.189022	0.460726	0.2681	0.173299
	0.458732	0.42603	0.396487	0.493587	0.128798	0.069613
	0.503776	0.0786161	0.541846	0.166135	0.464721	0.211955
	0.886832	0.916856	0.47113	0.476267	0.385897	0.150884
	0.297253	0.135073	0.83865	0.357572	0.180741	0.402275
	0.183818	0.242714	0.532283	0.272765	0.398685	0.0962264
	0.157881	0.418805	0.371811	0.25079	0.946245	0.448628
	0.57203	0.361143	0.438226	0.429272	0.526595	0.291937
	0.723184	0.334067	0.412927	0.288698	0.285278	0.174873
	0.202141	0.26298	0.596901	0.383218	0.851893	0.433032
	0.300331	0.0716367	0.251641	0.77817	0.205692	0.18023
	0.222546	0.452227	0.16145	0.150338	0.389801	0.196903
	0.0850622	0.307688	0.213033	0.148665	0.192612	0.161489
	0.108421	0.169938	0.307156	0.233645	0.382355	0.432102
	0.0211026	0.46152	0.357403	0.405563	0.554035	0.516116
	0.18862	0.477696	0.371378	0.203788	0.399098	0.41597
	0.122588	0.689183	0.657525	0.690483	0.409118	0.242435
	0.104388	1.14871	0.7312	0.125666	0.486748	0.214191
	0.141035	0.566859	0.103683	0.322712	0.428341	0.138105
	0.226205	0.335424	0.110958	0.897408	0.5741	0.30971
	0.165712	0.192001	0.0641652	0.138091	0.185749	0.516924
	0.288012	0.375633	0.61513	0.171591	0.141204	0.905871
	0.128416	0.420523	0.282346	0.357788	0.734817	0.424984
	0.112268	0.53603	0.356848	0.575295	0.364114	0.567747
	0.122763	0.673221	0.208973	0.460425	0.11482	0.207742
	0.0292701	0.48424	0.274096	0.826749	0.265049	0.405955
	0.0432501	0.425312	0.234594	0.316431	0.352944	0.236975
	0.147491	0.157672	0.386115	0.649315	0.206752	0.731304
	0.258002	0.409398	0.118329	0.114422	0.936195	0.109832
	0.336425	0.620531	0.324895	0.403824	0.481637	0.323621
	0.249702	0.622724	0.0374363	0.49958	0.378121	0.196444
	0.571791	0.293761	1.0958	0.170766	0.180148	0.214
	0.780715	0.927341	0.470391	0.243157	0.30065	0.268437
	0.356131	0.496996	0.347529	0.359405	0.210694	0.214
	0.509326	0.236448	0.225448	0.264274	0.458746	0.240868
	0.439874	0.618885	0.64103	0.324449	0.155885	0.180171
	0.781248	0.0937364	0.344475	0.378978	0.244542	0.349806
	0.169562	0.569048	0.250818	0.164725	0.233836	0.262484
	0.21328	0.205202	0.660258	0.295517	1.21649	0.308451
	0.285852	1.05855	0.506748	1.00247	0.127561	0.165397
	1.08762	0.490591	0.319646	0.619747	0.602338	0.0466934
	0.293187	0.242156	0.406005	0.387698	0.529367	0.621668
	0.257023	0.161774	0.718889	0.402461	0.100301	0.39503
	0.95878	0.0644054	0.158623	0.385436	0.158868	0.750236
	0.782122	0.222813	0.887559	0.0955419	0.666502	0.20276
	0.991479	0.445725	0.526693	0.690076	0.420034	0.0734676
	0.347083	0.918534	0.938131	0.639416	0.200466	0.149223
	0.797937	0.482586	0.0384717	0.295337	1.23728	0.117114
	0.691692	0.479697	0.42662	0.670652	0.543175	0.086947
	0.0966979	1.00846	0.486269	0.497993	0.28583	0.312947
	0.552457	0.361782	0.709414	0.693547	0.206923	0.307045
	0.416331	0.685807	0.0618428	0.122895	0.235589	0.332968
	1.05553	1.10367	0.603005	0.5247	0.38015	0.120989
	1.23527	1.12625	0.415329	0.551974	0.29182	0.533431
	0.432468	0.333562	0.0814103	0.147789	0.522675	0.455748
	0.674495	0.199595	0.339961	0.137643	0.371228	0.240511
	0.249845	0.628041	0.173855	0.230215	0.431218	0.138763
	0.696333	0.602384	0.253246	0.541101	0.840358	0.172552
	0.200709	0.156054	0.400481	0.333003	0.404875	0.451744
	0.199931	0.332474	0.241874	0.909288	0.177768	0.360431
	0.166844	0.436526	0.342924	0.415853	0.12917	0.283358
	0.210377	0.423234	0.0766793	0.700187	0.372225	0.554623
	0.212487	0.255984	0.548839	0.452018	0.772606	0.619625
	0.185556	0.577557	0.613781	0.154814	0.142472	0.393417
	0.217537	0.399635	0.642312	0.239868	0.457168	0.160622
	0.12772	0.715861	0.376769	0.235805	0.42877	0.183069
	0.810647	0.988573	0.604184	0.720822	0.362094	0.580028
	0.140513	0.302723	0.270162	0.174327	0.508916	0.329694
	0.30183	0.438114	0.538993	0.170015	0.444201	0.163082
	0.65681	0.394264	0.272331	0.0925323	0.322629	0.49989
	0.174603	0.458024	0.957897	0.337482	0.143199	0.287578
	0.525906	0.160484	0.20176	0.542525	0.287395	0.300771
	0.435489	0.338729	0.330007	0.187618	0.174014	0.315987
	0.259174	0.20111	0.284111	0.170453	0.679554	0.085671
	0.174188	0.0875526	0.741185	0.0578931	0.36609	0.161801
	0.220027	0.63157	0.167923	0.257764	0.557726	0.267005
	0.109064	0.245498	0.284392	0.412089	0.555433	0.176748
	0.253321	0.089384	0.330234	0.659111	0.225542	0.108031
	0.157275	0.172822	0.231853	0.813876	0.48857	0.0561752
	0.190717	0.531651	0.743873	0.613225	0.102814	0.643368
	0.243286	0.380545	0.472799	0.770379	0.250314	0.355079
	0.315865	0.697086	0.609923	0.431249	0.199843	0.315517
	0.100696	0.204245	0.0637177	0.394395	0.181961	0.110028
	0.444918	0.356585	0.256265	0.612976	0.195569	0.384642
	0.433815	0.292057	0.388725	0.226797	0.153597	0.198243
	0.468191	0.371533	0.334613	0.113452	0.293071	0.143672
	0.135459	0.285817	0.451064	0.22026	0.214098	0.493304
	0.466429	0.738651	0.171257	0.0280809	0.429239	0.363208
	0.105764	0.0468793	0.609127	0.214394	0.457837	0.19673
	0.0611866	0.322753	0.403866	0.324649	0.805914	0.476397
	0.414698	0.104976	0.118948	0.805119	0.601378	0.31349
	0.217783	0.215613	0.394293	0.226857	0.0801664	0.251575
	0.0729066	0.0981245	0.581887	0.759577	0.16501	0.152522
	0.378874	0.445564	0.742023	0.157059	0.739829	0.376846
	0.0333758	0.434117	0.400587	0.212895	0.351183	0.284515
	0.11483	0.394619	0.376649	0.694358	0.0428516	0.366294
	0.0888372	0.247775	0.163249	0.102338	0.324785	0.261602
	0.247927	0.371031	0.257491	0.160392	0.313237	0.303999
	0.356107	0.206302	0.530581	0.624168	0.794427	0.28988
	0.181308	0.410993	1.06773	0.470352	0.354384	0.531663
	0.324818	0.446576	0.533056	0.314375	0.331542	0.602099
	0.512071	0.125095	0.480554	0.404811	0.464076	0.287695
	0.514616	0.727926	0.330795	0.267007	0.400187	0.82311
	0.730303	0.622661	0.369008	0.725973	0.73132	0.282323
	0.0395676	0.38674	0.432441	0.163134	0.22023	0.362028
	0.302163	0.275746	0.62725	0.242131	0.287233	0.38251
	0.137792	0.374165	0.259151	0.438483	0.027933	0.501795
	0.450363	0.467299	0.79666	0.635807	0.315018	0.160031
	0.261944	0.195986	0.912953	0.291575	0.140375	0.497777
	0.493019	0.443655	0.524218	0.390706	0.434967	0.31672
	0.128514	0.795358	0.174011	0.21658	0.267819	0.292199
	0.314321	0.145458	0.521392	0.442382	0.602051	0.19511
	0.371679	0.55362	0.635191	0.46959	0.306059	0.458522
	0.146032	0.517032	0.544284	0.455966	0.250731	0.260423
	0.156218	0.32389	1.09954	0.623679	0.436855	0.404683
	0.234118	0.14774	0.136949	0.122671	0.236418	0.403397
	0.113266	0.294157	0.443327	0.0910596	0.167717	0.347351
	0.216804	0.0511102	0.519116	0.147707	0.552958	0.519282
	0.176995	0.601837	0.292604	0.440156	0.379452	0.127992
	0.335533	0.449995	0.0846911	0.227273	0.158237	0.311881
	0.304586	0.314789	0.942732	0.751615	0.0520004	0.0627047
	0.58626	1.23571	0.134422	0.0828073	0.470524	0.495567
	0.557388	0.290258	0.439362	1.10532	0.530137	0.396638
	0.0704349	0.211573	0.257235	0.810117	0.35545	0.857353
	0.226601	0.25153	0.118835	0.792763	0.190362	0.622682
	0.332702	0.0425476	0.124768	0.102989	0.395217	0.136493
	0.216941	0.100122	0.666	0.20992	0.914888	0.453083
	0.430118	0.387275	0.307663	0.458345	0.830246	0.212987
	0.211907	0.49839	0.31257	0.308199	0.13828	0.142131
	0.160273	0.1697	0.317001	0.286818	0.708121	0.183137
	0.682452	0.613691	0.249253	0.153694	0.29576	0.206235
	0.0227427	0.519126	0.379964	0.519778	0.338979	0.226738
	0.465832	0.144161	0.37762	0.346109	0.669951	0.0164354
	0.305248	0.381298	0.333687	0.372783	0.474811	0.0440761
	0.313557	0.432477	0.43415	0.611282	0.513007	0.127723
	0.52048	0.354053	0.465136	0.647206	0.456536	0.114826
	0.128071	0.424748	0.383408	0.230542	0.324393	0.577826
	0.312041	0.175908	0.329278	0.6361	0.394329	0.17498
	0.216011	0.459567	0.30676	1.06748	0.330358	0.306217
	0.326513	0.12475	0.42433	0.873096	0.484324	0.654502
	0.441863	0.0436095	0.2239	0.473692	0.388423	0.282967
	0.179726	0.210015	0.159732	0.652105	0.386911	0.680583
	0.275489	0.380927	0.333673	0.629024	0.42816	0.0889064
	0.271333	0.0987886	0.360075	0.234773	0.930352	0.575172
	0.727822	0.232504	0.723764	0.206518	0.257049	0.484485
	0.634219	0.376622	0.109832	0.357489	0.370536	0.528435
	0.553491	0.144392	0.554117	0.0696905	0.335926	0.323466
	0.199704	0.457904	0.455554	0.279576	0.521289	0.134643
	0.995134	0.0246953	0.241301	0.45989	0.345538	0.415949
	0.227038	0.133975	0.245023	0.445567	0.215827	0.466044
	0.393041	0.498722	0.205969	0.535	0.4087	0.232854
	0.5488	0.188364	0.253414	0.321	0.473396	0.300157
	0.488422	0.941979	0.1163	0.107	0.153252	0.553568
	0.134261	0.551664	0.697341	0.425368	0.365815	0.257473
	0.189937	0.212731	0.672522	0.428987	0.339472	0.382014
	0.3006	0.0429997	0.656717	0.379255	0.750788	0.37176
	0.737281	0.207798	0.291501	0.412271	0.245793	0.733254
	0.204538	0.167637	0.317394	0.176484	0.40497	0.576498
	0.241993	0.293818	0.25571	0.417135	0.575015	0.118892
	0.310127	0.647571	0.18364	0.201957	0.297007	0.583133
	0.147206	0.712371	0.339535	0.482951	0.438853	0.331762
	0.132886	0.143673	0.270673	0.285281	0.023649	0.418272
	0.342497	0.321544	0.153492	0.260626	0.276836	0.288971
	0.0838521	0.331566	0.15942	0.216062	0.0993998	0.388845
	0.428974	0.217408	0.14749	0.354331	0.100541	0.372214
	0.149336	0.124735	0.152266	0.270737	0.297465	0.206985
	0.500343	0.860429	0.0643073	0.234542	0.237498	0.212516
	0.603572	0.478328	0.268627	0.423743	0.276138	0.366311
	0.270976	0.658041	0.299638	0.385259	0.112168	0.463479
	0.324152	1.03936	0.0584731	0.445481	0.111863	0.260187
	0.369029	0.458013	0.0596925	0.330782	0.0576499	0.11404
	0.202511	0.156994	0.164415	0.251224	0.0844885	0.211306
	0.369342	0.107205	0.496417	0.617859	0.166988	0.33553
	1.15191	0.216481	0.343153	0.0575826	0.313327	0.363077
	0.366374	0.193885	0.0728827	0.27282	0.120724	0.170373
	0.759302	0.332461	0.0800891	0.161728	0.587074	0.176149
	0.148908	0.631762	0.489987	0.284794	0.801077	0.179597
	0.127698	0.227132	0.274488	0.347348	0.138275	0.39527
	0.100418	0.363846	0.927948	0.41874	0.418476	0.748918
	0.525925	0.388249	0.0822881	0.444103	0.230246	0.185284
	0.224329	0.115546	0.47152	0.584149	0.417527	0.095138
	0.573888	0.90045	0.0534687	0.422491	0.330111	0.338842
	0.659422	0.295879	0.147955	0.142031	0.616554	0.414995
	0.288536	0.147533	0.0990687	0.534444	0.0461289	0.760017
	0.134054	0.133064	0.965227	0.0239369	0.0361837	0.27751
	1.03635	0.278878	0.100947	0.563327	0.944461	0.744705
	0.592917	0.297671	0.261208	0.262503	0.374783	0.736242
	0.530318	0.506712	0.135136	0.176978	0.474231	0.0747416
	0.22531	0.0837531	0.52309	0.428689	0.733985	0.434003
	0.0891571	0.356346	0.388484	0.334654	0.307376	1.03312
	0.350106	0.160587	0.592985	0.436434	0.304715	0.723901
	0.746252	0.629178	0.166367	0.117079	0.0800572	0.0340561
	0.300443	0.702777	0.339134	0.375177	0.0596987	0.269061
	0.584835	0.246845	0.141701	0.238704	0.521113	0.278657
	0.653592	0.246946	0.342976	0.300674	0.554165	0.113306
	0.559053	0.363663	0.148769	0.186784	0.0828155	0.423297
	0.136882	0.352935	0.079838	0.364093	0.367546	0.454265
	0.189464	0.690344	0.547372	0.555815	0.175502	0.34465
	0.15594	0.497972	0.102296	0.220221	0.569448	0.112351
	0.497411	0.124891	0.334265	0.330294	0.652696	0.33431
	0.758352	0.595844	0.235549	0.301997	0.0741849	0.0209779
	0.197829	0.148045	0.191663	0.543589	0.295266	0.462731
	0.656133	0.652809	1.13015	0.653191	0.304557	0.24386
	0.462427	0.319164	0.0213141	0.0210128	0.435398	0.113428
	0.826881	0.222448	0.150746	0.443439	0.753734	0.489815
	0.663376	0.153185	0.478679	0.195852	0.386381	0.36314
	0.48668	0.456976	0.247865	0.29973	0.439084	0.504592
	0.265081	0.701934	0.299205	1.26465	0.658016	0.148691
	0.425405	0.346618	0.0640299	0.0944996	0.546684	0.295774
	0.263807	0.596096	0.525634	0.511741	0.0839261	0.127063
	0.343578	0.684443	0.396321	0.571977	0.350905	0.569958
	0.187001	0.0620002	1.02641	0.61217	0.0651279	0.185185
	0.840401	0.325278	0.0180921	0.197969	0.26587	0.128206
	0.349255	0.209758	0.352099	0.230043	0.414238	0.178325
	0.316733	0.133589	0.190361	0.0915803	0.407545	0.475664
	0.427836	0.216773	0.488047	0.0964761	0.207055	0.11338
	0.741478	0.5989	0.0719681	0.361139	0.260065	0.481321
	0.318128	0.378943	0.323583	0.0351265	0.216433	0.357941
	0.487687	0.396357	0.493513	0.302543	0.267502	0.70626
	0.518063	0.424637	0.455223	0.448415	0.185826	0.174417
	0.318069	0.524656	0.815155	0.323325	0.844153	0.110771
	0.784371	0.192447	0.399554	0.178963	0.417044	0.54457
	0.927363	0.0711781	0.0197591	0.326729	0.426921	0.396643
	0.488553	0.225528	0.146687	0.364162	0.372786	0.0510011
	0.268028	0.309539	0.0384466	0.645707	0.252433	0.260226
	0.148185	0.473446	0.506462	0.143996	0.222342	0.161974
	1.10556	0.414687	0.328583	0.289186	0.251438	0.200195
	0.75732	0.462395	0.607072	0.196099	0.0715985	0.246302
	0.152535	0.154174	0.821676	0.154591	0.851738	0.0967913
	1.14906	0.377729	0.172855	0.524979	0.254659	0.312418
	0.875538	0.148105	0.327853	0.486136	0.301051	0.210408
	0.111849	0.421563	0.749679	0.170728	0.506053	0.451644
	0.229892	0.272536	0.122518	0.283744	0.450904	0.22493
	0.177668	0.157439	0.502255	0.0432796	0.46802	0.150886
	1.48397	0.491992	0.419406	0.0727429	0.13378	0.331133
	0.326817	0.35563	0.614628	0.208111	0.422057	0.779021
	0.516748	0.193591	0.407763	1.00218	0.364498	0.401623
	0.220192	0.400125	0.2211	0.342883	0.22786	0.760846
	0.174081	0.499101	0.0800036	0.415488	0.0655111	0.33471
	0.351655	0.216195	0.169173	0.0969247	0.15791	0.286038
	0.299423	0.210075	0.177181	0.249459	0.617102	0.178437
	0.267325	0.331407	0.208769	0.125747	0.165556	0.321476
	0.116141	0.418863	0.669155	0.345613	0.108617	0.170617
	0.619511	0.143892	0.554711	0.231909	0.228349	0.0629111
	0.178685	0.385366	0.696779	0.304316	0.238787	0.370964
	0.475586	0.0918972	0.464582	0.477045	0.414916	0.180342
	0.330283	0.653288	0.277557	0.0691921	0.341982	0.101334
	0.37774	0.54674	0.225385	0.0591907	0.386634	0.223259
	0.310398	0.141826	0.721553	0.264161	0.75585	0.018719
	0.887415	0.1178	0.394437	0.521321	0.223792	0.463718
	0.871564	0.138339	0.531086	0.211239	0.938918	0.0882329
	0.224326	0.5632	0.56315	0.315146	0.977482	0.10431
	0.21035	0.270872	0.344475	0.198815	0.575501	0.234762
	0.391166	0.219108	0.572614	0.227343	0.195772	0.177873
	0.267684	0.23379	0.716669	0.133192	0.408089	0.595984
	0.433974	0.31013	0.0422183	0.0624545	0.0833331	0.415931
	0.642634	0.201794	0.389305	0.497446	0.163915	0.357865
	0.66823	0.200262	0.315086	0.572442	0.264504	0.713442
	0.36804	0.290812	0.167424	0.110144	0.119539	0.711949
	0.240308	0.392358	0.432675	0.669722	0.31853	0.436478
	0.441029	0.166494	0.306349	0.693598	0.20632	0.265094
	0.453589	0.385595	0.508986	0.145859	0.0926592	0.381271
	1.07099	0.220457	0.0499368	0.0769191	0.24774	0.140965
	0.342289	0.150517	0.443763	0.331363	0.098078	0.340064
	0.269143	0.495281	0.647547	0.351176	0.467251	0.165936
	0.190569	0.259592	0.276492	0.319972	0.142428	0.442675
	0.544795	0.0798335	0.5027	0.308332	0.157676	0.652787
	0.603778	0.287311	0.293102	0.504821	0.243796	0.692475
	0.757215	0.658318	0.204486	0.0425592	0.369776	0.154834
	0.151664	0.935465	0.552225	0.434642	0.376034	0.402277
	0.365428	0.607325	0.3163	0.346212	0.354179	0.77046
	0.168103	0.253328	0.333011	0.456523	0.145234	0.568505
	0.259801	0.258035	0.246036	0.514176	0.13696	0.141038
	0.4114	0.704698	0.173325	0.12583	0.128247	0.0894327
	0.305717	0.601224	0.250189	0.366004	0.269322	0.656013
	0.177095	0.256554	0.395601	0.332838	0.16878	0.365281
	0.447543	0.113008	0.157694	0.483185	0.0427542	0.633146
	0.109003	0.205071	0.566415	0.449146	0.0758937	0.0443662
	0.169914	0.240729	0.202515	0.411475	0.165563	0.659805
	0.484216	0.789687	0.401158	0.106157	0.627051	0.208307
	0.534086	0.10519	0.722479	0.358712	0.326174	0.0566452
	0.342302	0.462048	0.600557	0.0548096	0.033622	0.068405
	0.0419446	0.539907	0.0836897	0.404916	0.300773	0.115474
	0.787484	0.370896	0.658698	0.224155	0.348047	0.193237
	0.32816	0.231028	0.368084	0.634223	0.212523	0.587383
	0.613041	0.719135	0.46911	0.573475	0.199351	0.235064
	0.107227	0.708672	0.389055	0.434961	0.11273	0.404096
	0.847842	0.325136	0.149061	0.494451	0.369912	0.0318841
	0.781356	0.460127	0.34927	0.255592	0.166915	0.604473
	0.281814	0.340062	0.193619	0.199691	0.131253	0.947543
	0.17486	0.238131	0.201232	0.474243	0.716174	0.378722
	0.0677254	0.568791	0.251605	0.383957	0.117374	0.211678
	0.343262	0.218666	0.100601	0.228158	0.448767	0.386941
	0.305526	0.332538	0.0999666	0.111741	0.385586	0.44335
	0.137196	0.197103	0.192777	0.719156	0.311267	0.227596
	0.122123	0.523434	0.359251	0.721922	0.176063	0.358746
	0.13809	0.235067	0.38043	0.54225	0.188333	0.324655
	0.396603	0.596214	0.0759732	0.522038	0.513222	0.357455
	0.20783	0.425857	0.518796	0.700173	0.29503	0.271777
	0.458196	0.188414	0.104866	0.399385	0.199867	0.0491279
	0.616268	0.297621	0.204479	0.412917	0.426645	0.389332
	0.0941356	0.491215	0.715237	0.53773	1.06433	0.25498
	0.243557	0.33177	0.4839	0.731344	0.449265	0.381889
	0.672604	0.364264	0.310164	0.244462	0.0731788	0.474579
	0.265301	0.102002	0.70056	0.157254	0.109967	0.309382
	0.156555	0.132759	0.346701	0.614736	0.294338	0.433635
	0.33139	0.222056	0.110327	0.328815	0.598859	0.18651
	0.639346	0.460223	0.804098	0.271228	0.294069	0.206108
	0.40897	0.458934	0.770662	0.633352	0.296236	0.407402
	0.462788	0.307954	0.63892	0.295992	0.355007	0.0549039
	0.145261	0.186537	0.381702	0.222852	0.127736	0.291584
	0.386051	0.429965	0.0513459	0.983944	0.409621	0.307266
	0.211319	0.516355	0.694768	0.361205	0.518869	0.522422
	0.654061	0.0673229	0.580635	0.402912	0.280143	0.389056
	0.344039	0.265117	0.58903	0.763256	0.190436	0.959454
	0.162529	0.516392	0.482851	0.827892	0.0529403	0.132241
	0.147851	0.440497	0.104588	0.416591	0.0527006	0.290634
	0.279877	0.202032	0.412384	0.167133	0.253186	0.0729896
	0.321972	0.217164	0.432866	0.417127	0.370577	0.354628
	0.289338	0.319572	0.175076	0.468157	0.103224	0.254712
	0.32647	0.318586	0.256971	0.624095	0.218219	0.319876
	0.0440868	0.240199	0.0561923	0.0128232	0.152494	0.230843
	0.432613	0.309541	0.375257	0.235691	0.617108	0.235775
	0.471041	0.4954	0.777274	0.288784	0.272682	0.642
	0.533569	0.271276	0.959246	0.374619	0.246455	0.35222
	0.251999	0.0985447	0.40425	0.176752	0.226689	0.450447
	0.195337	0.76189	0.11731	0.202906	0.431527	0.431309
	0.435265	0.223861	0.0950476	0.112679	0.48449	0.212008
	0.16313	0.957003	0.291226	0.327469	0.573915	0.0553545
	0.206608	0.331901	0.553939	0.489448	0.716811	0.107575
	0.31917	0.740112	0.314606	0.686448	0.282643	0.543266
	0.541778	0.466057	0.760543	0.509995	0.369871	0.206918
	0.41348	0.485822	0.423341	0.354623	0.971246	0.205496
	0.158412	0.263483	0.257194	0.438941	0.306075	0.581048
	0.276533	0.332916	0.409606	0.713726	0.805203	0.0932092
	0.246264	0.421576	0.350174	0.619066	0.253463	0.230371
	0.233077	0.176387	0.4583	0.389996	0.544192	0.541146
	0.0894635	0.473525	0.576818	0.320651	0.521758	0.393291
	0.111876	0.138585	0.0869326	0.33137	0.176696	0.194709
	0.205331	0.101427	0.363392	0.525687	0.545666	0.23036
	0.1715	0.168339	0.343921	0.639411	0.551818	0.278478
	0.339605	0.188785	0.0742496	0.420396	0.557723	0.979725
	0.294764	0.209398	0.132091	0.551207	0.289999	0.497205
	0.327094	0.0732544	0.233915	0.930774	0.0323562	0.502576
	0.192517	0.335732	0.276194	0.208736	0.311077	0.3005
	0.290788	0.477381	0.317534	0.170542	0.439288	0.334837
	0.290053	0.113466	0.492602	0.573043	0.720614	0.318828
	0.2052	0.553279	0.208619	0.13203	0.385625	0.229098
	0.289738	0.685483	0.483007	0.342051	0.554457	0.691908
	0.257007	0.595326	0.551938	0.47501	0.0612528	0.440606
	0.493408	0.307228	0.0268278	0.558108	0.321624	0.512943
	0.0591517	0.335788	0.565501	0.25659	0.321752	0.171617
	0.130509	0.329239	0.0388927	0.485419	0.441397	0.535643
	0.758501	0.026563	0.404155	0.116159	0.345916	0.343643
	0.546619	0.18906	0.483939	0.585277	0.948311	0.198708
	0.333364	0.317692	0.618113	0.667842	0.813777	0.386692
	0.298199	0.149152	0.229523	0.224507	0.197294	0.570376
	0.16936	0.0177192	0.0818089	0.408161	0.664521	0.474259
	0.628458	0.55674	0.902037	0.149917	0.0875909	0.234097
	0.17887	0.339052	0.561413	0.273512	0.526068	0.774201
	0.316586	0.4735	0.202531	0.706636	0.317791	0.395444
	0.227513	0.355452	0.39581	0.888372	0.109232	0.250996
	0.474653	0.30732	0.384368	0.789422	0.0542894	0.431778
	0.548361	0.191846	0.276143	0.24692	0.33775	0.38126
	0.542009	0.418709	0.287812	0.271371	0.234691	0.347338
	0.341085	0.270525	0.446785	0.310444	0.203384	0.211085
	0.460835	0.172479	0.132052	0.393043	0.329981	1.21434
	0.153128	0.203522	0.161857	1.01223	0.477849	0.15524
	0.650971	0.0947789	0.258045	0.143991	0.428408	0.260123
	0.420648	0.39216	0.2767	0.41802	0.2247	0.156815
	0.614201	0.298657	0.722249	0.488322	0.420058	0.215227
	0.39511	0.513731	0.226788	0.458662	0.246071	0.590877
	0.327984	0.597523	0.635671	0.218542	0.0402514	0.402558
	0.180662	0.141474	0.441986	0.447858	0.0710906	0.371338
	0.259916	0.283227	0.807391	0.527521	0.694272	0.326254
	0.186295	0.3663	0.479237	0.855445	0.132383	0.297946
	0.382909	0.366559	0.668379	0.71792	0.277165	0.270871
	0.309807	0.140872	0.108743	0.290631	0.21956	0.595821
	0.398458	0.489135	0.167566	0.226336	0.0630176	0.552815
	0.423456	0.323534	0.411895	0.237308	0.665523	0.592996
	0.44829	0.168153	0.539028	0.159262	0.358821	0.205686
	0.878482	0.804439	0.278534	0.605478	0.221371	0.424931
	0.474975	0.0631085	0.679203	0.151264	0.356742	0.13958
	0.432213	0.13615	0.38687	0.143362	0.211839	0.4798
	0.227706	0.68093	0.170313	0.474914	0.425842	0.0644671
	0.735566	0.243863	0.564131	0.660073	0.691208	0.237189
	0.220479	0.500715	0.264463	0.594983	0.442118	0.192476
	0.568474	0.118443	0.266098	0.142	0.826753	0.487024
	0.137974	0.308313	0.328334	0.442086	0.443823	0.426557
	0.501246	0.291305	0.622285	0.42143	0.59826	1.02972
	0.349823	0.433353	0.283471	0.413075	0.238388	0.757999
	0.0895125	1.08799	0.580108	0.191371	0.205921	0.426473
	0.264567	0.135158	0.716034	0.489669	0.143956	0.50051
	0.365688	0.395432	0.265559	0.259859	0.488182	0.253302
	0.367533	0.379291	0.352599	0.402103	0.632574	0.129976
	0.149639	0.444216	0.868665	0.167231	1.08707	0.392034
	0.269664	0.137618	0.556543	0.487876	0.139913	0.340882
	0.478816	0.199987	0.265575	0.30945	0.465161	0.0813508
	0.397096	0.113607	0.929725	0.252836	0.449621	0.845697
	0.0568885	0.037524	0.290902	0.462328	0.130235	0.384771
	0.0635056	0.107784	0.507593	0.24789	0.479479	0.357519
	0.333674	0.19317	0.702527	0.303719	0.166394	0.103492
	0.195513	0.0805672	0.396102	0.49863	0.568503	0.957276
	0.127544	0.140088	0.201052	0.650592	0.416801	0.323869
	0.228242	0.438826	0.168726	0.408921	0.509859	0.727264
	0.678502	0.226002	0.490167	0.241312	0.524016	0.236602
	0.591739	0.340892	0.620116	0.273069	0.398599	0.172105
	0.292675	0.210477	0.195524	0.357474	0.167206	0.900945
	0.113446	0.325101	0.544487	0.112628	0.070082	0.0624402
	0.343368	0.0964917	0.780281	0.74236	0.570792	0.642388
	0.647887	0.628351	0.384346	0.199507	0.454353	0.417063
	0.789089	0.522052	0.309218	0.289282	0.36024	0.353673
	0.160378	0.113073	0.460462	0.131683	0.264192	0.253102
	0.487514	0.327292	0.250233	0.476881	0.375762	0.0714276
	0.533317	0.583064	0.507295	0.381648	0.155632	0.349405
	0.190995	0.480689	0.151185	0.9142	0.70414	0.202575
	0.461679	0.524451	0.29089	0.0936841	0.246161	0.30038
	0.55897	0.215063	0.0943569	0.153482	0.399683	0.0665119
	0.481554	0.594885	0.1651	0.323661	0.699229	0.397787
	0.75967	0.330716	0.0374343	0.32976	0.643819	0.254529
	0.404117	0.0680869	0.322325	0.264257	0.309004	0.53324
	0.348233	0.21628	0.162976	0.141286	0.163973	0.233101
	1.41448	0.707327	0.181723	0.284473	0.40601	0.320944
	0.0931438	0.276385	0.520455	0.227355	0.584343	0.0752276
	0.384938	0.464576	0.230281	0.23427	0.0480543	0.16335
	0.824326	0.80987	0.233059	0.441199	0.232559	0.10391
	0.184727	0.0988644	0.196983	0.255175	0.217997	0.514963
	0.418557	0.151149	0.171005	0.171061	0.369622	0.624574
	0.492831	0.154436	0.263094	0.344465	0.209851	0.766986
	0.15357	0.853048	0.688808	0.146882	0.347083	0.293327
	0.44434	0.384136	0.258978	0.219665	0.83691	0.101522
	0.434108	0.555895	0.485746	0.278595	0.432131	0.223293
	0.222998	0.451932	0.178782	0.365009	0.33865	0.267196
	0.251187	0.542313	0.445286	0.355941	0.306296	0.194372
	0.236369	0.361852	0.606475	0.223486	0.588486	0.202737
	0.417179	0.538463	0.697837	0.294025	0.784857	0.762576
	0.860665	0.400899	0.444664	0.862046	0.193997	0.710269
	0.348385	0.110405	0.294409	0.0993612	0.24995	0.245558
	0.630158	0.420558	0.260858	0.0928797	0.170742	0.112788
	0.16811	0.0376486	0.711563	0.38392	0.299912	0.270957
	0.143084	0.06446	0.426382	0.232317	0.255292	0.202765
	0.543104	0.308613	0.26504	0.398787	0.449748	0.163748
	0.289202	0.642759	0.691813	0.724011	0.573591	0.618936
	0.832861	0.293701	0.328	0.382482	0.530837	0.146093
	0.337808	1.04452	0.321106	0.314055	0.670714	0.425232
	0.115891	0.330764	0.434129	0.421641	0.310854	0.180986
	0.279252	0.621644	0.16736	0.762941	0.325531	0.108354
	0.185133	0.21223	0.212837	0.542506	0.363774	0.320517
	0.252536	0.569626	0.127927	0.276136	0.52178	0.407391
	0.433564	0.503742	0.153147	0.0951638	1.03121	0.388775
	0.608221	0.10928	0.471906	0.388086	0.160167	0.366475
	0.189433	0.16926	0.146144	0.948843	0.440705	0.333783
	0.216721	0.294898	0.398592	0.450236	0.31075	0.174132
	0.691692	0.887053	0.619347	0.276897	0.224091	0.520893
	0.508857	0.308957	0.273215	0.094686	0.606569	0.0367675
	0.264562	0.227583	0.370993	0.211072	0.523357	0.0396058
	0.278494	0.356203	0.252726	0.576098	0.491599	0.126665
	0.174394	0.518432	0.862292	0.527513	0.45125	0.261082
	0.409626	0.146599	0.134268	0.53783	0.0379985	0.164373
	0.357461	0.502062	0.0307532	0.320691	0.501263	0.151971
	0.585469	0.172318	0.339104	0.745628	0.235109	0.477739
	0.52653	0.499979	0.181072	0.407493	1.41541	0.54012
	0.372925	0.650951	0.102006	0.753506	0.0330936	0.422811
	0.51727	0.450208	0.893806	0.856991	0.79862	0.243348
	0.237538	0.0184185	0.241262	0.608334	0.360594	0.113828
	0.589245	0.223975	0.590788	0.249114	0.368324	0.189405
	0.474364	0.447158	0.346008	0.251024	0.0988995	0.228081
	0.705712	0.150015	0.468814	0.355673	0.704025	0.0941744
	0.548545	0.0575882	0.57031	0.397915	0.471964	0.0992908
	0.323363	0.183161	0.325915	0.266651	0.406833	0.396027
	0.306196	0.153365	0.594936	0.300813	0.352035	0.37598
	0.896963	0.263888	0.482796	0.634198	0.467023	0.214766
	0.58315	0.0644419	0.11678	0.304465	0.175011	0.193151
	0.192744	0.287164	0.88772	0.710358	0.164132	0.332181
	0.649531	0.0782216	0.181532	0.921422	0.749459	0.157562
	0.287789	0.256582	0.497148	0.582997	0.320035	0.119645
	0.789721	0.569103	0.220938	0.169818	0.0778266	0.156417
	0.695142	1.13726	0.756874	0.466192	0.255196	0.0961271
	0.424823	0.0813362	1.10526	0.34483	0.587742	0.128986
	0.362809	0.269559	0.330011	0.322038	0.431289	0.366113
	0.746652	0.476573	0.547865	0.860139	0.36998	0.11301
	0.46195	0.710404	0.37751	0.261594	0.378321	0.170648
	0.484546	0.607767	0.366663	0.528692	0.203607	0.155625
	1.07591	0.385859	0.620709	0.319667	0.62089	0.190905
	0.113323	0.238719	0.472439	0.102274	0.538923	0.149089
	1.20837	0.249038	0.355583	0.647302	0.530033	0.714065
	0.167907	0.227179	0.968249	0.0905149	0.124977	0.487646
	0.552452	0.188316	0.285601	0.63756	0.339189	0.436548
	0.539091	0.366529	0.806588	0.46581	0.942005	0.375789
	0.205707	0.368892	0.157249	0.146753	0.320399	0.715446
	0.504464	0.469756	0.820198	0.192331	0.420447	0.45412
	0.348967	0.307908	0.835154	0.160937	0.249797	0.233337
	0.582815	0.707706	0.352425	0.320817	0.365707	0.139154
	0.757121	0.681076	0.0622088	0.182425	0.281557	0.526578
	0.421805	0.170566	0.574599	0.204371	0.272501	0.218611
	0.406669	0.141893	0.482585	0.725225	0.292272	0.23752
	0.274878	0.675768	0.788538	0.418818	0.392328	0.361131
	0.634749	0.495603	0.836794	0.533575	0.0919654	0.5076
	0.27344	0.331919	0.507445	0.633017	0.281142	0.300705
	0.581036	0.430216	0.193192	0.208855	0.291696	0.209564
	0.492274	0.21691	0.0525199	0.145158	0.527451	0.174763
	0.528987	0.498451	0.447606	0.235034	0.664392	0.376612
	0.374496	0.377613	0.535578	0.492264	0.249981	0.777679
	0.837435	0.058195	0.223501	0.581245	0.49795	0.378339
	0.64519	0.48992	0.378747	0.502459	0.241491	0.2021
	0.367549	0.0291206	0.375779	0.568283	1.06188	0.336639
	1.13721	0.240895	0.79918	0.428738	0.538524	0.383388
	0.76431	0.29595	0.565022	1.0703	0.116412	0.255475
	0.592623	0.6066	0.244119	0.11804	0.291513	0.11919
	0.549677	0.298433	0.507761	0.0236267	0.0576137	0.364558
	0.30044	0.652432	0.431793	0.0105338	0.0831084	0.428851
	0.270283	0.938499	0.865789	0.653371	0.27128	0.292278
	0.226133	0.899764	0.404475	0.362483	0.321953	0.207311
	0.283105	0.278457	0.18513	0.0928756	0.24221	0.148256
	0.440872	0.246015	0.922382	0.0449619	0.184148	0.0595338
	0.353636	0.682179	0.316075	1.15504	0.206661	0.330644
	0.460193	0.455428	0.246488	0.185239	0.0156992	0.447649
	0.36254	0.240671	0.63279	0.751933	0.177173	0.3311
	0.435263	0.517996	0.191753	0.0793217	0.216972	0.388027
	0.586384	0.944009	0.122749	0.0197081	0.297648	0.558815
	0.221346	0.203532	0.648449	0.126255	0.17978	0.425734
	0.732013	0.237701	0.427385	0.331842	0.0484494	0.722152
	0.240502	0.257722	0.344016	0.0249725	0.0155477	0.59462
	0.298097	0.708897	0.230852	0.207441	0.212091	0.250799
	0.335656	0.47133	0.563084	0.0875412	0.140337	0.289085
	0.759829	0.12758	0.356304	1.1674	0.0333262	0.505754
	0.331072	0.333263	0.286392	0.109955	0.194472	0.378147
	0.550123	0.182193	0.372604	0.261226	0.165047	0.403317
	0.764748	0.818275	0.214	0.147989	0.22767	0.425921
	0.426291	0.187701	0.285816	0.533754	0.173021	0.229739
	0.7869	0.178506	0.107283	0.0740481	0.14245	0.88809
	0.363613	0.196641	0.755568	0.391237	0.18018	0.0495255
	0.476054	0.176504	0.113952	0.125504	0.206445	0.253549
	0.570644	0.161557	0.490511	0.585991	0.292967	0.193441
	0.246071	0.731738	0.610442	0.788921	0.190041	0.253924
	0.377715	0.128576	0.704109	0.34056	0.387208	0.271263
	0.333709	0.184457	0.335286	0.430393	0.153688	0.338207
	0.437697	0.206573	0.841655	0.45208	0.174774	0.302641
	0.310797	0.429182	0.277774	0.110397	0.34328	0.553627
	0.38017	0.283055	0.196683	0.368957	0.221679	0.348194
	0.191439	0.539474	0.428	0.737573	0.160284	0.139649
	0.621942	0.513272	0.326861	0.647299	0.148392	0.0734156
	0.391781	0.491473	0.289535	0.841299	0.23007	0.414945
	0.595746	0.204632	0.101914	0.238113	0.0716364	0.257738
	0.519643	0.719015	0.187	0.254348	0.277819	0.223617
	0.13827	0.14288	0.526254	0.554354	0.152162	0.516261
	0.556063	0.332268	0.183991	0.349724	0.329379	0.224298
	0.367022	0.118902	0.107	0.14842	0.168946	0.199751
	0.411103	0.127264	0.151701	0.486672	0.104406	0.137404
	0.548575	0.626038	0.0584204	0.450253	0.291036	0.209431
	0.359315	0.658524	0.0812101	0.214896	0.189308	0.0471904
	0.756165	0.178422	0.156434	0.14399	0.224345	0.491115
	0.250349	0.161435	0.547334	0.334926	0.30881	0.102389
	0.272927	0.353004	0.642877	0.272704	0.407817	1.0796
	0.245773	0.0524603	0.421434	0.245516	0.25372	0.109791
	0.576269	0.276671	0.229953	0.17302	0.207744	0.259771
	0.170737	0.198467	0.303665	0.387099	0.11193	0.215186
	0.626227	0.222643	0.326899	0.349893	0.283551	0.563868
	0.993234	0.0412449	0.398083	0.135471	0.10306	0.324299
	0.360155	0.151272	0.468396	0.574001	0.119477	0.0387033
	0.403056	0.302314	0.299561	0.244336	0.156858	0.386029
	0.732144	0.535351	0.399178	0.434387	0.078717	0.222452
	0.261007	0.182329	0.493764	0.20947	0.568488	0.442236
	0.201166	0.225319	0.224514	0.326925	0.240669	0.358774
	0.953971	0.0922921	0.249893	0.156622	0.0467488	0.129045
	0.238923	0.120716	0.541364	0.12602	0.140622	1.11145
	1.15569	0.174072	0.174514	0.304751	0.14241	0.315841
	0.198676	0.180069	0.526204	0.0826354	0.375078	0.632337
	0.919426	0.295719	0.405197	0.711731	0.0762497	0.063532
	0.804008	0.174067	0.636959	0.289164	0.0202046	0.493924
	0.649049	0.0908757	0.106877	0.053889	0.299134	0.582583
	0.135654	0.0407842	0.695512	0.603859	0.253015	0.218115
	0.343394	0.200757	0.471434	0.79241	0.274736	0.961774
	0.54142	0.635513	0.453507	0.235414	0.26384	0.623424
	0.46199	0.208253	0.0785273	0.638413	0.334803	0.0729577
	0.438012	0.246429	0.578766	0.154582	0.0472363	0.397606
	0.0548744	0.558757	0.172451	0.361468	0.283001	0.0796272
	0.462297	0.135022	0.294445	0.360454	0.118599	0.350401
	0.513651	0.613746	0.564139	0.141365	0.367847	0.178563
	0.379055	0.658412	0.527063	0.707607	0.328193	0.295768
	0.784216	0.598864	0.531335	0.490383	0.418254	0.43021
	0.114674	0.135158	0.352908	0.127396	0.319622	0.586283
	0.0363793	0.248508	0.545497	0.322932	0.0672895	0.683897
	0.247717	0.252213	0.524651	0.177493	0.291114	0.295947
	0.222461	0.171163	0.395192	0.185459	0.121073	0.118574
	0.414019	0.195282	1.09891	0.198455	0.0820453	0.161131
	0.818031	0.187243	0.343766	0.933866	0.0264873	0.518789
	0.223525	0.227196	0.233395	0.093005	0.25034	0.706205
	0.396904	0.414649	0.258001	0.258645	0.269619	0.491545
	0.335217	0.615509	0.425517	0.206442	0.500247	0.472475
	0.119952	0.217784	0.0500382	0.230243	0.0604533	0.517343
	0.385902	0.221394	0.155894	0.182117	0.361526	0.473833
	0.188688	0.363469	0.272611	0.398442	0.10463	0.253521
	0.782318	0.891939	0.348657	0.608463	0.274601	0.431897
	0.127514	0.126702	0.731285	0.362377	0.126016	0.909842
	0.581062	0.248005	0.183468	0.331791	0.229121	0.3232
	0.254435	0.539192	0.596664	0.551026	0.228194	0.544108
	0.0764218	0.355052	0.460846	0.207016	0.954116	0.244713
	0.605464	0.339051	0.124621	0.115449	1.08588	0.350081
	0.157943	0.0879989	0.186892	0.394703	0.67149	0.284503
	0.210335	0.62746	0.413446	0.304684	0.0922031	0.303171
	0.0249622	0.513191	0.217757	0.265476	0.197804	0.40739
	0.274297	0.263802	0.24589	0.0832664	0.32716	0.178357
	0.1459	0.404818	0.487807	0.281901	0.27143	0.137425
	0.210953	0.585328	0.36039	0.455375	0.736456	0.435365
	0.309617	0.272088	0.745727	0.335483	0.283959	0.508148
	0.10367	0.414516	0.284103	0.397682	1.1018	0.732496
	0.0534371	0.415994	0.635608	0.395769	0.398265	0.0846197
	0.344768	0.549049	0.746184	0.157055	0.718912	0.678923
	0.303788	0.56141	0.509693	0.243685	0.279445	0.133902
	0.242635	0.0829521	0.735321	0.369202	0.0812936	0.0560983
	0.224974	0.65472	0.590917	0.184164	0.174533	0.225466
	0.286778	0.0974122	0.527701	0.427146	0.567468	0.213456
	0.355952	0.331302	0.635681	0.430894	0.43563	0.118795
	0.124398	0.271681	0.0846403	0.172515	0.127071	0.571232
	0.241566	0.561626	0.55441	0.584648	0.915935	0.286804
	0.105124	0.531421	0.2601	0.159242	0.370135	0.262304
	0.0831123	0.318526	0.840856	0.796958	0.26465	0.194143
	0.288893	0.0811941	0.0802547	0.386028	0.713348	0.0529928
	0.243749	0.104	0.486068	0.526559	0.590951	0.436832
	0.394034	0.493128	0.327242	0.277116	0.305226	0.18088
	0.509939	0.314604	0.306592	0.47376	0.303285	0.374127
	0.403863	0.186846	0.391846	0.433083	0.701755	0.210517
	0.400038	0.11169	0.41189	0.437583	0.562514	0.0147613
	0.105538	0.745854	0.11183	0.517564	0.100015	0.279485
	0.148791	0.564166	0.209816	0.414103	0.492168	0.363918
	0.0597754	0.0361136	0.264731	0.293209	0.459528	0.349753
	0.160226	0.0720174	0.4076	0.417166	0.597604	0.0414926
	0.216672	0.271844	0.587467	0.183108	0.666433	0.293204
	0.213107	0.701522	0.047166	0.102374	0.215316	0.285168
	0.129288	0.262766	0.534071	0.874078	0.455192	0.528725
	0.118209	0.410279	0.347091	0.302356	0.514716	0.360117
	0.22544	0.44311	0.408177	0.666898	0.191852	0.394953
	0.182899	0.0597999	0.435231	0.501388	0.641421	0.267152
	0.660877	0.477492	0.703514	0.118133	0.493078	0.430765
	0.423457	0.396318	0.604812	0.409666	0.361461	0.370253
	0.338901	0.27725	0.448323	0.286017	0.183981	0.339304
	0.24071	0.338856	0.19375	0.265884	0.382967	0.239764
	0.146574	0.61455	0.204346	0.544043	0.47465	0.153255
	0.378888	0.0403138	0.477083	0.228494	0.726296	0.345769
	0.420192	0.477513	0.203319	0.262169	0.0352885	0.0826256
	0.502852	0.423644	0.931925	0.166708	0.176046	0.401507
	0.232604	0.102662	0.559698	0.164143	0.53881	0.162267
	0.399887	0.469007	0.146625	0.133615	0.311967	0.574781
	0.392447	0.59255	0.429712	0.158175	0.358012	0.0448379
	0.456459	0.254219	0.163747	0.161901	0.259167	0.0668905
	0.28729	0.766675	0.265301	0.457813	0.297585	0.128785
	0.164216	0.683877	0.563435	0.37254	0.299892	0.237827
	0.0506839	0.379454	0.225086	0.696133	0.437467	0.151579
	0.381244	0.436274	0.111662	0.0703427	0.324581	0.394188
	0.265679	0.386406	0.00865447	0.364004	0.424326	0.337234
	0.169561	0.458792	0.114551	0.417814	0.020443	0.22741
	0.115309	0.477364	0.413285	0.361305	1.13927	0.193526
	0.0800331	0.120647	0.0375414	0.198242	0.230359	0.278916
	0.29639	0.335322	0.362589	0.394622	0.400675	0.580372
	0.522095	0.134697	0.157784	0.234841	0.397005	0.0290549
	0.509026	0.341674	0.200606	0.305546	0.890305	0.309269
	0.672407	0.159061	0.215737	0.506553	0.356348	0.134155
	0.808976	0.268674	0.137863	0.216966	0.49643	0.237702
	0.210203	0.129784	0.215735	0.112472	0.234015	0.233524
	0.246951	0.0985665	0.219593	0.600461	0.316172	0.0165015
	0.500985	0.222457	0.181915	0.654336	0.530266	0.565286
	0.0681254	0.479978	0.23405	0.243048	0.54419	0.417071
	0.901444	0.56149	0.524049	0.361647	0.238389	0.0211992
	0.505634	0.0777329	0.691514	0.789177	0.587086	0.0327101
	0.24676	0.200705	0.171774	0.353422	0.246858	0.143805
	0.283518	0.140867	0.129995	0.48319	0.48901	0.291466
	0.0970275	0.0798746	0.0413172	0.581395	0.161524	0.0548188
	0.585205	0.0648051	0.933422	0.488925	1.01439	0.962702
	0.784441	0.0525798	0.161344	0.378161	0.481082	0.334473
	0.231213	0.109364	0.234722	0.506671	0.694797	0.524774
	0.257831	0.0874025	0.266675	0.296138	0.147245	0.37849
	0.202981	0.0827239	0.637144	0.114098	0.261377	0.0219941
	0.0852761	0.0306359	0.148073	0.435353	0.359136	0.0766521
	0.949265	0.163119	0.264205	0.429401	0.338708	0.0431587
	0.331576	0.241452	0.252394	0.737696	0.542898	0.315449
	0.313282	0.0758351	0.468607	0.259772	0.0993126	0.0982106
	0.239689	0.0894826	0.19727	0.342333	0.103277	0.0554865
	0.605048	0.078852	0.212563	0.214121	0.534775	0.389355
	0.564453	0.177257	0.337784	0.153127	0.448131	0.625407
	0.0945905	0.0514406	0.134828	0.225082	0.475042	0.214708
	0.274456	0.129792	0.511154	0.5817	0.704175	0.253886
	0.522724	0.087924	0.325986	0.416596	0.208685	0.0371804
	0.454968	0.07112	0.205587	0.0987718	0.420213	0.0407145
	0.253734	0.0928889	0.123502	0.287698	0.200008	0.0316561
	0.976874	0.12228	0.248441	0.4245	0.568668	0.355043
	0.453689	0.12028	0.621591	0.130114	0.750069	0.085515
	0.369901	0.0681083	0.560123	0.300774	0.242063	0.00120633
	0.322973	0.11771	0.670665	0.130434	0.815273	0.238334
	0.0166346	0.130364	0.194615	0.255282	0.335043	0.0797327
	0.236207	0.12147	0.206322	0.380525	0.0680713	0.0113019
	0.637446	0.116866	0.0322831	0.239515	0.534683	0.446808
	0.27831	0.189495	0.176573	0.486859	0.536291	0.203113
	0.341807	0.0824277	0.160342	0.168301	0.17508	0.312552
	0.400634	0.156622	0.290295	0.341167	0.705821	0.901189
	0.504206	0.148043	0.152977	1.26033	0.100467	0.716772
	0.500473	0.097114	0.149994	0.051964	0.618035	0.228283
	0.115623	0.12033	0.0672509	0.351203	0.497262	0.194217
	0.191764	0.131648	0.220268	0.302751	0.428327	0.390109
	0.415218	0.270682	0.59585	0.232365	0.221026	0.472646
	0.164392	0.487647	0.270234	0.672893	0.16695	0.545612
	0.287587	0.390104	0.103635	0.208407	0.555705	0.0707532
	0.111657	0.121105	0.290871	0.326005	0.34943	0.00306076
	0.0746786	0.338777	0.196479	0.310214	0.284861	0.00679729
	0.188776	0.780787	0.106347	0.605885	0.631309	0.536653
	0.444214	0.372196	0.558596	0.191557	0.221681	0.762742
	0.554857	0.364001	0.308382	0.453082	0.3247	0.455123
	0.0426919	0.757812	0.202043	0.197307	0.0663046	0.0258836
	0.268338	0.571372	0.222997	0.581848	0.694062	0.22813
	0.0801443	0.735259	0.564402	0.332667	0.269799	0.439767
	0.446443	0.451362	0.423932	0.144446	0.831955	0.0330299
	0.27916	0.768695	0.0453467	0.448086	0.237903	0.473081
	0.0593175	0.0964868	0.878997	0.387522	0.270955	0.247349
	0.262958	0.589844	0.191487	0.272914	0.245317	0.315964
	0.019338	0.425734	0.217913	0.226693	0.660992	0.219231
	0.301722	0.0604892	0.299127	0.372809	0.138412	0.629356
	0.0301954	0.224886	0.177	0.0727911	0.619251	0.52951
	0.204353	0.553015	0.0457484	0.222179	0.352105	0.230775
	0.335435	1.12129	0.443964	0.398479	0.436237	0.342362
	0.290016	0.347416	0.240644	0.178662	0.616702	0.796591
	0.416852	0.0980085	0.34412	0.238654	0.658986	0.331375
	0.0196715	0.319065	0.696343	0.85756	0.101864	0.333742
	0.326218	0.407439	0.936954	0.213383	0.233589	0.846854
	0.310724	0.738376	0.410244	0.481793	0.547505	0.0615348
	0.0781466	1.07549	0.151654	0.456145	0.0394911	0.174502
	0.0466377	0.321634	0.303975	0.0915925	0.0808688	0.140394
	0.0200916	0.606571	0.457494	0.981673	0.392655	0.549798
	0.401167	0.424082	0.427868	0.178449	0.438332	0.700993
	0.196473	0.20364	0.185671	0.134518	0.426966	0.377806
	0.141573	0.441599	0.137345	0.295757	0.173628	0.26743
	0.157501	0.168225	0.269197	0.54372	0.720218	0.280867
	0.580622	0.530512	0.542799	0.237201	0.216639	0.5107
	0.401287	0.721486	0.441667	0.549715	0.124529	0.543172
	0.182216	0.273886	0.337094	0.427682	0.460664	0.141133
	0.26465	0.38062	0.29063	0.655561	0.436646	0.18195
	0.717714	0.0665699	0.37891	0.0944411	0.154405	0.642237
	0.44923	0.621268	0.229665	0.0615157	0.221833	0.49988
	0.561485	0.621781	0.274691	0.105579	0.0462674	0.746856
	0.301881	0.332658	0.276901	0.425162	0.44351	0.361568
	0.286547	0.258663	0.136955	1.07282	0.0907074	0.315994
	0.269481	0.603077	0.531572	0.0673756	0.372564	0.346892
	0.498775	0.357438	0.392899	0.231376	0.368107	0.782854
	0.77531	0.642789	0.432493	0.295441	0.115388	0.915133
	1.16403	0.473662	0.152298	0.183278	0.159013	0.195022
	0.402065	0.563782	0.311966	0.657519	0.128837	0.423926
	0.472141	0.438121	0.537879	0.615996	0.374143	0.229318
	0.267808	0.210713	0.157341	0.251831	0.177608	0.227098
	0.590545	0.421682	0.511707	0.556252	0.0489675	0.496977
	0.3049	0.29656	0.253191	0.640604	0.28498	0.458076
	0.106616	0.934109	0.123695	0.713533	0.0960969	0.591294
	1.1384	0.966252	0.552121	0.679301	0.0869211	0.494418
	0.234288	0.124275	0.379901	0.318902	0.101406	0.581785
	0.485143	0.144236	0.677147	0.446276	0.524637	0.183654
	0.244382	0.0426813	0.301343	0.264333	0.22984	0.289428
	1.09223	0.225097	0.275362	0.300305	0.793428	0.286055
	0.483934	0.239714	0.439291	0.44647	0.61152	0.244661
	0.17313	0.261977	0.115922	0.0887968	0.206199	0.480679
	0.653512	1.00368	0.113217	0.878074	0.642972	0.224803
	0.164869	0.313756	0.417847	0.0906902	0.135568	0.339918
	0.640841	0.677003	0.977898	0.40666	0.400173	0.131013
	0.711726	0.378684	0.217178	0.39115	0.241042	0.106532
	0.160391	0.283719	0.438732	0.366919	0.210998	0.300337
	0.375382	0.50775	0.501936	0.614286	0.121563	0.157086
	0.437515	0.346142	0.482659	0.758199	0.0413642	0.139399
	0.887143	0.427803	0.143807	0.0885418	0.091376	0.654685
	0.365883	0.426517	0.21451	0.409782	0.154289	0.408622
	0.0267053	0.0459613	0.436528	0.371834	0.390464	0.419458
	0.172014	0.482639	0.363687	0.421178	0.202609	0.0247928
	0.471197	0.0658795	1.13004	0.344061	0.050769	0.317366
	0.406329	0.500817	0.142943	0.510676	0.544419	0.335964
	0.645856	0.877022	0.144559	0.379478	0.155749	0.043503
	0.158764	0.337206	0.47879	0.402038	0.34817	0.241698
	0.593954	0.178367	0.746418	0.115687	0.277006	0.328539
	0.563051	0.347774	0.319739	0.286856	0.569651	0.373129
	0.650399	0.245215	0.172554	0.664344	0.147595	0.632578
	0.754837	0.996696	0.456069	0.19643	0.264519	0.288127
	0.277718	0.57005	0.0881922	0.46653	0.188064	0.24292
	0.191247	0.423486	0.0370905	0.201493	0.649843	0.468768
	0.713788	0.637771	0.285051	0.48213	0.191699	0.197071
	0.24966	0.0902392	0.278862	0.476008	0.237971	0.299325
	0.522539	0.847868	0.121952	0.881193	0.55915	0.336331
	0.133006	0.283912	0.418053	0.318756	0.265016	0.206361
	0.379401	0.163215	0.355361	0.276968	0.577019	0.42656
	0.25674	1.04656	0.416646	1.0717	0.413819	0.320058
	0.112656	0.691181	0.188495	0.628829	0.334574	0.349809
	0.101953	0.766578	0.530858	0.430901	0.728834	0.865424
	0.0798086	0.765046	0.256617	0.600319	0.33325	0.264216
	0.332866	0.133772	0.253613	0.128031	0.506493	0.420528
	0.499929	0.468775	0.714704	0.327684	0.174772	0.417155
	0.410193	0.624802	0.280265	0.104065	0.286799	1.04405
	0.289031	0.625865	0.227276	0.336837	0.689478	0.201421
	0.204246	1.01083	0.313325	0.943519	0.552536	1.00017
	0.171536	0.830069	0.689335	0.253079	0.0232636	0.561253
	0.184524	0.270214	0.665256	0.312589	0.298294	0.261224
	0.346306	0.528958	0.632474	0.333616	0.309608	0.631656
	0.0702281	0.600565	0.16009	0.547725	0.591223	0.269612
	0.211256	0.375851	0.32874	0.28558	0.293459	0.294003
	0.426613	0.362047	0.198208	0.176499	0.490851	0.241013
	0.195643	0.558524	0.37039	0.370241	0.177223	0.378117
	0.125467	1.05675	0.323136	0.711928	0.176791	0.302588
	0.594687	0.284042	0.227229	0.360363	0.152807	0.300718
	0.282887	0.521054	0.359059	0.622955	0.223814	0.863369
	0.313639	0.214229	0.21884	0.212156	0.204511	0.178962
	0.442382	0.355422	0.336183	0.281461	0.419325	0.300629
	0.223325	0.270674	0.451976	0.45563	0.26159	0.342268
	0.0277654	0.536435	0.373607	0.241479	0.306067	0.26096
	0.536045	0.425334	0.301963	0.571339	0.231957	0.368261
	0.450217	1.05132	0.36288	0	0.287087	0.30105
	0.0141683	0.0869227	0.429076	0.321	0.355846	0.574968
	0.430462	0.448975	0.553969	0.307589	0.115586	0.425319
	0.324045	0.54092	0.397032	0.462567	0.309914	0.429229
	0.109809	0.27246	0.212642	0.346114	0.679647	0.303827
	0.329614	0.530608	0.301412	0.468123	0.56252	0.271122
	0.0949631	0.352411	0.402411	0.0538647	0.2356	0.287389
	0.104946	0.577066	0.689147	0.151321	0.237462	0.130629
	0.315781	0.286322	0.825283	0.330891	0.341223	0.114115
	0.227776	0.327943	0.740516	0.191848	0.285486	0.772587
	0.382254	0.437436	0.0469961	0.281963	0.40399	0.436708
	0.175771	0.941439	0.97711	0.318849	0.322547	0.43219
	0.077124	0.332072	0.255783	0.491317	0.137652	0.172017
	0.273457	0.30809	0.405421	0.211124	0.619272	0
	0.192806	0.16799	0.528466	0.491145	0.313219	0.347063
	0.339849	0.560624	0.496923	0.277504	0.557151	0.734457
	0.193148	0.62472	0.0368717	0.178399	0.35696	0.337765
	0.164105	0.876244	0.135713	0.614202	0.157347	0.366988
	0.421537	0.115815	0.41342	0.285952	0.295401	0.336493
	0.1234	0.280158	0.327412	0.419769	0.481869	0.603682
	0.319795	0.915854	0.163618	0.301285	0.659915	0.243042
	0.205815	0.402415	0.667251	0.11043	0.162486	0.331606
	0.356329	0.367771	0.274327	0.79164	0.193241	0.262301
	0.228642	0.431652	0.441984	0.55686	0.279692	0.132126
	0.336853	0.89817	0.0868459	0.385966	1.1794	0.0871125
	0.260066	0.279485	0.479742	1.09904	0.235223	0.0953376
	0.111348	0.377056	0.310548	0.0389415	0.333659	0.182286
	0.286802	0.0893661	0.602527	0.219828	0.558361	0.246852
	0.0981279	0.221137	0.538703	0.144874	0.186694	0.188013
	0.107364	0.643369	0.179054	0.200575	0.635338	0.22688
	0.32929	0.354216	0.252341	0.140627	0.189742	0.160954
	0.258535	0.113243	0.118999	0.189063	0.502502	0.481757
	0.620071	0.242103	0.0475957	0.852478	0.446487	0.211301
	0.571075	0.259532	0.189362	0.218838	0.675333	0.532136
	0.247874	0.536061	0.353645	0.956741	0.313149	0.202857
	0.217543	0.67872	0.485132	0.336082	0.0971749	0.337362
	0.534738	0.0312062	0.573617	0.891593	0.107572	0.369629
	0.409497	0.162951	0.300293	0.224882	0.393703	0.115605
	0.854063	0.323701	0.144628	0.514402	0.687948	0.0754125
	0.257439	0.26599	0.443939	0.272894	0.548155	0.262197
	0.0601826	0.388804	0.572588	0.203363	0.203538	0.869839
	0.414218	0.153045	1.22892	0.320446	0.218156	0.327664
	0.438255	0.677229	0.677479	0.133694	0.229419	0.37132
	0.744756	0.108169	0.240345	0.831154	0.12442	0.385294
	0.0924742	0.5486	0.671537	0.566541	0.339126	0.127151
	0.376268	0.128433	0.406409	0.277554	0.479817	0.240962
	0.635884	0.104812	0.608097	0.352708	0.201053	0.233379
	0.423854	0.170978	0.422099	0.142973	0.589639	0.391604
	0.613305	0.352474	0.96541	0.999981	0.529113	0.333897
	0.902592	0.57481	0.710879	0.615647	0.625038	0.489278
	0.449363	0.610621	0.698654	0.306597	0.752457	0.356182
	0.460914	0.122718	0.403369	0.802911	0.155467	0.199277
	0.383896	0.50127	0.752749	0.127394	0.538425	0.241219
	0.333197	0.615622	0.191371	0.414159	0.127835	0.238412
	0.602462	1.40982	0.0876282	0.244664	0.718971	0.118841
	0.110274	0.362537	0.188561	0.362831	0.535297	0.237212
	0.835331	0.0937854	0.716858	0.314627	0.179564	0.166086
	0.36204	0.658458	0.213457	0.507193	0.264959	0.355693
	0.545253	0.122023	0.326481	1.13807	0.275587	0.477825
	0.471732	0.802354	1.56565	0.0564808	0.211854	0.113246
	0.0627118	0.254544	1.03213	0.665085	0.602486	0.60877
	0.221262	0.179924	0.102893	0.196164	0.544678	0.0933498
	0.486851	0.473995	0.645599	0.403114	0.6117	0.712098
	0.189402	0.3735	0.391521	0.388012	0.380803	0.107488
	0.267596	0.436318	0.254138	0.232776	0.401639	0.439573
	1.12362	0.386146	0.102424	0.306487	0.18685	0.181213
	1.06967	0.482311	0.29694	0.161586	1.05142	0.0254244
	0.539204	0.193685	0.217383	0.10622	0.213892	0.232619
	0.393443	0.268567	0.883252	0.921339	0.752566	0.15528
	0.373875	0.510997	0.167421	0.769475	0.821984	0.223617
	0.604289	0.237549	0.831805	0.445592	0.044797	0.481606
	0.116944	0.781402	0.45342	0.195789	0.282843	0.507396
	0.649716	0.430308	0.385321	0.181074	0.174263	0.308791
	0.250103	0.301541	0.915546	0.250435	0.162967	0.198709
	0.326065	0.521649	0.184121	0.547761	0.430215	0.219663
	0.390744	0.113476	0.106964	0.170197	0.310367	0.197991
	0.488713	0.476837	0.471383	0.307535	0.268449	0.481599
	0.351658	0.49764	0.783431	0.434255	0.605103	0.241005
	0.301034	0.552807	0.0521655	0.426598	0.315023	0.138661
	0.805157	0.327149	0.3366	0.116334	0.388095	0.320557
	0.24229	0.386935	0.357096	0.187178	0.30761	0.165857
	0.384003	0.409637	0.559745	0.2028	0.32815	0.298578
	0.09867	0.475536	0.485748	0.556728	0.4365	0.40795
	0.285874	0.199302	0.265743	0.342759	0.289997	0.0344714
	0.083698	0.133627	0.717999	0.298932	0.102683	0.417825
	0.390207	0.290565	0.525242	0.427548	0.400724	0.35774
	0.507763	0.0945218	0.182332	0.571568	0.154166	0.321408
	0.427223	0.337149	0.40663	0.264566	0.203704	0.380046
	1.01758	0.0539311	0.507906	0.427926	0.950279	0.982522
	0.40315	0.0262544	0.0971392	0.429757	0.372502	0.319638
	0.203422	0.0686208	0.21882	0.117358	0.328019	0.436939
	0.288468	0.43655	1.10656	0.396554	0.631069	0.623452
	0.435673	0.0663673	0.571202	0.508972	0.279781	0.294004
	0.288321	0.176579	0.437051	0.0248133	0.430072	0.404708
	0.253521	0.0212937	0.520715	0.495741	0.140741	0.166368
	0.635509	0.205484	0.263325	0.628981	0.100275	0.368992
	0.157916	0.301888	0.342115	0.379285	0.701472	0.418032
	0.731145	0.0510029	0.618104	0.166344	0.689548	0.436088
	0.339118	0.0264399	0.35057	0.237901	0.197861	0.356263
	0.281357	0.0866698	0.184183	0.153306	0.335663	0.323747
	1.48579	0.0305739	0.72902	0.370043	0.329956	0.172154
	1.46238	0.122363	0.716876	0.555415	0.654358	0.0943352
	0.0310354	0.0352307	0.081365	0.417555	0.519857	0.121449
	0.318918	0.136694	0.467538	0.412498	0.195968	0.286508
	0.643293	0.584018	0.256038	0.392946	0.227014	0.486942
	0.402368	0.0547019	0.901287	0.376119	0.469436	0.813965
	0.182958	0.64075	0.0990467	0.340799	0.00827323	0.251124
	0.123984	0.117617	0.484059	0.37038	0.526612	0.0863004
	1.30069	0.220891	0.932516	0.242788	0.293502	0.0915405
	0.471987	0.0500327	0.456072	0.965045	0.306913	0.150888
	0.580524	0.49029	0.384476	0.742384	0.360151	0.332926
	0.360544	0.110293	0.232972	0.254383	0.0883681	0.450944
	0.659749	0.598136	0.879957	0.33572	0.240808	0.414563
	0.282357	0.311975	0.309915	0.589612	0.0969368	0.372285
	0.0664802	0.398365	0.255569	0.73096	0.289085	0.0695062
	0.461561	0.0471891	0.302233	0.216276	0.336137	0.329775
	0.227339	0.0842909	0.599095	0.312087	0.672402	0.196903
	0.129207	0.321438	0.371869	0.39919	0.215897	0.470197
	0.521407	0.693785	0.6373	0.51654	0.108731	0.245784
	0.198845	0.0961272	0.21572	0.272653	0.397285	0.348886
	0.443714	0.224424	0.796667	0.856305	0.178927	0.399951
	0.0326125	0.582697	0.458133	0.572223	0.667994	0.518057
	0.0459897	0.0304529	0.737023	0.215303	0.343201	0.222026
	0.180371	0.153237	0.280041	0.56083	0.196799	0.15898
	0.0965438	0.122898	0.420429	0.835364	0.2401	0.614268
	0.255168	0.536679	0.591133	0.279986	0.370786	0.850326
	0.596537	0.275465	0.435362	0.489535	0.550346	0.629223
	0.914676	0.265279	0.168125	0.109976	0.0682532	0.459786
	0.583542	0.3206	1.09305	0.233127	0.160939	0.279858
	0.0300632	0.242179	1.02159	0.147611	0.222834	0.15805
	0.190504	0.515552	0.3881	0.0873485	0.506743	0.097655
	0.175653	0.532925	0.491711	0.0737777	0.392508	0.660565
	0.354146	0.479431	0.184049	0.163836	0.559246	0.324875
	0.766457	0.363109	0.601961	0.200091	0.354152	0.695214
	0.412739	0.239327	0.260056	0.0339985	0.594826	0.423057
	0.213934	0.555821	0.634709	0.276264	1.11098	0.184418
	0.679714	0.78525	0.216261	0.289508	0.745759	0.449105
	0.601093	0.142803	0.26058	0.294941	0.0148732	0.297023
	0.183512	0.351823	0.242989	0.353141	0.0513442	0.481303
	0.248049	0.115948	0.562896	0.0290468	0.139712	0.591957
	0.538749	0.645746	0.0921252	0.231088	0.221355	0.366561
	0.474455	0.850467	0.554696	0.358731	0.68836	0.333936
	0.187704	0.401028	0.15685	0.318488	0.200062	0.250428
	0.656075	0.347996	0.52229	0.279534	0.387361	0.0798468
	0.362612	0.364138	0.818193	0.180889	0.301379	0.461669
	0.531428	0.440304	0.6675	0.105466	0.23779	0.204367
	0.412779	0.523529	0.170108	0.355211	0.635199	0.279188
	0.309026	0.110574	0.478441	0.276229	0.364691	0.342415
	0.324592	0.817231	0.507836	0.169333	0.0855081	0.408514
	0.802684	0.515659	0.272841	0.243616	0.436789	0.116707
	0.476889	1.21681	0.926104	0.249132	0.383316	0.0387555
	0.436454	0.291718	0.450382	0.714252	1.00158	0.397928
	0.358906	0.332312	0.388507	0.131027	0.219344	0.358653
	0.448651	0.381768	0.285607	0.35032	0.585516	0.141006
	0.456977	0.0802408	0.581262	0.254281	0.0981926	0.0940604
	0.374427	0.266988	0.541569	0.31565	0.29115	0.26279
	0.358808	0.132791	0.73519	0.0751343	0.190191	0.57289
	0.721275	0.617383	0.582437	0.0805203	0.432624	0.511314
	0.08988	0.434283	0.194598	0.186125	0.551638	0.450435
	0.086712	0.444226	0.658442	0.172696	0.270229	0.242453
	0.244365	0.194995	0.558988	0.113864	0.309121	0.324717
	0.522597	0.252136	0.104918	0.203312	0.358288	0.823387
	0.548375	0.203995	0.475806	0.225573	0.208497	0.349513
	0.201721	0.158076	0.350457	0.137347	0.237316	0.337631
	0.137905	0.267614	0.391383	0.330679	0.132226	0.376842
	0.234706	0.259588	0.552111	0.143761	0.584871	0.631225
	0.233719	0.0513836	0.293088	0.570044	1.01903	0.41982
	0.379295	0.266642	0.54996	0.401516	0.654256	0.777954
	0.293359	0.316446	0.925615	0.277522	0.34417	0.367734
	0.246705	0.165368	0.374054	0.279508	0.474824	0.0741712
	0.339998	0.155058	0.639195	0.0905237	0.465531	0.18715
	0.514154	0.104008	0.650433	0.144152	0.398495	0.504826
	0.27154	0.0514809	0.285619	0.171527	0.0857227	0.183058
	0.395015	0.211299	0.696548	0.264016	0.448374	0.331501
	0.53898	0.328588	1.36468	0.26572	0.60889	0.325202
	0.753987	0.149249	0.294463	0.462593	0.67308	0.227759
	0.443213	0.154178	0.478639	0.219728	0.453139	0.373782
	0.681039	0.222416	0.145131	0.347707	0.265365	0.288147
	0.199841	0.175063	0.194894	0.284099	0.690365	0.810223
	0.322881	0.129633	0.325998	0.526135	0.476341	0.228706
	0.307785	0.181066	0.323821	0.668345	0.346494	0.599501
	0.132617	0.0495098	0.281937	0.522044	0.306632	0.295086
	0.462515	0.360313	0.292097	0.187939	0.232618	0.328646
	0.691325	0.201183	0.281128	0.46772	0.376465	0.875254
	0.202459	0.228102	0.793868	0.287586	0.268141	0.547824
	0.382501	0.294825	0.271396	0.500015	0.174916	0.0959884
	0.204065	0.205847	0.0391806	0.538745	0.127202	0.387994
	0.460554	0.273745	0.197368	0.0590142	0.229906	0.350895
	0.337287	0.0132562	0.540079	0.347597	0.544311	0.33918
	0.24112	0.0818684	0.416205	0.894102	0.272644	0.511336
	0.327623	0.22981	0.18936	0.353787	0.503137	0.392416
	0.473934	0.38926	0.0732175	0.537135	0.0867887	0.132259
	0.36063	0.131363	0.884815	0.224164	0.605975	0.313014
	0.244683	0.131278	0.411334	0.38449	0.0676048	0.735555
	0.698695	0.174364	0.269796	0.233608	0.111817	0.196506
	0.563762	0.191775	0.654609	0.367308	0.604018	0.273016
	0.229837	0.310261	0.665959	0.27004	0.248163	0.348852
	0.0542879	0.229605	0.183165	0.563023	0.0565202	0.177545
	0.146161	0.231451	0.339045	0.194819	0.973739	0.352862
	0.48496	0.30119	0.215947	0.534507	0.371841	0.46844
	0.419381	0.197652	0.43702	0.0894522	0.734442	0.456596
	0.323826	0.508053	0.397808	0.221607	0.250459	0.282786
	0.264926	0.0541423	0.687587	0.379697	0.853899	0.33594
	0.640557	0.507707	0.520932	0.280389	0.477107	0.239181
	1.16813	0.184259	0.734901	0.0737759	0.330265	0.795
	0.617773	0.0396649	0.580444	0.447914	0.403224	0.251947
	0.843962	0.136524	0.482717	0.630208	0.0704564	0.596137
	0.0574586	0.235703	0.630667	0.4804	0.0488189	0.583265
	0.327053	0.489692	0.0546172	0.148667	0.296996	0.27116
	0.594465	0.231451	0.571902	0.259909	0.485157	0.458156
	0.12038	0.566388	0.272377	0.163117	0.639959	0.392783
	0.0897778	0.352536	0.268521	0.182539	0.254163	0.343462
	0.828917	0.0781367	0.438157	0.402111	0.430136	0.320561
	0.693129	0.23759	0.618519	0.642991	0.298338	0.569644
	0.566788	0.673781	0.501905	0.803662	0.36281	0.529878
	0.516127	0.535293	0.100834	0.204438	0.304602	0.357661
	0.155956	0.412386	0.486471	0.411459	0.296058	0.454755
	0.762214	0.260354	0.398134	0.727839	0.421391	0.200783
	1.11852	0.543285	0.523969	0.608348	0.128568	0.657062
	0.479244	0.542028	0.787966	0.194151	0.350306	0.382894
	0.360083	0.516239	0.428898	0.483553	0.942659	0.398613
	0.219334	0.458236	0.387238	0.364674	0.151741	0.209953
	0.710656	0.0776603	0.57741	0.37257	0.343761	0.556565
	0.347695	0.08935	0.568124	0.972833	0.601285	0.568423
	0.410352	0.50275	0.582541	0.265362	0.230533	0.321382
	0.506188	0.361269	0.350429	0.182055	0.148017	0.35631
	0.322973	0.19444	0.167726	0.50989	0.556154	0.563717
	0.609225	0.244679	0.629786	0.265776	0.401181	0.433813
	0.751343	0.281474	0.660053	0.335347	0.287005	0.213017
	0.259954	0.143115	0.438113	0.370279	0.633835	0.209519
	0.029271	0.272265	0.441537	0.0534058	0.28794	0.512124
	0.412609	0.39519	0.34697	0.284763	0.0316191	0.430909
	0.690805	0.43496	0.112441	0.626503	0.275402	0.303576
	0.220727	0.163918	0.139146	0.500279	0.122948	0.37213
	0.453059	0.203627	0.392567	0.267014	0.193067	0.520976
	0.621036	0.144213	0.52175	0.831292	0.249907	0.20839
	0.245508	0.281262	0.39544	0.1418	0.138134	0.619227
	0.515634	0.431747	0.74281	0.231263	0.351168	0.147427
	0.761319	0.201389	0.178217	0.385244	0.277781	0.250914
	0.272324	0.0131317	0.225147	0.279077	0.472904	0.434281
	0.22894	0.333438	0.207404	0.388871	0.212974	0.662558
	0.700432	0.213562	0.26031	0.501914	0.362117	0.335087
	0.317825	0.445121	0.728481	0.343125	0.496508	0.402361
	0.779582	0.355265	0.278319	0.14139	0.192339	0.103003
	0.146898	0.500663	0.33505	0.143003	0.339383	0.14775
	0.260375	0.324728	0.186606	0.38348	0.39066	0.418032
	0.488859	1.02242	0.399758	0.148358	0.434383	0.454654
	0.249024	0.437536	0.26983	0.188653	0.546332	0.279493
	0.364445	0.131253	0.276522	0.353598	1.26102	0.96662
	0.247324	0.435692	0.425023	0.239545	0.335856	0.0569209
	0.456889	0.579795	0.629336	0.355549	0.393464	0.197086
	0.289936	0.0460238	0.537378	0.405489	0.335368	0.177267
	0.189546	0.245317	0.840866	0.346221	0.0446885	0.547069
	0.222468	0.102815	0.709388	0.503062	0.27405	0.481824
	0.390073	0.262952	0.127154	0.270856	0.493398	0.115939
	0.231689	0.523332	0.667357	0.395669	0.401921	0.570758
	0.705793	0.285399	0.533149	0.433424	0.182293	0.327548
	0.441661	0.427285	0.477831	0.483011	0.494148	0.209967
	0.241129	0.488677	0.285545	0.464641	0.223146	0.755617
	0.337878	0.416707	0.393895	0.417116	0.414701	0.334556
	0.151426	0.369254	0.425146	0.652341	0.343533	0.250958
	0.657441	0.12647	0.426564	0.386391	0.37742	0.471807
	0.623184	0.239542	0.363076	0.576703	0.701678	0.66028
	0.746245	0.0647263	0.279287	0.195242	0.20868	0.213887
	0.380138	0.566722	0.327623	0.808618	0.447178	0.387105
	0.178283	0.439141	0.42214	0.099225	0.341715	0.242476
	0.999494	0.557754	0.474229	0.520288	0.345465	0.738925
	0.0722542	0.372388	0.212749	0.402468	0.30868	0.21254
	0.0893847	0.955189	0.749715	0.379286	0.689703	0.4243
	0.476093	0.340066	0.63513	0.551896	0.103683	0.278614
	0.156811	0.19326	0.32363	0.309293	0.363738	0.241298
	0.609989	0.57528	0.0182596	0.268424	0.765823	0.99713
	0.16176	0.588833	0.476104	0.289835	0.24154	0.478176
	0.501052	0.711742	0.253069	0.170473	0.351851	0.343325
	0.730415	0.316772	0.246932	0.260013	0.607566	0.196276
	0.280291	0.0790376	0.0225656	0.154831	0.456301	0.188457
	0.74072	0.422816	0.199344	0.173273	0.416616	0.151887
	0.447855	0.0534273	0.354508	0.532628	0.273663	0.260082
	0.360128	0.578872	0.171418	0.282659	0.497065	0.360362
	0.101986	0.79754	0.388684	0.337914	0.296199	0.204952
	0.346466	0.333538	1.08641	0.235595	0.581863	0.158651
	0.316806	0.715135	0.800713	0.143746	0.401434	0.458963
	0.431901	0.252855	0.0518302	0.657614	0.57316	0.361944
	0.366983	0.349902	0.0937216	0.506334	0.357965	0.278313
	0.765398	0.0999426	0.0790299	0.581379	0.349918	0.405862
	0.396613	0.286999	0.142202	0.420718	0.133915	0.276926
	0.160947	0.225706	0.099175	0.070553	0.597375	0.548263
	0.30089	0.454471	0.0257728	0.372392	0.723945	0.216592
	0.640371	0.257419	0.117185	0.35663	0.522788	0.349132
	0.251363	0.349062	0.144809	0.127426	0.512991	0.19711
	1.12925	0.68825	0.0326902	0.468049	0.584515	0.210196
	0.543445	0.613116	0.124926	0.278201	0.33887	0.334126
	0.763416	0.474515	0.346948	0.098387	0.693035	0.678877
	0.371621	0.399206	0.335753	0.0697422	0.161866	0.660202
	0.246037	0.532608	0.0971637	0.0150823	0.199446	0.349107
	0.111627	0.398716	0.0508951	0.0397346	0.429777	0.414062
	0.366225	0.221196	0.129658	0.257341	0.573964	0.468536
	0.731945	0.396699	0.0823949	0.0695082	0.526078	0.572567
	0.126013	0.163199	0.0744519	0.161958	0.460289	0.116657
	0.350579	0.773392	0.0311533	0.162918	0.135648	0.229343
	0.717262	0.309965	0.124062	0.0352562	0.426235	0.668182
	0.741536	0.744255	0.0477048	0.212432	0.294342	0.43806
	0.65621	0.587625	0.169861	0.0499385	0.342266	0.185078
	0.573156	0.0341718	0.211324	0.175143	0.689286	0.0449768
	0.294345	0.523355	0.0951837	0.183112	0.0342745	0.179509
	0.437391	1.18278	0.106137	0.0793898	0.0933454	0.327211
	0.119636	0.793379	0.40708	0.0419345	0.40781	0.455194
	0.0935518	0.523844	0.69311	0.0517192	0.0695332	0.747103
	0.114894	0.360332	0.968823	0.0743491	0.0206682	0.27861
	0.754144	0.548069	0.342502	0.387521	0.713518	0.3825
	0.259557	0.154062	0.264757	0.0320244	0.280537	0.629402
	0.470061	0.205031	0.0933907	0.0777831	0.272049	0.0640988
	0.707494	0.381999	0.311062	0.11278	0.4222	0.237529
	0.668654	0.544011	0.342449	0.0896127	0.40504	0.404859
	0.948218	0.707163	0.294606	0.0664307	0.0710326	0.310519
	0.0133148	0.468834	0.785147	0.0633462	0.649419	0.308477
	0.700766	0.535105	0.491631	0.0458753	0.617534	0.996294
	0.335514	0.197734	0.559572	0.0414492	0.778522	0.43298
	0.342218	0.676205	0.587604	0.0385978	0.170247	0.292413
	0.6723	0.306998	1.17743	0.0873981	0.294815	0.769206
	0.0379443	0.362634	0.103621	0.0585998	0.431082	0.58931
	0.237928	0.585297	0.823045	0.108268	0.318824	1.13395
	0.531206	0.390201	0.161578	0.218518	0.252961	0.81015
	0.276954	0.503745	0.165484	0.123438	0.0779782	0.344327
	0.266304	0.451974	0.0174469	0.19322	0.255118	0.385777
	0.515499	0.093236	0.281067	0.178786	0.423117	0.17954
	0.104256	0.144984	0.315705	0.01085	0.276174	0.277971
	0.310805	0.972712	0.361677	0.0184332	0.195844	0.257079
	0.283282	0.585007	0.0335444	0.261574	0.270688	0.218989
	0.0944753	0.0571521	1.12724	0.142722	0.453579	0.664611
	0.816495	0.0404334	0.192195	0.252072	0.279695	0.222938
	0.346191	0.0472266	0.0372411	0.0312634	0.0409537	0.186141
	0.842323	0.730958	0.189597	0.346197	0.0885667	0.0909039
	0.127848	0.500299	0.219366	0.0411422	0.12819	0.453247
	0.21039	0.351208	0.642484	0.11459	0.342266	0.47498
	0.679106	0.419844	0.420386	0.0192455	0.290695	0.681538
	0.328343	0.470522	0.898622	0.0168871	0.793767	0.323703
	0.301994	0.216059	0.677466	0.219003	0.675929	0.411289
	0.25692	0.354094	0.122805	0.0766186	0.440532	0.419832
	0.447538	1.21856	0.377369	0.181805	0.750548	0.0662235
	0.40535	0.61809	0.309607	0.194201	0.511907	0.52003
	0.143709	0.414661	0.437678	0.0155515	0.176711	0.432855
	0.282559	0.347453	0.344337	0.0371376	0.976171	0.569293
	0.197894	0.183932	0.472515	0.0453421	0.394636	0.196359
	0.12533	0.441643	0.0693657	0.064701	0.475698	0.429679
	0.417233	0.262554	0.812934	0.474224	0.750663	0.0588435
	1.05048	0.503893	0.0257457	0.178246	1.0911	0.397509
	0.267787	0.351233	0.236227	0.0420656	0.354802	0.497772
	0.561188	0.792596	0.368963	0.292449	0.0355076	0.55317
	0.356546	0.395561	0.0984889	0.0373821	0.597608	0.485023
	0.623121	0.492217	0.0818142	0.0616476	0.15705	0.329061
	0.118343	0.490262	0.0362051	0.124512	0.148986	0.0885449
	0.325515	0.416463	0.057643	0.502659	0.539383	0.268466
	0.106318	0.481234	0.161067	0.160623	0.390494	0.369118
	0.0820948	0.308999	0.121882	0.470964	0.419482	0.742916
	0.493057	0.565038	0.631978	0.272149	0.69574	0.203252
	0.491864	0.241157	0.529986	0.135597	0.735712	0.512327
	0.639545	0.485568	0.687746	0.311388	0.191492	0.111248
	0.872088	0.507504	0.0522131	0.0856615	0.620387	0.177703
	0.670461	0.551672	0.0381717	0.358888	0.632439	0.638644
	0.771728	0.744598	0.117023	0.149443	0.801669	0.529961
	0.390579	0.33861	0.140719	0.0626574	1.37878	0.718722
	0.802349	0.202071	0.1856	0.0470258	0.608357	0.525909
	0.501559	0.751235	0.409265	0.036888	0.538804	0.16595
	0.31445	0.295215	0.114145	0.0308779	0.255147	0.514
	0.392963	0.3572	0.293636	0.300746	0.286293	0.174152
	0.708319	0.611457	0.116155	0.0495121	0.942184	0.187664
	0.336039	0.426334	0.613117	0.0491956	0.648512	0.358497
	0.376237	0.114449	0.380957	0.192245	0.190632	0.140228
	0.972172	0.422602	0.307931	0.258965	0.211387	0.269013
	0.29832	0.356038	0.433047	0.398845	0.227147	0.146207
	0.203908	0.185754	0.371865	0.0837352	0.525826	0.275212
	0.355079	0.207775	0.221056	0.164076	0.0672534	0.180964
	0.255001	0.360045	0.152009	0.0454796	0.26167	0.423969
	0.367037	0.0349402	0.308342	0.0135393	0.362493	0.284771
	0.267901	0.830924	0.744994	0.292062	0.324106	0.23103
	0.439942	0.501243	0.45032	0.19139	0.755819	0.207464
	0.717856	0.377917	0.131818	0.0255512	0.165308	0.231167
	0.415905	0.636196	0.403713	0.0315045	0.471591	0.180572
	0.609435	0.448472	0.54259	0.125564	0.349322	0.418354
	0.720856	0.34708	0.256605	0.138796	0.129983	0.222887
	0.293948	0.379136	0.657091	0.413505	0.0848942	0.401501
	0.670486	0.194696	0.475615	0.0519433	0.298914	0.587235
	0.614477	0.533001	1.00296	0.327487	0.884273	0.889213
	0.704138	0.574039	0.115405	0.0508971	0.60082	0.182785
	0.655055	0.138797	0.442598	0.0637363	0.318889	0.449746
	0.573916	0.142255	0.282973	0.0573573	0.693079	0.567593
	0.28127	0.359954	0.315478	0.0411104	0.533475	0.14193
	0.574064	0.0449541	0.66928	0.252474	0.737851	0.349722
	1.29045	0.204254	0.713998	0.0355842	0.898005	0.575983
	0.283132	0.0204337	0.156952	0.103803	0.300858	0.449044
	0.277376	0.312994	0.683704	0.0223165	0.875182	0.0834922
	0.348216	0.274016	0.734974	0.130959	0.561181	0.103956
	0.354427	0.177807	0.45339	0.0195785	0.406099	0.100124
	0.696379	0.338902	0.0585866	0.203163	0.427629	0.316843
	0.384854	0.0795401	0.736742	0.0366472	0.250692	0.257957
	0.277514	0.545712	0.206892	0.0525521	0.210576	0.251964
	0.329212	0.474398	0.138288	0.159288	1.02556	0.326861
	0.266615	0.408856	0.306907	0.0927888	0.443242	0.64671
	0.447556	0.552645	1.03865	0.229898	0.431963	0.501976
	0.495831	0.213249	0.267531	0.0866315	0.247944	0.433573
	0.652293	0.386426	0.15577	0.0826848	0.182849	0.14104
	0.465554	0.399168	0.129077	0.0311292	0.457936	0.579928
	0.475097	0.333599	0.391953	0.0138754	0.255353	0.0876657
	0.759144	0.253689	0.304736	0.183673	0.570598	1.02115
	0.134975	0.187583	0.0426957	0.0223632	0.417518	0.580346
	0.239243	0.599135	0.182751	0.188525	0.405478	0.152963
	0.695252	0.385003	0.148259	0.103384	0.236437	0.179742
	0.148137	0.723463	0.141174	0.187102	0.598582	0.511621
	0.752075	0.420142	0.139224	0.162869	0.011201	0.403964
	0.0964271	0.408552	0.226129	0.222502	0.0783395	0.765238
	0.470889	0.527645	0.326403	0.0859421	0.699557	0.194653
	0.741332	0.66879	0.249262	0.0827256	0.366964	0.410941
	0.098078	0.579287	0.0980128	0.171175	0.149435	0.168423
	0.620973	0.0416643	0.0939182	0.041285	0.897807	0.298553
	0.178152	0.466768	0.0683028	0.262912	0.455229	0.101465
	0.308142	0.293374	0.124842	0.297603	0.610406	0.539269
	0.190775	0.352423	0.3427	0.122369	0.330829	0.0639352
	0.232057	0.266802	0.394093	0.342909	0.415462	0.401924
	0.31128	0.332084	0.25302	0.0436984	0.60103	0.678442
	0.179632	0.332346	0.335787	0.308126	0.20677	0.506151
	0.316016	0.228068	0.209141	0.290959	0.21871	0.375671
	0.471306	0.545294	0.142773	0.243481	0.226632	0.259528
	0.424492	0.310356	0.0262599	0.229056	0.335378	0.692082
	0.490843	0.395749	0.208859	0.0921871	0.227792	0.170686
	0.229366	0.145838	0.144016	0.0972308	0.384152	0.516354
	0.336559	0.636597	0.535705	0.142232	0.418504	1.04505
	0.456566	0.134411	0.728264	0.0384527	0.456879	0.176608
	0.535	0.291539	0.197636	0.0148372	0.678315	0.200894
	0.220779	0.732138	0.172977	0.105952	0.285766	0.312899
	0.639758	0.261468	0.270123	0.14009	0.27818	0.273018
	0.971587	0.370474	0.442749	0.0813671	0.793454	0.703506
	0.267656	0.160339	0.142971	0.141748	0.0941869	0.0402472
	0.406855	0.256181	0.219239	0.0744067	0.35235	0.695909
	0.334118	0.437261	0.342691	0.0737075	0.213274	1.15097
	0.73789	0.521568	0.290739	0.150655	0.330962	0.0720852
	0.140699	0.927442	0.913489	0.119339	0.3827	0.652955
	0.62323	0.298197	0.227073	0.355288	0.250214	0.21023
	0.682992	0.192427	0.200987	0.119514	0.240271	0.755043
	0.438214	0.418286	0.191607	0.253861	0.45454	0.290123
	0.122819	0.226952	0.145236	0.134194	0.0710973	0.631266
	0.070343	0.231643	0.12549	0.376068	0.158636	0.585135
	0.339881	0.138225	0.342488	0.424469	0.224987	0.282431
	0.326424	0.46836	0.0774644	0.448167	0.248683	0.853336
	0.318921	0.281151	0.23525	0.736933	0.548064	0.80713
	1.09171	0.217012	0.159733	0.403725	0.121453	0.239893
	0.0521429	0.516695	0.131332	0.22201	0.271104	0.262589
	0.642323	0.24703	0.615794	0.643594	0.138784	0.17315
	0.146711	0.465439	0.158079	0.0596439	0.435592	0.565289
	0.523844	1.08412	0.193006	0.166675	0.490627	0.286889
	0.399227	0.451169	0.111312	0.298575	0.574701	0.683423
	0.152578	0.472154	0.131716	0.16916	0.248601	0.445407
	1.42855	0.21494	0.447518	0.390254	0.837185	0.387339
	0.388238	0.304762	0.435525	0.472996	0.450309	0
	0.510456	0.385583	0.0454109	0.227963	0.170922	0.193202
	0.263999	0.109961	0.0612722	0.337775	0.578301	0.136126
	0.632646	0.333584	1.40717	0.443333	0.547396	0.352533
	1.07747	0.684588	0.0583805	0.749264	0.470153	0.536986
	0.389786	0.485834	0.0344492	0.354717	0.64388	0.327993
	0.680501	0.275462	0.178957	0.252903	0.150548	0.104676
	0.523224	0.956087	0.0656525	0.346495	0.307077	0.312026
	0.0986138	0.267164	0.128632	0.427484	0.34085	0.633203
	0.749652	0.120682	0.348278	0.269947	0.0650054	0.446012
	0.36565	0.423479	0.280256	0.415912	0.175167	0.191635
	0.488756	0.237378	0.257685	0.263983	0.31444	0.0961293
	0.104119	0.446121	0.239922	0.788104	0.439649	0.26211
	1.05869	0.504671	0.358798	0.285596	0.201388	0.0584156
	0.129198	0.109054	0.542601	0.468458	0.192523	0.19113
	0.600178	0.360942	0.153321	0.219645	0.101718	0.314627
	0.426812	0.456756	0.265588	0.681692	0.389357	0.151554
	0.881539	0.399981	0.520274	0.216323	0.398237	0.286283
	0.396346	0.298202	1.27973	0.207531	0.459075	0.404509
	0.105903	0.105296	0.258743	0.375465	0.184087	0.723117
	1.08306	0.465709	0.0462121	0.400282	0.436575	0.453818
	0.0781635	0.153447	0.82475	0.231957	0.203107	0.551921
	1.07646	0.15123	0.111751	0.574843	0.256496	0.314362
	0.351282	0.345013	0.0880961	0.652833	0.774339	0.215774
	0.0834616	0.380439	0.108895	0.43181	0.484618	0.337113
	0.0953708	0.675363	0.34577	0.241573	0.218606	0.482493
	0.161646	0.271481	0.210551	0.156268	0.174744	0.287067
	0.278159	0.197554	0.507143	0.615955	0.541644	0.0777742
	0.369711	0.468517	0.16809	0.582626	0.0918104	0.35685
	0.804114	0.340974	0.0944695	0.203625	0.76074	0.125249
	0.250085	0.195033	0.121893	0.935242	0.268265	0.269154
	0.509273	0.160304	0.0458834	1.08054	0.197072	0.695071
	0.792217	0.174251	0.34905	0.468725	0.220759	0.476854
	0.618072	0.197394	0.859133	0.10404	0.222415	0.214
	0.540147	0.0976761	0.850335	0.166286	0.385158	0.244503
	0.617135	0.121171	0.659915	0.109581	0.295014	0.345342
	0.175633	0.262312	0.387005	0.22888	0.451504	0.258763
	0.400133	0.409121	0.356743	0.533689	0.467193	0.531654
	0.452445	0.622723	0.540305	0.343579	0.439431	0.432071
	0.237626	0.450778	0.29979	0.37685	0.637894	0.143032
	0.819354	0.669117	0.392209	0.524318	0.432769	0.542253
	0.345264	0.416676	0.161038	0.164027	0.417343	0.328565
	0.196673	0.250632	0.691901	0.397224	0.348737	0.258051
	0.284786	0.264576	0.417242	0.113978	0.183658	0.107
	0.711315	0.121081	0.76971	0.25512	0.1474	0.159808
	0.440287	0.362545	0.380779	0.190612	0.187939	0.214
	0.636534	0.236142	0.890686	0.715009	0.34532	0.342156
	0.533804	0.241689	0.242279	0.210763	0.445741	0.110532
	0.273992	0.298198	0.526095	0.301651	0.303678	0.321
	0.153767	0.426705	0.461537	0.293696	1.39968	0.421788
	0.675061	0.0909932	0.0609291	0.253105	0.417271	0.382511
	0.421185	0.473571	0.663997	0.0872449	0.312097	0.281032
	0.127626	0.336823	1.00418	0.135449	0.346427	0.346717
	0.571496	0.300599	0.250779	0.544239	0.85248	0.267213
	0.421185	0.796468	0.686099	0.242878	0.581831	0.24752
	0.241041	0.378429	0.362816	0.329767	0.267439	0.509388
	0.583959	0.320766	0.0875429	0.434857	0.24308	0.0244735
	0.351698	0.455284	0.409765	0.493339	0.780295	0.592655
	0.122379	0.232283	0.479861	0.308106	0.718797	0.0935711
	0.532794	0.46589	0.38864	0.55166	0.63036	0.266469
	0.584207	0.0706225	0.275047	0.667562	0.580316	0.380309
	0.31871	0.719687	0.177047	0.0651591	0.433302	0.368399
	0.854128	0.245554	0.31058	0.124817	0.641543	0.162988
	0.319187	0.244276	0.530604	0.420962	0.447202	0.0909379
	0.264992	0.366914	0.561557	0.0532013	0.296009	0.235397
	0.459738	0.537572	0.606123	0.0906849	0.850211	0.591136
	0.32572	0.5366	0.238718	0.209809	0.183403	0.114192
	0.422955	0.315323	0.274562	0.470826	0.0438562	0.186149
	0.321762	0.265788	0.478755	0.0657187	0.0304308	0.254565
	0.114578	0.355013	1.00449	0.309895	0.524498	0.334096
	0.583558	0.493842	0.424523	0.58371	0.0202596	0.280779
	0.670341	0.240052	0.457558	0.178514	0.0917376	0.210024
	0.659898	0.0367255	0.0298459	0.455948	0.0150353	0.073044
	0.322681	0.365947	0.141122	0.410131	0.228607	0.11822
	0.418872	0.165628	0.294098	0.233969	0.377862	0.182013
	0.386677	0.568835	0.24618	0.234589	0.297608	0.25706
	0.489026	0.262086	0.648844	0.576847	0.0368726	0.212068
	0.256276	0.259038	0.210854	0.608055	0.0253257	0.423781
	0.328602	0.496518	0.196039	0.282443	0.753883	0.478345
	0.123099	0.171037	0.315158	0.157902	0.0749789	0.0859528
	0.654508	0.505171	0.3035	0.428058	0.359673	0.259951
	0.177597	0.258203	0.311309	0.407444	0.192934	0.152863
	0.668301	0.422212	0.254725	0.0713081	0.119179	0.549076
	0.17524	0.448748	0.349112	0.56942	0.214891	0.305474
	0.166685	0.152866	0.368624	0.529135	0.412649	0.416266
	1.39487	0.477325	0.461165	0.309299	0.515307	0.0841374
	0.30242	0.164978	0.521073	0.227777	0.733353	0.371925
	0.646432	0.280909	0.26364	0.31725	0.185691	0.133831
	0.361072	0.547702	0.303711	0.321576	0.0366139	0.103319
	0.545273	0.208411	0.0551669	0.394079	0.519165	0.40947
	0.214	0.276553	0.248805	0.155047	0.581058	0.143562
	1.30486	0.0659569	0.419786	0.592992	0.397082	0.898437
	0.544128	0.42639	0.373607	0.130962	0.343543	0.171927
	0.384965	0.635691	0.295787	0.614877	0.0272326	0.18878
	0.56366	0.164331	0.347797	0.304325	0.348969	0.271447
	0.593457	0.306826	0.735104	0.410474	0.0454951	0.364387
	0.580287	0.615564	0.463854	0.402745	0.0299761	0.204782
	0.743028	0.48222	0.407363	0.214518	0.0174093	0.259544
	0.315382	0.108928	0.604345	0.207049	0.57516	0.295412
	0.372981	0.192624	0.561226	0.23889	0.370657	0.0306824
	0.952674	0.390809	0.674816	0.485458	0.378196	0.251119
	0.524717	0.14412	0.288395	0.0744528	0.195513	0.372968
	0.913949	0.853614	0.366502	0.169554	0.738641	0.60571
	0.241719	0.660369	0.434501	0.594377	0.369407	0.250816
	0.332767	0.757889	0.605668	0.150035	0.00730865	0.461458
	0.102712	0.465938	0.503822	0.399004	0.0166075	0.116493
	0.625907	0.683183	0.8107	0.416996	0.548527	0.298106
	0.534751	0.233745	0.408952	0.740813	0.332161	0.197793
	0.417467	0.813909	0.397566	0.141095	0.315168	0.351227
	0.776948	0.183312	0.26066	0.48012	0.634524	0.320613
	0.245867	0.284125	0.691313	0.32833	0.512706	0.289972
	0.395262	0.657362	0.481396	0.873397	0.687665	0.279119
	0.385322	0.13474	0.46333	0.786009	0.329278	0.38813
	0.159184	0.109384	0.182914	0.391064	0.330498	0.420641
	0.306729	0.732151	0.512773	0.193916	0.244384	0.278062
	0.327811	0.642473	0.378773	0.330235	0.0261251	0.337164
	0.537017	0.311061	0.680758	0.399369	0.0132435	0.285234
	0.118031	0.107738	0.0896768	0.320308	0.584575	0.407049
	0.262321	0.210909	0.600254	0.201408	0.214345	0.103458
	0.762948	0.588411	0.105448	0.654002	0.838424	0.229445
	0.740252	0.556435	0.243617	0.277172	1.08542	0.754123
	0.75958	0.496557	1.10609	0.0963302	0.71782	0.0758698
	0.239401	0.245759	0.363332	0.865148	0.0431902	0.32168
	0.485463	0.417718	0.0955939	1.25356	0.00938261	0.174872
	0.290939	0.302139	0.185306	0.0794257	0.529434	0.224447
	0.0970394	0.143784	0.414178	0.209615	0.464046	0.53474
	0.751085	0.499732	0.253892	0.257448	0.449705	0.127028
	0.475993	0.417993	0.137592	0.22794	0.0809106	0.469675
	0.690392	0.152117	0.622804	0.0828318	0.0446865	0.266087
	0.310331	0.347409	0.289639	0.286483	0.532793	0.419677
	0.186303	0.899564	0.177484	0.262027	0.0434715	0.133132
	0.308438	0.501941	0.498428	0.397882	0.346544	0.278584
	0.72372	0.164994	0.465906	0.421541	0.683679	0.419991
	0.479957	0.285408	0.608906	0.4318	0.233999	0.268633
	0.150456	0.278261	0.51035	0.393798	0.521693	0.148767
	0.949446	0.207639	0.671905	0.606572	0.449357	0.188297
	0.36198	0.490965	0.703385	0.617992	0.0175487	0.351063
	0.187044	0.0548043	0.353759	0.200285	0.0898349	0.709992
	0.292552	0.113203	0.280879	0.163365	0.0741782	0.558272
	0.523032	0.152764	0.77838	0.666105	0.222955	0.572982
	0.492124	0.758837	0.16407	0.655385	0.0738254	0.182034
	0.760392	0.711291	0.454154	0.41476	0.0652751	0.278517
	0.0757168	0.428638	0.471249	0.184844	0.36248	0.213272
	0.357698	0.238636	0.0833108	0.226368	0.478585	0.651589
	0.838734	0.446171	0.361876	0.676181	0.48539	0.483415
	0.376118	0.38598	0.476853	0.383578	0.0331068	0.381508
	0.144876	0.676651	0.430902	0.219839	0.0433823	0.270674
	0.579127	0.333131	0.23539	0.289114	0.040011	0.171552
	0.368849	0.0823239	0.248555	0.482353	0.144508	0.0270014
	0.710457	0.36438	0.662576	0.671379	0.253638	0.325116
	0.262238	0.0615071	0.222866	0.54387	0.359923	0.520863
	0.578022	0.60533	0.145923	0.343108	0.0394092	0.451543
	0.692166	0.111657	0.151571	0.408298	0.0597328	0.303465
	0.856286	0.558532	0.216768	0.26993	0.629346	0.402206
	0.640761	0.346657	0.420894	0.339748	0.370385	0.266135
	0.979353	0.0839736	0.272589	0.443483	0.0307646	0.271158
	0.192447	0.0187624	0.505015	0.827912	0.0329327	0.964313
	0.205536	0.189857	0.401284	0.313209	0.407752	0.300622
	0.487573	1.09918	0.00918162	0.374346	0.492925	0.372075
	0.432959	0.0996753	0.597015	0.300271	0.0308474	0.296173
	0.645757	0.0845822	0.175827	0.467183	0.0479561	0.0453231
	0.683974	0.363909	0.284211	0.131306	0.0728364	0.127266
	0.345194	0.0639306	0.047681	0.378352	0.397884	0.385489
	0.475117	0.173662	0.630363	0.179578	0.0391424	0.308883
	0.313242	0.0816938	0.301953	0.398973	1.09886	0.151908
	0.426278	0.135527	0.489214	0.523725	0.273756	0.130699
	0.591334	0.444411	0.29099	0.559226	0.191811	0.30987
	0.878499	0.115094	0.692163	0.172527	0.49871	0.330095
	0.452274	0.0940245	0.434108	0.177887	0.367881	0.579956
	0.387054	0.782092	0.235016	0.247737	0.522892	0.278496
	1.2431	0.0289495	0.396915	0.0625203	0.0506386	0.165787
	0.401556	0.0354678	0.740758	0.227692	0.429161	0.437389
	0.447314	0.0417695	0.490761	0.298102	0.193034	0.550399
	0.179793	0.0799095	0.0417643	0.13832	0.779089	0.854321
	0.198365	1.18535	0.314028	0.0274793	0.371316	0.446478
	0.324828	0.47696	0.194786	0.0665592	0.811698	0.194735
	0.399652	0.336673	0.223601	0.139667	0.166836	0.134005
	0.430533	0.295102	0.0984472	0.484732	0.0156057	0.146319
	0.475432	0.940288	0.130943	0.0960729	0.0675294	0.340469
	0.711876	0.296446	0.495171	0.286784	0.109796	0.40377
	0.211244	0.600002	0.299493	0.307706	0.422538	0.342838
	0.492687	0.202103	0.0853479	0.339865	0.168139	0.312059
	0.229677	0.412382	0.0859619	0.329038	0.528408	0.137147
	0.81579	0.14344	0.110505	0.155057	0.583928	0.383076
	0.486536	0.399718	0.14228	0.186333	0.05355	0.0778454
	0.576291	0.502271	0.228345	0.107498	0.333194	0.308837
	0.613366	0.52742	0.110427	0.237057	0.760835	0.391425
	0.190094	0.625048	0.281126	0.459132	0.609003	0.185469
	0.255775	0.0640438	0.212219	0.20417	0.247881	0.347494
	0.439485	0.294949	0.123383	0.515751	0.037214	0.412581
	0.516255	0.471328	0.0414489	0.119517	0.074464	0.414401
	0.446818	0.538953	0.232459	0.297222	0.0528878	0.238323
	0.506806	0.721189	0.14472	0.072713	0.0636151	0.507329
	0.245362	0.707143	0.0128593	0.156545	0.329607	0.410053
	0.187635	0.296549	0.393194	0.10126	0.554104	0.302262
	0.545149	0.337891	0.351034	0.115174	0.293029	0.302557
	0.279576	1.01808	0.0353344	0.714872	0.342688	0.0198791
	0.318476	0.320484	0.00914848	0.176427	0.250453	0.45289
	0.136002	0.616814	0.133267	0.378414	0.0522796	0.342791
	0.420223	0.371365	0.198978	0.502007	0.0384284	0.309577
	0.255751	0.475351	0.0514158	0.113017	0.0153365	0.587498
	0.709633	0.411708	0.0364588	0.400191	0.433414	0.122067
	0.635503	0.680637	0.100328	0.125776	0.0228562	0.401302
	0.452642	0.135501	0.222544	0.174315	0.234301	0.288782
	0.366722	0.479909	0.409638	0.355823	0.0050451	0.357872
	0.927975	0.377333	0.680275	0.333651	0.197344	0.285207
	0.176557	0.508491	0.32825	0.248242	0.322635	0.240071
	0.790736	0.139011	0.251703	0.389813	0.0528319	0.603885
	0.48066	0.551764	0.613026	0.550004	0.0783804	0.392025
	0.0290824	1.30319	0.481165	0.323045	0.0666342	0.214004
	0.454451	0.310892	0.584394	0.294155	0.171568	0.271241
	0.346337	0.514453	0.0363048	0.184647	0.0140746	0.502201
	0.67233	0.444826	0.0524295	0.325395	0.384323	0.123443
	0.341802	0.18736	0.169982	0.501496	0.584572	0.279684
	0.656064	0.318423	0.480125	0.0904183	0.287063	0.296534
	0.547333	0.194908	0.50276	0.321445	0.0694375	0.24718
	0.862004	0.49319	0.249901	0.0665386	0.303638	0.263013
	0.310067	0.672635	0.681194	0.393881	0.141189	0.660359
	0.4222	0.245284	0.122057	0.219109	0.30513	0.1359
	0.121075	0.522608	0.805258	0.40714	0.518512	0.709007
	0.573373	0.774771	0.705632	0.204034	0.435706	0.367145
	0.208875	0.790002	0.712768	0.195473	0.151134	0.282752
	0.460335	0.12329	0.276417	0.39259	0.0484115	0.0180747
	0.178434	0.427537	0.701655	0.472374	0.977791	0.226151
	0.323175	0.0655764	0.332477	0.361498	0.543866	0.222549
	0.13135	0.134482	0.135377	0.315474	0.164692	0.27597
	0.653873	0.0570774	0.6277	0.193069	0.498396	0.327172
	0.390685	0.490565	0.196343	0.287115	0.138052	0.295921
	0.319689	0.377566	0.564525	0.155133	0.143045	0.154406
	0.327122	0.208248	0.776797	0.028098	0.385891	0.228805
	0.771282	0.516343	0.315728	0.316609	0.398245	0.0617843
	0.278689	0.367992	0.248467	0.18317	0.0574399	0.277484
	0.639766	0.243488	0.18221	0.53261	0.327081	0.819477
	0.650898	0.631133	0.641633	0.107717	0.0821289	1.24424
	0.374905	0.16406	0.0282983	0.410392	0.723109	0.374949
	0.835627	0.778801	0.0490775	0.14002	0.311564	0.512659
	0.279852	0.166457	0.508705	0.564152	0.400088	0.0523782
	0.237969	0.212042	0.225342	0.144594	0.391243	0.00277502
	0.353353	0.217073	0.668748	0.418733	0.0356893	0.731833
	0.911311	0.318614	0.166462	0.602336	0.0765645	0.597001
	0.31829	0.772953	0.568479	0.225576	0.428122	0.420721
	0.379869	0.789293	0.14856	0.180347	0.699149	0.786784
	0.545321	0.568833	0.231428	0.619322	0.440147	0.469344
	0.0571237	0.184054	0.235728	0.345623	0.268675	0.527999
	0.512066	0.258104	0.163363	0.0906108	0.503697	0.244951
	0.0611845	0.581891	0.430625	0.301712	0.716864	0.661776
	0.345046	0.554685	0.269087	0.798604	0.303027	0.453773
	0.194611	0.625926	0.478934	0.213949	0.0843306	0.376197
	0.469857	0.265133	0.410517	0.455455	0.303004	0.35963
	0.232664	0.173009	0.160812	0.342317	0.674987	0.2819
	0.396291	0.413715	0.644854	0.306433	0.205173	0.192574
	1.08793	0.104533	0.501577	0.613446	0.541571	0.198247
	0.0668362	0.567964	0.320679	0.566087	0.541221	0.327822
	0.344036	0.466914	0.499283	0.293475	1.10954	0.21227
	0.278075	0.439566	0.493407	0.425443	0.203052	0.439124
	0.172136	0.656305	0.0105756	0.151348	0.226497	0.155509
	0.519926	0.480612	0.128308	0.0445414	0.789504	0.666758
	0.761528	0.439134	0.357706	0.449702	0.156249	0.404235
	0.17476	0.483734	0.268061	0.353664	0.262511	0.311532
	0.0998301	0.498101	0.323116	0.435226	0.50001	0.572677
	0.310703	0.25256	0.588125	0.402533	0.640886	0.752682
	0.877789	0.980157	0.14658	0.315131	0.407412	0.257836
	0.633081	0.115238	0.834016	0.610561	0.682827	0.120439
	0.0928598	0.503786	0.368907	0.176349	0.348704	0.194796
	0.789884	0.436213	0.8535	0.509001	0.642381	0.100624
	0.513493	0.0438162	0.0875367	0.497266	0.273532	0.126432
	0.49612	0.0620733	0.521764	0.0976447	0.0124926	0.525686
	0.165883	0.84648	0.22336	0.167208	0.571018	0.0924598
	0.212291	0.275324	0.106973	0.582641	0.50964	0.598347
	0.211985	0.0544105	0.472037	0.510049	0.451803	0.345159
	0.294263	0.0865744	0.489329	0.240995	0.405602	0.515643
	0.328853	0.48205	0.246688	0.0618527	0.371083	0.552507
	0.321026	0.608179	0.235543	0.479808	0.264665	0.397707
	0.606095	0.334788	0.105683	0.468639	0.323658	0.250803
	0.139579	0.397101	0.253177	0.190126	0.456426	0.268311
	1.26351	0.55671	0.875081	0.533235	0.365872	0.550766
	0.207889	0.209367	0.278838	0.17454	0.291427	0.610916
	0.376263	0.378679	0.961082	0.326501	0.273966	0.0531404
	0.562858	0.562964	0.501168	0.133452	0.312519	0.258409
	0.318059	0.389617	0.343923	0.0738294	0.326121	0.248942
	0.638091	0.356668	0.718831	0.505551	0.040188	0.796839
	0.42206	0.180934	0.341369	0.265015	0.774792	0.0337898
	0.193192	0.108717	0.161626	0.443852	0.135496	0.357434
	0.523808	0.0547756	0.676349	0.617207	0.819981	0.542019
	0.433906	0.470047	0.381167	0.0932837	0.126148	0.216443
	0.341072	0.210716	1.26594	0.266309	0.481768	0.176652
	0.335148	0.672418	0.176178	0.381256	0.0297274	0.189896
	0.451606	0.218987	0.186504	0.608524	0.334357	0.392808
	0.299871	0.326767	0.400529	0.310902	0.331534	0.554435
	0.51965	0.469853	0.280781	0.404136	0.43447	0.754576
	0.902516	0.850741	0.690901	0.449247	0.170161	0.664338
	0.270931	0.454532	0.0926277	0.340559	0.037151	0.193434
	0.729149	0.190859	0.428673	0.546659	0.400232	0.230005
	0.441143	0.370513	0.373126	0.223635	0.327059	0.15213
	0.126126	0.19299	0.880521	0.471622	0.154433	0.449273
	0.383194	0.515642	0.164965	0.242453	0.745404	0.0736606
	0.445296	0.757361	0.668719	0.205077	0.575928	0.124893
	0.0353144	0.0746132	0.424901	0.214474	0.543373	0.526044
	0.195696	0.317651	0.559118	0.555801	0.0801813	0.106646
	0.907282	0.43385	0.176407	0.263421	0.253665	0.176243
	0.0909234	0.257531	0.160486	0.226901	0.377469	0.531466
	0.877137	0.132963	0.0591191	0.179558	0.277632	0.327908
	0.268518	0.212311	0.562582	0.155034	0.429223	0.0723463
	0.0972642	0.122589	0.468908	0.107042	0.289372	0.0636578
	0.260814	0.634067	0.934043	0.581198	0.321988	0.0533994
	0.441563	0.494954	0.208328	0.483143	0.154041	0.397362
	0.214004	0.567364	0.180971	0.140842	0.360542	0.463221
	0.644386	0.177582	0.251845	0.116262	0.0910806	0.173511
	0.570154	0.480621	0.227109	0.425311	0.239191	0.403917
	0.79784	0.528924	0.200213	0.247842	0.17992	0.307709
	0.272958	0.30918	0.643549	0.15136	0.221801	0.357917
	0.392887	0.434361	0.768334	0.182101	0.281593	0.222845
	0.240309	0.210737	0.299646	0.115081	0.303779	0
	0.128873	0.11319	0.483424	0.211386	0.276102	0.301061
	0.6017	0.226875	0.351796	0.19348	0.249026	0.470912
	0.210094	0.238587	0.598285	0.190682	0.154957	0.255208
	0.257211	0.564782	0.520275	0.483698	0.433453	0.133544
	0.309965	0.530284	0.0917598	0.312438	0.25133	0.250931
	0.333108	0.592583	0.244117	0.16166	0.286459	0.284127
	0.392842	0.417246	0.415888	0.228378	0.324769	0.375974
	0.312277	0.0492099	0.780329	0.32871	0.101763	0.100269
	0.489143	0.411945	0.279211	0.227076	0.297016	0.443759
	0.281065	0.777484	0.880832	0.0977377	0.171879	0.262783
	0.428	0.314229	0.331268	0.463696	0.265761	0.872931
	0.462909	0.127114	0.52427	0.661847	0.259333	0.315633
	0.199091	0.296355	0.240293	0.301137	0.240181	0.456547
	0.00530969	0.246802	0.283734	0.466155	0.0748399	0.745151
	0.705104	0.67656	0.295838	0.258534	0.228291	0.267194
	1.15623	0.227003	0.0522693	0.398014	0.325691	0.525359
	0.170804	0.194331	0.225376	0.103147	0.387703	0.541638
	0.146165	0.503303	1.00132	0.135511	0.141847	0.505098
	0.274303	0.074919	0.50176	0.214992	0.223619	0.11317
	0.129106	0.447674	0.0727905	0.266837	0.0750551	0.0442366
	0.428572	0.344813	0.639005	0.262716	0.488452	0.463767
	0.394675	0.130253	0.524765	0.341311	0.40209	0.285686
	0.269657	0.684946	0.174185	0.887098	0.250556	0.374068
	0.485867	0.569216	1.01338	0.905423	0.258237	0.323765
	0.333935	0.043485	0.4346	0.529165	0.384842	0.204207
	0.447465	1.21362	0.459783	0.337625	0.458742	0.553081
	0.388152	0.111277	0.212615	0.0440243	0.241287	0.096782
	0.705357	0.575458	0.0880204	0.291563	0.573255	0.630598
	1.54694	0.5908	0.274788	0.335244	0.207126	0.296931
	0.266322	0.0445093	0.84932	0.22434	0.159755	0.163433
	0.111878	0.561337	0.133423	0.077562	0.201638	0.246908
	0.444271	0.758988	0.133305	0.601769	0.121339	0.168474
	0.13965	0.633264	0.0448037	0.469195	0.22494	0.291193
	0.375942	0.379137	0.278461	0.537892	0.179908	0.210536
	0.495405	0.434276	0.455869	0.475529	0.696089	0.14997
	0.344512	0.420359	0.475244	0.82931	0.386272	0.198273
	0.389202	0.855107	0.403112	0.438738	0.931966	0.41119
	0.498105	0.656914	0.597116	1.06664	0.253772	0.296874
	0.580562	0.391961	0.29995	0.188133	0.502117	0.0579631
	0.615132	0.789856	0.821988	0.339071	0.362107	0.323964
	0.203472	0.47083	0.583932	0.813078	0.433331	0.18158
	0.418503	0.302456	0.151991	0.46999	0.409717	0.353423
	0.565155	0.590707	0.205935	0.0594504	0.422693	0.258861
	0.977098	0.107	0.250233	0.408572	0.297372	0.252625
	0.216731	0.654635	0.948438	0.520074	0.281138	0.090386
	0.380209	0.508786	0.270676	0.48619	0.427495	0.141718
	0.377496	0.24373	0.803174	0.237246	0.129245	0.763653
	0.271206	0.634196	0.338917	0.15277	0.256962	0.387786
	0.690125	0.210991	0.354446	0.0626139	0.122672	0.494088
	0.43623	0.54165	0.409754	0.40774	0.717939	0.141267
	0.39002	0.222623	0.494401	0.057851	0.290747	0.468725
	0.184633	0.445189	0.16545	0.329558	0.473604	0.634344
	0.334828	0.506954	0.460032	0.228758	0.555147	0.489507
	0.246721	0.321	0.22674	0.0461145	0.505616	0.468238
	0.131556	0.221291	0.422481	0.969042	0.260887	0.737446
	0.0679263	0.548171	0.262329	0.284608	0.072599	0.278775
	0.39284	0.463835	0.343011	0.221734	0.421736	0.770355
	0.413271	0.302728	0.0722446	0.399228	0.124883	0.0985837
	0.423514	0.179074	0.199305	0.111804	0.360497	0.86171
	0.129925	0.314472	0.20737	0.843061	0.359822	0.196587
	0.222543	0.457291	0.268094	0.191056	0.32291	0.775174
	0.190278	0.439853	0.0644484	0.641518	0.85126	0.677057
	0.493923	0.893596	0.350546	0.110234	0.584971	0.490488
	0.229398	0.642	0.122123	0.370142	0.517993	0.181185
	0.311886	0.278954	0.254751	0.296395	0.290222	0.52175
	0.37101	0.380173	0.472449	0.182681	0.395327	0.440337
	0.446123	0.725837	0.547584	0.719985	0.186914	0.114788
	0.148259	0.240893	0.334912	0.579376	0.349028	0.337722
	0.89969	0.61786	0.348609	0.280046	0.48517	0.553194
	0.470132	0.0655666	0.0896077	0.153164	0.486564	0.0804331
	0.275091	0.222259	0.50619	0.284968	0.449045	0.253851
	0.270921	0.0423209	0.324429	0.438922	0.121147	0.264623
	0.632148	0.3446	0.285489	0.582952	0.37158	0.156705
	0.444126	0.815461	0.0818714	0.500281	0.452557	0.440518
	0.572129	0.821113	0.697805	0.748376	0.698103	0.501572
	0.346261	0.443134	0.568866	0.225972	0.168169	0.693712
	0.713436	0.252467	0.631126	0.779196	0.173426	0.30218
	0.212575	0.715801	0.532895	0.383773	0.578768	0.421889
	0.369724	0.185544	0.170018	0.230901	0.595712	0.425135
	0.0778519	0.560692	0.296736	0.749771	0.685562	0.267056
	0.786492	0.193228	0.0699479	0.0992239	0.226015	0.337191
	0.604137	0.756053	0.66355	0.183713	0.238496	0.747963
	0.317911	0.588891	0.511721	0.49166	0.244882	0.041403
[truncated: 14,708 more rows]
