# Supplementary material for: Molecular dissection of PI3Kβ synergistic activation by receptor tyrosine kinases, GβGγ, and Rho-family GTPases
Source: eLife. 2024 May 7;12:RP88991. doi: 10.7554/eLife.88991 (PMC11076043; doi:10.7554/eLife.88991)
Supplement: Figure 2—source data 6. [file elife-88991-fig2-data6.xlsx]

## Sheet: Fig 2H
Figure 2H	Mean membrane intensity during bulk absorption
	[sec]	Dy647-3KB	Dy647-3KB nSH2*	Dy647-3KB cSH2*
	0	0	0	0
	10.001	1595.6	472.053	305.942
	20.001	3137.15	904.806	980.416
	30.002	4021.54	1084.68	1343.66
	40.002	4583.06	1224.66	1574.17
	50.003	5030.09	1353.84	1796.5
	60.004	5627.83	1441.52	1977.12
	70.004	5840.7	1527.3	2100.2
	80.005	6172.29	1625.28	2228.87
	90.005	6237.49	1660.19	2354.93
	100.006	6571.19	1851.3	2431.17
	110.007	6851.97	1873.6	2546.59
	120.007	7101.1	1890.52	2653.85
	130.008	7234.33	1924	2733.04
	140.008	7371.43	2006.45	2862.87
	150.009	7481.08	2060.29	2941.01
	160.01	7756.38	2136.5	3016.06
	170.01	7838.3	2199.4	3052.67
	180.011	7934.52	2239.6	3074.73
	190.012	8120.98	2268.47	3177.23
	200.012	8281.03	2345.92	3203.34
	210.013	8430.08	2303.89	3316.25
	220.013	8472.41	2368.17	3332.86
	230.014	8681.9	2390.3	3397.02
	240.015	8818.08	2399.59	3431.89
	250.015	8899.74	2461.42	3461.49
	260.016	9029.18	2511.5	3472.8
	270.016	9184.13	2569	3585.44
	280.017	9106.6	2551.21	3534.85
	290.018	9265.02	2644.42	3668.26
	300.018	9364.64	2668.87	3848.99
	310.019	9526.56	2711.54	3884.43
	320.019	9489.82	2779.14	3835.06
	330.02	9531.61	2759.58	3891.82
	340.021	9670.59	2691.05	3910.22
	350.021	9806.63	2729.38	3942.4
	360.022	10014.4	2852.73	3968.88
	370.022	10008	2854.85	4067.48
	380.023	10138.2	2896.78	4039.02
	390.024	9963.53	2889.92	4131.09
	400.024	10123	2912.19	4147.91
	410.025	10101.7	2976.88	4168.99
	420.025	10214.2	2917.46	4157.48
	430.026	10190	2956.22	4261.24
	440.027	10500.4	3026.28	4250.82
	450.027	10520.5	3014.28	4190.27
	460.028	10503.6	2967.51	4305.57
	470.028	10529.6	3044.76	4315.4
	480.029	10599.6	2999.75	4329.13
	490.03	10751.8	3047.8	4369.39
	500.03	10922.6	3055.8	4411.92
	510.031	10698.1	3057.77	4385.33
	520.031	10916.4	2997.45	4399.26
	530.032	10753.1	3132.56	4488.93
	540.033	10886.9	3129.33	4495
	550.033	10917.4	3127.93	4474.52
	560.034	10912.5	3111.19	4512.56
	570.035	10881	3074.11	4628.03
	580.035	10984.7	3109.86	4566.73
	590.036	11070	3107.72	4667.05
	600.036	11226.5	3143.99	4649.58
	610.037	11212.2	3156.69	4663.81
	620.038	11290.9	3162.81	4712.57
	630.038	11378	3250.11	4738.46
	640.039	11196.7	3266.75	4855.34
	650.039	11259	3184.69	4852.06
	660.04	11251.6	3273.89	4829.21
	670.041	11454.6	3294.57	4796.85
	680.041	11474.9	3289.67	4813.56
	690.042	11384.3	3305.06	4836.06
	700.042	11265	3318.19	4876.28
	710.043	11523.2	3336.75	4883.52
	720.044	11440.2	3463.2	4854.87
	730.044	11499.9	3475.61	4909.71
	740.045	11579.8	3474.57	4877.28
	750.045	11568.8	3476.69	4915.45
	760.046	11564	3447.05	4907.79
	770.047	11454.9	3567.93	4939.1
	780.047	11597.2	3498.72	5022.54
	790.048	11640.7	3503.83	5032.18
	800.048	11782.7	3469.5	5012.6
