# Supplementary material for: Molecular dissection of PI3Kβ synergistic activation by receptor tyrosine kinases, GβGγ, and Rho-family GTPases
Source: eLife. 2024 May 7;12:RP88991. doi: 10.7554/eLife.88991 (PMC11076043; doi:10.7554/eLife.88991)
Supplement: Figure 2—source data 7. [file elife-88991-fig2-data7.xlsx]

## Sheet: Fig 2I
Figure 2I	Single molecule dwell time measurements
	Raw dwell time measurements (seconds)					1-Cumulative distribution frequency (1-CDF)
	Dy647-3KB	Dy647-3KB nSH2*	Dy647-3KB cSH2*		BIN (sec)	Dy647-3KB	Dy647-3KB nSH2*	Dy647-3KB cSH2*
	1.39703	0.362192	2.43186		0.104	0.903427	0.734193	0.87971		Dy647-3KB	MOV1	MOV2	MOV3	MOV4	MOV5		AVE	SD
	0.87961	0.206967	0.362192		0.156	0.859813	0.570902	0.788406		alpha	0.5914	0.3838	0.2262	0.1609	0.3742		0.3473	0.166621
	0.103483	0.258709	1.19006		0.208	0.802181	0.468999	0.707246		T1 (sec)	0.6722	0.6485	0.3347	0.3102	0.4755		0.48822	0.169528
	2.06967	0.206967	0.672643		0.26	0.728972	0.378146	0.637681		T2 (sec)	1.671	1.27	1.232	1.232	1.513		1.3836	0.19888
	1.75922	0.206967	2.12141		0.312	0.697819	0.312462	0.582609		N	1898	653	615	642	921		945.8	546.524
	0.827868	1.50051	2.43186		0.364	0.666667	0.26151	0.526087		AVE DT (sec)	1.10402	1.05647	1.06033	1.11535	1.15264		1.09776	0.0402096
	0.465676	0.206967	2.74231		0.416	0.633956	0.224678	0.46087		T1 (sec)	1.024	1.01	0.9995	1.063	1.071		1.0335	0.0319179	if single exp fit
	0.155225	0.569159	0.827868		0.468	0.604361	0.189073	0.426087
	1.60399	0.258709	0.0517417		0.52	0.577882	0.161449	0.395652		Dy647-3KB nSH2*	MOV1	MOV2	MOV3	MOV4	MOV5		AVE	SD
	0.258709	0.155225	0.413934		0.572	0.556075	0.143033	0.35942		alpha	0.8314	0.8582	0.8419	0.889			0.855125	0.0251313
	0.103483	1.19006	1.03483		0.624	0.53271	0.126458	0.336232		T1 (sec)	0.2088	0.2493	0.2449	0.2348			0.23445	0.0181454
	0.258709	0.362192	0.155225		0.676	0.498442	0.114794	0.307246		T2 (sec)	1.106	1.668	1.688	1.459			1.48025	0.270139
	0.517417	0.206967	0.724384		0.728	0.490654	0.103131	0.278261		N	1637	1909	1825	1629			1750	139.423
	1.70748	0.0517417	0.672643		0.78	0.461059	0.0951504	0.253623		AVE DT (sec)	0.394242	0.481152	0.503497	0.402944			0.445459	0.0549941
	0.362192	0.0517417	0.31045		0.832	0.439252	0.0890117	0.24058		T1 (sec)	0.2924	0.3419	0.3515	0.2967			0.320625	0.0304135	if single exp fit
	0.465676	0.206967	0.827868		0.884	0.419003	0.0847145	0.224638
	1.75922	0.206967	1.03483		0.936	0.392523	0.0810313	0.214493		Dy647-3KB cSH2*	MOV1	MOV2	MOV3	MOV4	MOV5		AVE	SD
	2.4836	0.103483	0.87961		0.988	0.375389	0.0767342	0.2		alpha	0.7177	0.853	0.8479	0.6393			0.764475	0.104328
	2.06967	0.776126	0.87961		1.04	0.370717	0.073051	0.186957		T1 (sec)	0.3135	0.4163	0.4737	0.3257			0.3823	0.0762604
	0.103483	0.0517417	1.44877		1.092	0.353583	0.0699816	0.176812		T2 (sec)	1.297	1.631	2.25	0.9646			1.53565	0.548464
	0.672643	0.206967	1.29354		1.144	0.339564	0.063229	0.169565		N	532	702	690	231			538.75	219.304
	1.13832	0.103483	0.776126		1.196	0.316199	0.0595457	0.15942		AVE DT (sec)	0.620901	0.627092	0.768852	0.582727			0.649893	0.0816966
	0.0517417	0.0517417	1.55225		1.248	0.309969	0.0570902	0.155072		T1 (sec)	0.5084	0.5275	0.6266	0.5135			0.544	0.0556555	if single exp fit
	0.672643	0.465676	0.206967		1.3	0.294393	0.0564764	0.146377
	0.620901	0.103483	0.724384		1.352	0.283489	0.0546347	0.137681
	0.258709	0.0517417	0.31045		1.404	0.26947	0.0521793	0.134783
	0.413934	0.0517417	0.206967		1.456	0.258567	0.048496	0.127536
	0.931351	0.0517417	0.569159		1.508	0.250779	0.0441989	0.117391
	1.29354	0.0517417	0.0517417		1.56	0.246106	0.0429711	0.110145
	0.103483	0.155225	1.65574		1.612	0.238318	0.0380602	0.104348
	0.0517417	0.155225	1.75922		1.664	0.222741	0.0374463	0.102899
	0.0517417	3.41495	0.672643		1.716	0.211838	0.0362185	0.0985507
	0.0517417	0.0517417	6.20901		1.768	0.199377	0.0349908	0.0913043
	0.103483	0.258709	0.258709		1.82	0.191589	0.0319214	0.0884058
	5.22592	0.0517417	0.672643		1.872	0.183801	0.0319214	0.0826087
	0.620901	0.103483	0.620901		1.924	0.174455	0.0300798	0.0782609
	0.931351	0.0517417	0.776126		1.976	0.169782	0.0282382	0.0753623
	1.13832	0.0517417	0.258709		2.028	0.168224	0.0263966	0.073913
	0.362192	0.0517417	1.34529		2.08	0.158879	0.0251688	0.073913
	3.36321	0.31045	0.103483		2.132	0.149533	0.0251688	0.0695652
	0.620901	0.31045	0.206967		2.184	0.14486	0.0239411	0.0637681
	0.206967	0.0517417	0.0517417		2.236	0.137072	0.0227133	0.0623188
	0.931351	0.0517417	1.8627		2.288	0.129283	0.0220994	0.0594203
	1.55225	2.69057	1.8627		2.34	0.123053	0.0208717	0.057971
	2.4836	0.103483	1.29354		2.392	0.116822	0.0208717	0.0550725
	1.13832	1.81096	0.206967		2.444	0.115265	0.0202578	0.0521739
	0.413934	0.155225	0.103483		2.496	0.105919	0.0190301	0.0521739
	1.13832	1.03483	0.0517417		2.548	0.101246	0.0190301	0.0521739
	0.103483	0.155225	0.0517417		2.6	0.0950156	0.0184162	0.0492754
	0.0517417	0.620901	1.55225		2.652	0.0919003	0.0178023	0.0478261
	0.103483	0.31045	2.38012		2.704	0.0872274	0.0165746	0.0478261
	5.69159	0.672643	0.0517417		2.756	0.0825545	0.0165746	0.0449275
	1.08658	0.155225	0.362192		2.808	0.0809969	0.0153468	0.0434783
	0.103483	0.776126	0.465676		2.86	0.0778816	0.0135052	0.0434783
	0.31045	0.569159	0.31045		2.912	0.0747664	0.0135052	0.0434783
	1.91444	0.155225	1.91444		2.964	0.0700935	0.0128913	0.042029
	0.413934	0.258709	4.55327		3.016	0.0700935	0.0128913	0.042029
	3.67366	0.103483	2.58709		3.068	0.0654206	0.0128913	0.042029
	1.19006	0.155225	0.103483		3.12	0.0623053	0.0128913	0.042029
	0.206967	0.0517417	0.258709		3.172	0.0607477	0.0128913	0.042029
	0.569159	0.517417	0.931351		3.224	0.05919	0.0122775	0.0405797
	0.258709	0.724384	0.31045		3.276	0.0576324	0.0122775	0.0391304
	0.103483	3.82889	0.31045		3.328	0.0545171	0.0116636	0.0391304
	0.87961	0.0517417	2.58709		3.38	0.0482866	0.0110497	0.0376812
	2.69057	0.103483	0.0517417		3.432	0.046729	0.0104359	0.0376812
	0.517417	1.96619	0.31045		3.484	0.0451713	0.0104359	0.0362319
	0.362192	0.155225	0.931351		3.536	0.0451713	0.00982198	0.0362319
	2.32838	0.258709	0.258709		3.588	0.0451713	0.00798036	0.0362319
	0.569159	0.0517417	0.206967		3.64	0.0436137	0.00798036	0.0362319
	0.413934	1.34529	0.672643		3.692	0.0404984	0.00675261	0.0333333
	0.413934	0.465676	0.103483		3.744	0.0404984	0.00613874	0.0333333
	0.31045	0.0517417	0.0517417		3.796	0.0373832	0.00613874	0.0333333
	0.0517417	0.362192	0.103483		3.848	0.0373832	0.00491099	0.0333333
	0.0517417	0.983093	1.8627		3.9	0.0373832	0.00491099	0.0318841
	0.258709	0.155225	6.67468		3.952	0.0342679	0.00429711	0.0318841
	0.206967	0.413934	0.413934		4.004	0.0327103	0.00429711	0.0289855
	0.206967	0.776126	1.75922		4.056	0.0311526	0.00429711	0.0275362
	4.03586	0.258709	0.413934		4.108	0.0311526	0.00429711	0.026087
	0.155225	5.17417	0.362192		4.16	0.0311526	0.00429711	0.026087
	0.362192	0.0517417	0.362192		4.212	0.0311526	0.00429711	0.0246377
	0.672643	0.206967	0.258709		4.264	0.029595	0.00429711	0.0246377
	4.91547	0.413934	3.88063		4.316	0.0264798	0.00429711	0.0231884
	1.8627	0.0517417	0.103483		4.368	0.0249221	0.00429711	0.0231884
	1.81096	0.31045	1.34529		4.42	0.0249221	0.00368324	0.0202899
	0.103483	0.103483	0.983093		4.472	0.0249221	0.00368324	0.0202899
	1.13832	0.0517417	1.34529		4.524	0.0233645	0.00368324	0.0188406
	0.103483	0.103483	0.776126		4.576	0.0233645	0.00368324	0.015942
	0.465676	0.0517417	10.4518		4.628	0.0233645	0.00368324	0.015942
	0.776126	0.0517417	1.03483		4.68	0.0218069	0.00368324	0.015942
	0.413934	0.0517417	0.620901		4.732	0.0218069	0.00368324	0.0144928
	0.155225	0.672643	0.31045		4.784	0.0218069	0.00368324	0.0144928
	0.31045	0.155225	1.13832		4.836	0.0202492	0.00368324	0.0144928
	0.155225	0.103483	0.31045		4.888	0.0202492	0.00368324	0.0144928
	0.672643	6.05378	0.103483		4.94	0.0186916	0.00368324	0.0130435
	0.206967	0.206967	0.517417		4.992	0.0186916	0.00368324	0.0130435
	3.77715	0.0517417	0.362192		5.044	0.0186916	0.00368324	0.0130435
	0.0517417	0.206967	0.620901		5.096	0.0186916	0.00368324	0.0130435
	0.983093	0.103483	0.206967		5.148	0.017134	0.00368324	0.0115942
	0.827868	0.517417	0.827868		5.2	0.0155763	0.00245549	0.0115942
	0.776126	0.0517417	1.91444		5.252	0.0140187	0.00245549	0.0115942
	0.827868	0.413934	0.413934		5.304	0.0140187	0.00245549	0.0115942
	0.931351	0.776126	4.19108		5.356	0.0140187	0.00245549	0.0115942
	0.258709	0.0517417	0.103483		5.408	0.0140187	0.00245549	0.0115942
	1.65574	0.0517417	0.155225		5.46	0.0140187	0.00245549	0.0115942
	0.465676	0.31045	0.517417		5.512	0.0140187	0.00184162	0.0115942
	1.39703	2.4836	0.413934		5.564	0.0124611	0.00184162	0.0115942
	1.19006	0.31045	0.31045		5.616	0.0124611	0.00184162	0.0115942
	0.0517417	0.413934	0.0517417		5.668	0.0109034	0.00184162	0.0115942
	0.0517417	0.31045	0.103483		5.72	0.0109034	0.00184162	0.0115942
	0.0517417	0.0517417	0.362192		5.772	0.0109034	0.00184162	0.0115942
	0.0517417	0.0517417	5.12243		5.824	0.0109034	0.00184162	0.0115942
	0.0517417	1.81096	0.103483		5.876	0.00934579	0.00122775	0.0115942
	2.22489	0.0517417	0.31045		5.928	0.00934579	0.00122775	0.0115942
	0.465676	0.0517417	0.258709		5.98	0.00934579	0.00122775	0.0101449
	5.12243	0.155225	0.983093		6.032	0.00778816	0.000613874	0.0101449
	4.34631	0.103483	0.206967		6.084	0.00778816	0.000613874	0.0101449
	1.19006	0.0517417	2.27664		6.136	0.00778816	0.000613874	0.0101449
	0.983093	0.103483	0.413934		6.188	0.00778816	0.000613874	0.00869565
	0.0517417	0.155225	0.206967		6.24	0.00778816	0.000613874	0.00869565
	0.569159	0.155225	0.413934		6.292	0.00623053	0.000613874	0.00869565
	0.155225	1.60399	0.258709		6.344	0.00623053	0.000613874	0.00869565
	0.206967	0.517417	0.465676		6.396	0.00623053	0.000613874	0.00869565
	2.63883	0.155225	0.103483		6.448	0.0046729	0.000613874	0.00869565
	0.413934	1.08658	0.465676		6.5	0.0046729	0.000613874	0.00869565
	0.413934	0.0517417	4.03586		6.552	0.0046729	0.000613874	0.00869565
	0.620901	0.206967	4.39805		6.604	0.0046729	0.000613874	0.00869565
	0.258709	2.17315	0.155225		6.656	0.0046729	0.000613874	0.00724638
	2.27664	2.01793	0.413934		6.708	0.0046729	0.000613874	0.00724638
	1.19006	0.0517417	0.413934		6.76	0.0046729	0	0.0057971
	1.03483	0.206967	1.60399		6.812	0.0046729	0	0.0057971
	1.39703	0.31045	0.0517417		6.864	0.0046729	0	0.0057971
	0.517417	0.258709	0.103483		6.916	0.0046729	0	0.0057971
	2.4836	0.983093	4.7085		6.968	0.0046729	0	0.0057971
	0.569159	0.258709	1.75922		7.02	0.0046729	0	0.0057971
	1.70748	0.362192	0.206967		7.072	0.0046729	0	0.0057971
	0.413934	0.31045	0.827868		7.124	0.0046729	0	0.0057971
	1.39703	0.258709	0.569159		7.176	0.0046729	0	0.0057971
	1.70748	0.206967	0.155225		7.228	0.0046729	0	0.0057971
	0.258709	0.362192	0.206967		7.28	0.0046729	0	0.00434783
	0.465676	1.50051	0.724384		7.332	0.0046729	0	0.00434783
	0.206967	0.103483	0.31045		7.384	0.0046729	0	0.00434783
	0.0517417	0.155225	0.517417		7.436	0.0046729	0	0.00434783
	0.465676	0.0517417	0.258709		7.488	0.0046729	0	0.00434783
	0.87961	0.103483	0.724384		7.54	0.0046729	0	0.00434783
	0.413934	0.103483	0.206967		7.592	0.0046729	0	0.00434783
	0.206967	0.103483	0.206967		7.644	0.0046729	0	0.00434783
	0.827868	0.103483	0.724384		7.696	0.0046729	0	0.00434783
	0.155225	0.0517417	0.206967		7.748	0.0046729	0	0.00434783
	0.258709	0.0517417	0.103483		7.8	0.00155763	0	0.00434783
	2.38012	0.0517417	1.50051		7.852	0.00155763	0	0.00434783
	0.776126	0.155225	0.0517417		7.904	0.00155763	0	0.00434783
	2.06967	0.206967	0.258709		7.956	0.00155763	0	0.00434783
	0.672643	0.103483	4.55327		8.008	0.00155763	0	0.00434783
	1.39703	0.206967	0.569159		8.06	0.00155763	0	0.00289855
	1.2418	3.57018	0.0517417		8.112	0.00155763	0	0.00289855
	0.672643	0.103483	0.0517417		8.164	0.00155763	0	0.00289855
	0.103483	3.67366	0.103483		8.216	0.00155763	0	0.00289855
	1.29354	0.155225	0.103483		8.268	0.00155763	0	0.00289855
	0.103483	0.0517417	0.0517417		8.32	0.00155763	0	0.00289855
	1.96619	0.0517417	0.0517417		8.372	0.00155763	0	0.00289855
	2.01793	0.0517417	0.155225		8.424	0.00155763	0	0.00289855
	1.55225	0.776126	0.155225		8.476	0.00155763	0	0.00289855
	0.258709	0.672643	2.17315		8.528	0.00155763	0	0.00289855
	2.12141	0.103483	0.103483		8.58	0.00155763	0	0.00289855
	1.08658	0.0517417	0.155225		8.632	0.00155763	0	0.00144928
	2.94928	0.0517417	0.0517417		8.684	0.00155763	0	0.00144928
	1.19006	0.0517417	0.206967		8.736	0.00155763	0	0.00144928
	0.413934	0.0517417	4.29456		8.788	0.00155763	0	0.00144928
	0.155225	0.569159	0.724384		8.84	0.00155763	0	0.00144928
	0.258709	0.258709	0.413934		8.892	0.00155763	0	0.00144928
	0.31045	0.31045	0.206967		8.944	0.00155763	0	0.00144928
	0.0517417	0.0517417	0.672643		8.996	0.00155763	0	0.00144928
	1.91444	0.258709	0.413934		9.048	0.00155763	0	0.00144928
	0.103483	0.206967	0.620901		9.1	0.00155763	0	0.00144928
	0.465676	0.103483	0.776126		9.152	0	0	0.00144928
	0.0517417	0.103483	0.0517417		9.204	0	0	0.00144928
	0.465676	0.103483	0.0517417		9.256	0	0	0.00144928
	0.672643	0.31045	0.517417		9.308	0	0	0.00144928
	1.60399	1.44877	0.103483		9.36	0	0	0.00144928
	0.206967	0.103483	0.0517417		9.412	0	0	0.00144928
	0.0517417	0.258709	0.0517417		9.464	0	0	0.00144928
	5.27766	0.0517417	0.362192		9.516	0	0	0.00144928
	0.827868	0.103483	0.103483		9.568	0	0	0.00144928
	0.206967	0.724384	0.0517417		9.62	0	0	0.00144928
	0.465676	0.258709	0.413934		9.672	0	0	0.00144928
	0.0517417	0.31045	0.258709		9.724	0	0	0.00144928
	6.46772	0.465676	0.620901		9.776	0	0	0.00144928
	0.672643	0.103483	0.827868		9.828	0	0	0.00144928
	0.103483	0.0517417	0.569159		9.88	0	0	0.00144928
	0.724384	0.0517417	0.413934		9.932	0	0	0.00144928
	0.258709	0.0517417	0.0517417		9.984	0	0	0.00144928
	0.620901	0.103483	0.103483		10.036	0	0	0.00144928
	0.206967	0.413934	0.0517417		10.088	0	0	0.00144928
	0.362192	1.2418	0.103483		10.14	0	0	0.00144928
	0.87961	0.155225	0.87961		10.192	0	0	0.00144928
	0.31045	0.0517417	0.31045		10.244	0	0	0.00144928
	2.53535	0.206967	0.155225		10.296	0	0	0.00144928
	0.258709	2.32838	0.155225		10.348	0	0	0.00144928
	0.931351	0.569159	0.258709		10.4	0	0	0.00144928
	1.34529	0.0517417	0.983093		10.452	0	0	0
	0.155225	0.103483	3.67366		10.504	0	0
	0.87961	0.0517417	2.17315		10.556	0	0
	0.103483	0.103483	0.362192		10.608	0	0
	0.206967	0.724384	0.569159		10.66	0	0
	0.517417	0.0517417	0.465676		10.712	0	0
	0.31045	1.96619	0.31045		10.764	0
	0.413934	0.103483	0.31045		10.816	0
	0.0517417	0.155225	1.13832		10.868	0
	1.19006	0.103483	0.103483		10.92	0
	0.258709	0.155225	0.362192		10.972	0
	0.103483	5.53637	0.413934		11.024	0
	0.362192	0.0517417	2.74231		11.076	0
	0.258709	0.413934	0.569159		11.128	0
	0.776126	0.0517417	0.0517417		11.18	0
	2.4836	0.103483	0.206967		11.232	0
	0.0517417	0.0517417	1.70748		11.284	0
	0.103483	5.22592	2.22489		11.336	0
	1.39703	1.2418	0.465676		11.388	0
	2.38012	0.31045	0.103483		11.44	0
	0.206967	0.155225	0.931351		11.492	0
	1.08658	0.206967	2.63883		11.544	0
	0.87961	0.103483	0.155225		11.596	0
	4.29456	0.413934	0.620901		11.648	0
	1.03483	0.776126	0.103483		11.7	0
	2.12141	0.413934	2.27664		11.752	0
	0.0517417	0.103483	0.465676		11.804	0
	0.827868	0.362192	0.155225
	0.31045	0.155225	0.258709
	2.89754	0.362192	0.206967
	0.776126	0.206967	6.77817
	0.569159	0.155225	1.34529
	1.44877	0.155225	0.206967
	0.517417	0.103483	0.0517417
	0.31045	0.0517417	0.87961
	0.465676	0.0517417	0.206967
	0.0517417	0.0517417	3.36321
	0.103483	0.0517417	0.465676
	0.0517417	1.13832	0.413934
	0.776126	0.672643	0.258709
	0.155225	0.517417	3.25973
	0.672643	0.517417	0.155225
	0.258709	0.827868	0.155225
	2.17315	0.103483	3.20799
	0.206967	0.0517417	0.362192
	0.672643	5.89856	0.672643
	0.258709	0.258709	0.258709
	3.93237	0.362192	0.155225
	1.75922	0.413934	0.569159
	2.12141	0.0517417	0.672643
	0.0517417	1.50051	0.103483
	1.81096	0.31045	0.362192
	0.0517417	1.44877	1.44877
	0.258709	0.31045	0.776126
	0.103483	0.103483	0.0517417
	1.65574	0.517417	0.776126
	0.569159	0.620901	0.983093
	0.103483	1.13832	0.517417
	0.569159	0.413934	0.155225
	1.08658	0.155225	0.362192
	1.50051	0.517417	0.155225
	1.39703	1.60399	0.0517417
	0.672643	0.31045	0.724384
	0.103483	0.362192	0.620901
	2.69057	3.36321	0.413934
	0.620901	0.827868	0.0517417
	1.19006	0.0517417	0.206967
	1.19006	3.20799	0.206967
	0.31045	0.362192	0.155225
	1.75922	0.258709	0.103483
	1.44877	0.0517417	1.2418
	0.155225	1.44877	0.258709
	0.362192	0.0517417	0.776126
	5.89856	0.0517417	0.724384
	0.827868	0.155225	0.258709
	0.0517417	0.103483	0.31045
	1.19006	0.0517417	0.931351
	0.0517417	0.206967	1.2418
	1.81096	0.0517417	0.465676
	1.29354	0.155225	0.465676
	0.517417	0.155225	0.103483
	0.569159	0.569159	1.39703
	0.258709	0.0517417	0.155225
	0.517417	0.155225	0.155225
	1.19006	0.206967	0.724384
	0.0517417	0.31045	0.258709
	0.724384	0.0517417	1.70748
	1.34529	0.0517417	0.362192
	4.81198	0.103483	8.64087
	0.0517417	0.103483	0.0517417
	0.362192	0.0517417	0.0517417
	0.983093	0.0517417	0.672643
	0.776126	0.155225	0.103483
	4.50153	0.413934	0.983093
	0.31045	1.39703	1.19006
	1.03483	0.103483	0.31045
	1.50051	0.206967	0.103483
	0.258709	0.465676	0.517417
	0.103483	0.155225	1.19006
	0.206967	0.103483	0.0517417
	0.362192	0.155225	1.03483
	1.44877	0.103483	0.0517417
	0.258709	0.31045	0.155225
	2.63883	0.155225	0.672643
	1.65574	0.258709	1.03483
	2.06967	0.103483	0.206967
	0.569159	0.31045	0.31045
	1.65574	0.206967	0.103483
	0.258709	0.103483	0.103483
	0.155225	0.413934	0.155225
	0.362192	0.31045	0.155225
	2.12141	0.103483	3.98411
	2.74231	0.569159	0.569159
	0.0517417	0.0517417	1.96619
	0.931351	0.258709	0.206967
	0.258709	0.0517417	1.75922
	1.81096	0.0517417	0.413934
	1.2418	0.0517417	0.31045
	0.206967	0.0517417	0.0517417
	6.05378	0.0517417	0.413934
	0.724384	0.103483	0.362192
	1.65574	0.0517417	0.517417
	0.155225	0.155225	0.465676
	3.31147	0.206967	0.31045
	0.155225	0.827868	0.206967
	1.29354	0.465676	0.258709
	1.70748	0.155225	0.0517417
	0.465676	0.155225	0.258709
	0.155225	0.362192	2.12141
	2.43186	1.19006	0.206967
	0.0517417	0.0517417	0.413934
	0.258709	0.31045	1.08658
	0.103483	0.465676	0.362192
	0.413934	0.103483	0.103483
	0.827868	0.827868	0.569159
	0.258709	0.103483	0.155225
	0.776126	0.206967	0.0517417
	0.103483	0.31045	0.672643
	1.13832	0.206967	1.19006
	1.8627	0.155225	0.931351
	1.13832	0.776126	0.31045
	1.91444	0.103483	0.103483
	0.776126	0.0517417	0.206967
	1.2418	0.0517417	0.362192
	0.517417	0.155225	0.620901
	2.58709	1.50051	0.0517417
	0.362192	0.155225	1.50051
	0.31045	0.103483	0.258709
	3.36321	0.672643	0.569159
	0.0517417	0.155225	0.103483
	4.29456	0.0517417	0.206967
	0.776126	0.0517417	0.362192
	1.55225	0.155225	0.413934
	0.103483	0.0517417	0.258709
	0.672643	1.2418	0.362192
	0.103483	0.0517417	0.103483
	0.517417	0.206967	1.50051
	0.362192	0.258709	0.155225
	0.517417	0.206967	0.0517417
	0.103483	0.0517417	0.206967
	3.41495	0.517417	0.258709
	0.206967	0.0517417	0.776126
	0.362192	0.103483	1.03483
	2.8458	2.94928	0.672643
	0.620901	0.0517417	0.258709
	0.103483	0.362192	0.413934
	1.96619	0.31045	0.206967
	0.206967	0.0517417	0.103483
	0.31045	0.0517417	0.103483
	0.103483	0.0517417	0.103483
	2.32838	0.155225	0.0517417
	0.258709	0.413934	0.413934
	2.27664	0.258709	0.0517417
	1.65574	0.31045	0.206967
	0.983093	0.0517417	0.258709
	0.206967	0.155225	0.31045
	0.362192	0.103483	0.258709
	0.465676	0.0517417	0.413934
	0.465676	0.258709	0.620901
	0.931351	0.0517417	0.569159
	0.620901	0.0517417	0.258709
	0.983093	0.0517417	0.87961
	0.0517417	0.517417	0.0517417
	0.465676	1.03483	0.258709
	0.0517417	0.517417	0.103483
	0.776126	0.620901	0.258709
	0.31045	0.103483	0.569159
	0.983093	0.620901	0.103483
	0.155225	0.0517417	0.155225
	3.93237	0.724384	0.983093
	0.724384	3.67366	0.0517417
	1.08658	0.103483	0.776126
	0.413934	0.103483	1.75922
	0.0517417	0.0517417	1.55225
	0.103483	0.0517417	0.0517417
	0.465676	0.0517417	0.362192
	0.776126	0.0517417	0.0517417
	0.0517417	1.65574	7.29559
	1.91444	1.03483	0.465676
	0.31045	3.93237	0.155225
	0.620901	0.517417	0.31045
	1.65574	0.776126	1.8627
	0.569159	0.103483	0.103483
	0.620901	0.517417	0.155225
	1.70748	0.413934	0.0517417
	0.776126	0.31045	0.0517417
	2.17315	0.413934	0.362192
	0.103483	0.31045	1.44877
	1.29354	0.0517417	0.206967
	0.983093	0.103483	1.55225
	0.206967	0.103483	0.103483
	0.31045	0.155225	0.724384
	0.103483	0.155225	2.17315
	0.362192	0.0517417	0.103483
	4.65676	0.0517417	0.31045
	2.74231	2.8458	0.87961
	0.0517417	0.31045	1.81096
	0.155225	0.206967	0.258709
	0.931351	1.13832	0.31045
	0.569159	0.103483	0.413934
	1.08658	0.103483	0.465676
	0.206967	0.103483	0.155225
	3.67366	0.31045	0.517417
	0.0517417	0.465676	0.0517417
	0.0517417	0.258709	0.103483
	2.74231	0.103483	0.983093
	0.827868	0.465676	0.724384
	0.103483	0.103483	0.155225
	0.413934	1.19006	1.29354
	0.155225	0.827868	0.413934
	1.91444	0.103483	3.67366
	0.465676	0.258709	0.103483
	0.206967	0.31045	0.103483
	1.91444	0.569159	0.362192
	0.31045	0.206967	0.87961
	0.103483	0.103483	2.32838
	0.362192	0.0517417	1.03483
	0.206967	0.517417	0.983093
	0.672643	0.155225	0.0517417
	1.13832	0.620901	0.413934
	0.87961	0.31045	0.155225
	0.931351	0.31045	0.620901
	0.0517417	0.206967	0.0517417
	0.0517417	0.155225	0.517417
	1.50051	1.60399	0.0517417
	0.620901	0.0517417	0.362192
	0.87961	2.22489	1.81096
	0.983093	0.103483	0.413934
	0.206967	0.103483	0.155225
	1.29354	0.0517417	0.672643
	0.0517417	0.0517417	0.155225
	1.75922	0.0517417	0.258709
	0.155225	0.569159	1.29354
	1.65574	1.13832	0.155225
	3.31147	0.362192	0.258709
	0.206967	0.362192	1.50051
	0.258709	0.206967	0.569159
	0.931351	1.91444	0.413934
	0.983093	3.72541	1.13832
	0.931351	0.413934	0.258709
	0.672643	0.0517417	1.08658
	0.517417	0.0517417	0.776126
	0.776126	0.103483	0.258709
	0.827868	0.517417	0.362192
	0.517417	0.31045	1.29354
	1.75922	0.465676	1.08658
	0.362192	0.413934	0.0517417
	1.50051	0.258709	0.465676
	0.206967	1.81096	0.413934
	0.931351	0.0517417	0.103483
	0.362192	0.0517417	0.87961
	1.44877	0.0517417	0.155225
	2.4836	1.50051	0.776126
	0.258709	0.413934	0.155225
	2.22489	0.103483	0.413934
	0.0517417	0.103483	0.155225
	0.103483	0.0517417	0.258709
	0.0517417	0.362192	0.103483
	0.620901	0.155225	0.206967
	2.94928	0.0517417	0.983093
	0.413934	0.0517417	0.672643
	0.103483	0.258709	0.517417
	0.569159	0.31045	0.0517417
	0.672643	0.258709	0.465676
	2.69057	0.155225	0.87961
	0.103483	0.0517417	0.776126
	0.103483	0.0517417	0.0517417
	0.569159	0.206967	0.0517417
	0.155225	1.81096	0.0517417
	0.103483	0.155225	0.103483
	0.206967	0.258709	0.103483
	2.22489	0.0517417	0.31045
	0.413934	0.0517417	0.0517417
	9.15829	0.155225	0.206967
	0.103483	0.0517417	0.0517417
	0.103483	0.0517417	0.776126
	1.08658	0.0517417	0.413934
	0.0517417	0.258709	0.362192
	0.0517417	0.258709	0.931351
	0.620901	0.155225	1.50051
	0.206967	1.39703	0.517417
	0.413934	0.103483	0.103483
	0.31045	0.31045	0.569159
	0.827868	6.77817	0.569159
	2.17315	2.79405	0.569159
	0.206967	0.0517417	0.672643
	0.87961	0.103483	0.103483
	0.206967	0.465676	0.258709
	1.70748	0.258709	0.155225
	0.87961	0.206967	0.413934
	0.103483	0.413934	0.413934
	0.258709	0.155225	0.413934
	0.0517417	0.31045	0.155225
	1.13832	0.103483	0.569159
	0.0517417	1.13832	0.827868
	0.931351	0.569159	0.569159
	0.206967	0.0517417	0.0517417
	0.776126	0.0517417	6.00204
	0.620901	0.103483	0.776126
	0.983093	3.51844	0.31045
	2.79405	1.60399	0.413934
	0.155225	0.517417	4.39805
	1.44877	0.155225	0.724384
	1.29354	0.258709	1.44877
	3.05276	1.13832	0.983093
	3.77715	0.0517417	0.103483
	2.58709	0.362192	0.103483
	3.98411	0.155225	0.724384
	3.1045	0.103483	0.517417
	0.258709	0.155225	1.60399
	1.39703	0.155225	0.155225
	1.75922	0.103483	0.0517417
	0.155225	0.155225	0.672643
	1.08658	0.465676	0.258709
	0.0517417	0.103483	0.517417
	1.19006	0.103483	0.206967
	0.0517417	0.0517417	0.620901
	0.103483	0.0517417	0.155225
	0.931351	0.258709	0.31045
	1.50051	0.724384	0.517417
	0.672643	0.155225	2.38012
	1.81096	0.206967	0.362192
	0.258709	0.206967	0.620901
	0.258709	0.0517417	0.155225
	3.62192	0.258709	0.0517417
	1.96619	0.103483	0.206967
	0.517417	0.0517417	0.206967
	0.258709	0.0517417	0.517417
	1.19006	0.465676	0.569159
	0.931351	0.258709	0.0517417
	2.58709	0.465676	1.50051
	0.87961	0.413934	0.465676
	2.06967	0.155225	0.0517417
	3.15625	0.776126	1.34529
	0.0517417	1.81096	0.103483
	0.517417	0.206967	0.258709
	2.27664	1.34529	0.103483
	0.672643	0.258709	0.569159
	0.155225	0.724384	0.103483
	1.44877	0.724384	0.155225
	2.8458	0.413934	2.01793
	2.89754	0.258709	0.258709
	0.103483	0.155225	0.155225
	0.155225	0.206967	1.91444
	2.22489	0.0517417	0.155225
	0.0517417	0.103483	0.103483
	7.813	0.0517417	0.103483
	0.362192	0.0517417	0.517417
	0.776126	0.206967	0.258709
	1.34529	0.103483	0.362192
	6.31249	0.103483	0.206967
	0.983093	0.103483	0.362192
	5.58811	0.0517417	1.29354
	2.38012	0.103483	0.362192
	2.12141	0.0517417	0.103483
	0.672643	0.0517417	0.465676
	1.60399	0.0517417	0.827868
	2.32838	0.0517417	1.60399
	1.29354	0.155225	0.0517417
	0.0517417	0.155225	0.103483
	4.24282	0.155225	0.206967
	0.362192	0.155225	0.0517417
	1.29354	0.103483	0.206967
	1.08658	0.103483	0.206967
	2.06967	0.0517417	0.103483
	0.103483	0.569159	0.87961
	0.206967	2.8458	1.50051
	0.413934	0.103483	0.827868
	0.258709	0.0517417	0.724384
	0.103483	0.206967	3.4667
	2.27664	0.103483	0.31045
	0.103483	0.31045	2.79405
	0.258709	0.206967	0.258709
	0.0517417	0.87961	0.413934
	0.155225	0.155225	0.258709
	1.39703	0.155225	0.362192
	0.931351	0.155225	0.103483
	2.32838	0.569159	0.206967
	1.70748	0.103483	0.258709
	0.103483	0.0517417	0.31045
	3.4667	0.362192	0.206967
	0.413934	0.155225	0.569159
	0.155225	0.103483	0.362192
	0.206967	2.06967	0.620901
	0.155225	0.103483	0.362192
	0.0517417	0.258709	0.0517417
	3.1045	0.103483	0.413934
	0.517417	0.87961	0.206967
	3.20799	0.155225	0.103483
	0.103483	0.155225	0.31045
	0.103483	0.0517417	0.206967
	0.258709	0.569159	0.206967
	2.22489	0.103483	0.206967
	7.813	0.155225	0.155225
	2.27664	0.103483	1.44877
	0.103483	0.206967	0.0517417
	0.206967	1.60399	0.0517417
	0.413934	0.258709	0.103483
	3.36321	0.0517417	0.672643
	0.206967	0.569159	0.465676
	0.258709	0.0517417	0.155225
	2.4836	0.0517417	0.0517417
	0.0517417	0.31045	0.413934
	3.25973	2.27664	0.155225
	0.569159	0.0517417	1.08658
	0.465676	0.0517417	1.2418
	0.827868	0.155225	0.206967
	1.19006	0.103483	0.87961
	0.103483	1.13832	0.103483
	0.0517417	0.103483	0.0517417
	0.155225	0.31045	0.155225
	1.2418	0.206967	0.155225
	0.258709	0.103483	0.0517417
	1.8627	0.31045	4.0876
	0.931351	0.258709	0.413934
	1.65574	0.0517417	0.517417
	0.776126	0.0517417	0.31045
	1.19006	0.155225	4.50153
	0.87961	0.0517417	4.91547
	0.258709	0.0517417	0.620901
	0.206967	0.465676	2.12141
	0.465676	0.0517417	0.569159
	0.258709	0.0517417	0.569159
	0.258709	0.206967	0.413934
	1.34529	0.465676	0.465676
	0.103483	0.206967	0.103483
	1.44877	0.31045	0.362192
	2.53535	0.0517417	0.258709
	0.155225	0.103483	0.724384
	0.103483	0.103483	1.13832
	0.31045	0.206967	0.724384
	0.672643	0.206967	0.672643
	1.60399	0.155225	1.08658
	0.0517417	0.103483	2.94928
	0.0517417	0.103483	0.620901
	2.94928	0.206967	0.517417
	0.258709	0.103483	0.465676
	2.58709	0.569159	0.413934
	1.08658	0.0517417	1.19006
	1.34529	0.413934	0.724384
	0.103483	0.258709	0.155225
	2.38012	0.103483	0.413934
	1.29354	0.0517417	0.155225
	1.19006	0.155225	1.34529
	1.08658	0.465676	0.103483
	0.517417	0.206967	1.60399
	0.724384	0.465676	0.362192
	0.31045	1.50051	0.155225
	0.31045	0.0517417	0.0517417
	1.34529	0.0517417	0.0517417
	0.103483	0.258709	0.206967
	3.05276	0.776126	3.98411
	0.517417	0.724384	0.103483
	0.206967	0.206967	0.0517417
	0.103483	0.0517417	1.03483
	0.672643	0.0517417	0.103483
	2.53535	0.103483	0.258709
	0.103483	0.206967	0.931351
	0.827868	0.465676	0.155225
	0.776126	0.155225	1.08658
	3.36321	0.155225	1.19006
	1.34529	0.413934	0.206967
	1.65574	0.0517417	0.569159
	0.827868	0.0517417	0.103483
	0.620901	0.0517417	0.724384
	2.12141	1.75922	1.03483
	0.776126	0.620901	1.55225
	0.672643	0.155225	0.724384
	0.672643	0.103483	0.0517417
	1.75922	0.206967	0.103483
	1.60399	0.258709	0.31045
	1.8627	0.103483	0.103483
	3.05276	0.0517417	0.413934
	0.258709	0.258709	0.465676
	1.8627	0.0517417	0.0517417
	0.258709	0.0517417	0.31045
	0.87961	0.103483	0.517417
	0.0517417	1.70748	0.206967
	0.103483	0.155225	0.465676
	0.103483	0.103483	0.0517417
	0.103483	0.155225	0.827868
	0.258709	0.31045	0.155225
	0.258709	0.0517417	0.31045
	0.258709	0.0517417	0.155225
		0.103483	8.07171
		0.31045	0.362192
		0.0517417	0.0517417
		0.103483	0.31045
		0.620901	0.0517417
		0.103483	0.0517417
		0.103483	0.413934
		0.206967	0.103483
		3.31147	0.258709
		0.0517417	0.258709
		0.31045	0.517417
		0.103483	0.103483
		0.362192	0.0517417
		0.0517417	0.0517417
		0.620901	1.08658
		0.206967	1.19006
		0.517417	0.103483
		0.0517417	0.103483
		0.103483	0.362192
		0.0517417	1.13832
		0.103483	0.569159
		0.0517417	0.206967
		0.206967	0.31045
		0.465676	0.517417
		0.103483	0.103483
		2.8458	0.465676
		0.362192	0.103483
		0.0517417	2.17315
		0.517417	0.103483
		0.0517417	0.0517417
		0.465676	0.31045
		0.103483	0.155225
		0.103483	0.362192
		0.0517417	0.776126
		0.0517417	0.672643
		0.362192	0.0517417
		0.362192	0.0517417
		0.258709	0.620901
		0.103483	0.103483
		0.0517417	0.258709
		0.103483	0.776126
		0.0517417	0.155225
		0.103483	0.0517417
		1.55225	0.155225
		0.155225	0.103483
		0.103483	1.96619
		0.103483	1.39703
		0.206967	0.776126
		0.0517417	1.70748
		0.103483	0.362192
		0.931351	0.0517417
		0.0517417	0.362192
		0.155225	0.0517417
		0.0517417	0.0517417
		0.258709	0.103483
		0.569159	0.0517417
		0.103483	0.724384
		0.362192	0.155225
		0.0517417	0.206967
		0.155225	0.155225
		0.103483	0.0517417
		0.155225	0.31045
		0.103483	0.465676
		0.0517417	0.672643
		0.0517417	0.465676
		0.0517417	0.362192
		0.517417	0.0517417
		0.258709	0.206967
		0.517417	0.206967
		0.258709	0.155225
		0.206967	0.0517417
		0.155225	0.0517417
		0.258709	0.206967
		0.155225	0.413934
		0.724384	0.206967
		0.0517417	0.155225
		0.0517417	0.258709
		0.155225	0.155225
		0.0517417	0.103483
		0.0517417
		0.0517417
		0.0517417
		2.32838
		0.258709
		0.569159
		1.08658
		0.0517417
		0.0517417
		0.569159
		0.155225
		0.258709
		0.517417
		0.672643
		1.13832
		0.31045
		0.0517417
		0.258709
		0.206967
		0.206967
		0.0517417
		0.103483
		0.103483
		0.413934
		0.258709
		0.0517417
		0.206967
		0.362192
		0.155225
		0.31045
		0.206967
		0.155225
		0.0517417
		0.206967
		0.155225
		0.413934
		0.362192
		0.206967
		0.258709
		0.103483
		0.0517417
		0.206967
		0.206967
		0.0517417
		0.0517417
		0.206967
		0.517417
		0.0517417
		0.0517417
		0.155225
		0.0517417
		0.0517417
		0.103483
		0.103483
		0.206967
		0.155225
		0.362192
		0.0517417
		0.0517417
		0.206967
		0.155225
		0.0517417
		0.155225
		0.0517417
		0.155225
		0.983093
		0.465676
		0.0517417
		0.0517417
		0.672643
		0.31045
		0.0517417
		0.103483
		0.620901
		0.206967
		0.0517417
		0.206967
		0.258709
		0.206967
		0.465676
		0.362192
		0.31045
		0.103483
		0.103483
		0.155225
		0.0517417
		0.413934
		0.413934
		0.103483
		0.103483
		0.206967
		0.0517417
		0.0517417
		0.155225
		1.96619
		0.258709
		0.103483
		0.31045
		0.0517417
		0.103483
		0.103483
		0.0517417
		0.103483
		3.57018
		1.34529
		0.0517417
		0.362192
		0.103483
		4.39805
		0.103483
		0.724384
		0.0517417
		0.155225
		0.0517417
		0.103483
		0.0517417
		1.08658
		0.0517417
		0.517417
		0.155225
		0.0517417
		0.517417
		0.0517417
		0.103483
		0.103483
		0.103483
		0.258709
		0.0517417
		0.31045
		0.31045
		0.465676
		0.103483
		0.31045
		0.0517417
		0.206967
		0.206967
		0.103483
		0.517417
		0.103483
		0.103483
		0.155225
		0.206967
		0.103483
		0.103483
		0.206967
		0.155225
		0.31045
		0.155225
		0.0517417
		0.103483
		0.258709
		0.103483
		0.517417
		0.465676
		0.983093
		0.103483
		0.155225
		0.155225
		0.103483
		0.0517417
		0.0517417
		0.103483
		0.31045
		0.0517417
		0.0517417
		1.91444
		0.517417
		0.103483
		1.55225
		0.103483
		0.103483
		0.155225
		0.258709
		0.724384
		0.155225
		0.0517417
		0.103483
		0.206967
		0.206967
		0.0517417
		0.103483
		0.103483
		0.155225
		0.517417
		0.0517417
		0.362192
		0.0517417
		0.413934
		1.50051
		0.103483
		0.827868
		0.103483
		0.103483
		0.103483
		0.206967
		0.155225
		0.103483
		0.155225
		0.931351
		0.258709
		0.0517417
		0.0517417
		0.155225
		0.103483
		0.0517417
		0.206967
		0.0517417
		0.155225
		0.465676
		0.155225
		2.06967
		0.465676
		0.155225
		0.0517417
		0.724384
		0.465676
		2.58709
		0.0517417
		0.0517417
		0.103483
		0.0517417
		0.0517417
		0.0517417
		0.155225
		0.103483
		0.103483
		0.103483
		0.517417
		0.672643
		0.155225
		0.103483
		0.155225
		0.620901
		0.413934
		0.0517417
		0.0517417
		0.0517417
		0.103483
		0.155225
		0.206967
		0.155225
		0.103483
		0.0517417
		1.44877
		2.4836
		0.724384
		0.362192
		1.19006
		0.0517417
		0.620901
		0.362192
		0.206967
		0.155225
		0.0517417
		0.0517417
		0.103483
		0.258709
		0.0517417
		0.362192
		2.63883
		0.258709
		0.155225
		0.0517417
		0.103483
		0.103483
		0.206967
		0.155225
		0.103483
		0.103483
		0.724384
		0.258709
		0.206967
		0.0517417
		0.0517417
		0.103483
		0.155225
		0.0517417
		0.362192
		0.0517417
		0.31045
		0.465676
		0.206967
		0.103483
		0.362192
		0.103483
		0.0517417
		0.206967
		0.155225
		0.517417
		0.0517417
		0.0517417
		0.0517417
		0.103483
		0.103483
		0.155225
		0.0517417
		0.155225
		0.0517417
		0.362192
		0.103483
		0.103483
		0.103483
		0.0517417
		0.103483
		0.103483
		0.362192
		0.31045
		0.362192
		0.155225
		0.465676
		0.0517417
		0.155225
		0.103483
		0.0517417
		0.155225
		0.0517417
		0.206967
		0.103483
		0.0517417
		2.17315
		0.258709
		0.0517417
		0.103483
		0.0517417
		0.31045
		0.258709
		0.155225
		0.362192
		0.206967
		0.0517417
		0.103483
		0.103483
		0.0517417
		0.0517417
		0.413934
		0.155225
		0.0517417
		0.103483
		0.362192
		0.258709
		0.413934
		0.103483
		0.620901
		0.0517417
		0.0517417
		0.206967
		0.103483
		0.103483
		0.103483
		0.931351
		0.155225
		0.413934
		0.517417
		0.0517417
		0.103483
		0.0517417
		0.465676
		0.103483
		0.0517417
		0.103483
		0.0517417
		0.155225
		0.0517417
		0.206967
		0.413934
		0.0517417
		0.206967
		0.155225
		0.620901
		0.155225
		0.0517417
		0.31045
		0.0517417
		0.206967
		0.103483
		1.39703
		0.87961
		0.672643
		0.31045
		0.0517417
		0.0517417
		0.258709
		0.103483
		0.362192
		0.0517417
		0.155225
		0.0517417
		0.931351
		0.0517417
		0.569159
		0.155225
		0.206967
		0.0517417
		0.206967
		0.206967
		0.0517417
		0.103483
		0.103483
		0.0517417
		0.103483
		0.103483
		0.0517417
		0.103483
		0.155225
		0.103483
		0.103483
		0.569159
		0.931351
		0.0517417
		0.0517417
		0.155225
		0.87961
		0.258709
		0.413934
		0.103483
		0.465676
		0.0517417
		0.206967
		0.155225
		0.258709
		0.0517417
		1.13832
		0.258709
		0.258709
		0.155225
		1.08658
		0.0517417
		0.31045
		0.155225
		0.0517417
		0.206967
		0.620901
		2.79405
		0.258709
		0.103483
		0.0517417
		0.827868
		0.258709
		0.413934
		0.258709
		0.31045
		0.0517417
		0.31045
		0.258709
		0.103483
		0.103483
		0.258709
		0.103483
		0.155225
		0.103483
		0.103483
		0.0517417
		0.155225
		1.03483
		0.155225
		0.0517417
		0.103483
		0.0517417
		0.0517417
		0.258709
		1.19006
		0.0517417
		0.0517417
		0.103483
		0.103483
		0.155225
		0.258709
		0.155225
		0.103483
		0.103483
		0.206967
		1.2418
		0.103483
		0.31045
		0.206967
		0.103483
		0.620901
		0.0517417
		0.0517417
		0.206967
		0.362192
		0.103483
		0.258709
		0.0517417
		0.206967
		0.155225
		0.620901
		0.0517417
		0.155225
		0.362192
		1.60399
		0.103483
		0.413934
		0.517417
		0.155225
		0.103483
		0.103483
		0.0517417
		0.103483
		0.0517417
		0.103483
		0.0517417
		0.0517417
		0.155225
		0.413934
		0.258709
		0.0517417
		0.0517417
		0.0517417
		0.155225
		0.103483
		0.258709
		1.03483
		0.0517417
		0.31045
		0.569159
		0.103483
		0.103483
		0.362192
		0.0517417
		0.155225
		0.0517417
		0.0517417
		0.103483
		0.0517417
		0.155225
		0.0517417
		0.0517417
		2.22489
		0.258709
		0.0517417
		0.31045
		0.103483
		0.103483
		0.103483
		0.155225
		0.103483
		0.362192
		0.0517417
		0.0517417
		0.517417
		0.103483
		0.413934
		0.155225
		0.103483
		0.31045
		0.258709
		0.103483
		0.0517417
		0.206967
		0.0517417
		0.0517417
		0.0517417
		0.103483
		0.0517417
		0.569159
		0.413934
		0.0517417
		0.620901
		0.103483
		0.517417
		0.413934
		0.362192
		0.103483
		0.362192
		0.258709
		0.0517417
		0.258709
		0.103483
		0.0517417
		2.69057
		0.206967
		0.206967
		0.155225
		0.258709
		0.155225
		0.103483
		0.155225
		0.103483
		0.103483
		0.0517417
		0.206967
		0.258709
		0.31045
		0.103483
		0.0517417
		0.620901
		0.155225
		0.0517417
		0.362192
		0.0517417
		0.258709
		0.0517417
		0.465676
		0.0517417
		0.517417
		0.103483
		0.155225
		0.0517417
		0.31045
		0.103483
		0.155225
		0.0517417
		0.672643
		0.103483
		0.103483
		0.517417
		0.0517417
		0.465676
		0.103483
		0.206967
		0.31045
		0.206967
		0.155225
		0.517417
		0.103483
		0.155225
		0.0517417
		0.0517417
		0.155225
		0.206967
		0.31045
		0.0517417
		0.0517417
		0.258709
		0.103483
		0.155225
		0.31045
		0.103483
		0.0517417
		0.31045
		0.155225
		0.103483
		0.87961
		0.206967
		0.672643
		0.0517417
		0.724384
		0.0517417
		0.465676
		0.569159
		0.103483
		0.0517417
		0.0517417
		0.362192
		0.258709
		0.0517417
		0.0517417
		0.31045
		0.258709
		0.0517417
		0.413934
		0.569159
		0.31045
		0.103483
		0.465676
		0.258709
		0.155225
		0.362192
		0.258709
		0.465676
		0.103483
		0.362192
		0.31045
		0.0517417
		0.827868
		0.724384
		0.31045
		0.103483
		0.103483
		0.206967
		0.0517417
		0.0517417
		0.0517417
		0.155225
		0.465676
		0.465676
		0.206967
		0.103483
		0.103483
		0.103483
		0.31045
		0.0517417
		0.103483
		0.258709
		0.155225
		0.517417
		0.31045
		0.413934
		0.0517417
		0.103483
		1.29354
		0.0517417
		0.155225
		0.0517417
		0.0517417
		0.206967
		0.155225
		0.206967
		0.724384
		0.620901
		0.362192
		0.983093
		0.0517417
		0.0517417
		0.0517417
		0.258709
		0.0517417
		0.0517417
		0.362192
		0.413934
		0.155225
		0.413934
		0.362192
		0.206967
		0.827868
		0.206967
		0.0517417
		0.31045
		0.31045
		0.103483
		0.258709
		0.258709
		0.465676
		0.103483
		0.155225
		0.103483
		0.362192
		0.258709
		0.0517417
		0.155225
		1.08658
		0.155225
		0.465676
		0.0517417
		0.155225
		0.103483
		0.206967
		0.103483
		0.103483
		0.258709
		0.0517417
		0.206967
		0.465676
		1.60399
		0.206967
		0.206967
		0.0517417
		0.155225
		0.103483
		0.258709
		0.0517417
		0.103483
		0.31045
		0.31045
		0.0517417
		0.362192
		0.206967
		1.19006
		0.0517417
		0.0517417
		0.569159
		0.31045
		0.465676
		0.0517417
		0.0517417
		0.258709
		0.155225
		0.258709
		0.103483
		0.0517417
		0.103483
		0.155225
		0.258709
		0.206967
		0.103483
		0.103483
		0.465676
		0.0517417
		0.258709
		0.206967
		0.103483
		0.103483
		0.0517417
		0.620901
		0.362192
		0.103483
		0.103483
		0.103483
		0.0517417
		0.0517417
		0.0517417
		0.0517417
		0.258709
		0.0517417
		0.155225
		0.31045
		0.206967
		0.103483
		0.103483
		0.0517417
		0.0517417
		0.0517417
		0.155225
		0.258709
		0.206967
		0.0517417
		0.258709
		0.31045
		0.206967
		0.103483
		0.155225
		0.465676
		0.155225
		0.103483
		0.362192
		0.0517417
		0.155225
		0.103483
		0.155225
		0.155225
		0.103483
		0.103483
		0.0517417
		0.517417
		0.0517417
		0.0517417
		0.155225
		0.672643
		0.103483
		0.103483
		0.103483
		0.0517417
		0.258709
		0.362192
		0.103483
		0.31045
		0.103483
		0.0517417
		0.517417
		0.362192
		0.0517417
		0.258709
		0.0517417
		0.517417
		0.31045
		0.31045
		0.206967
		0.31045
		0.103483
		0.103483
		0.31045
		0.103483
		0.103483
		0.103483
		0.258709
		0.103483
		0.258709
		0.776126
		0.465676
		0.206967
		0.258709
		0.0517417
		0.103483
		0.103483
		0.465676
		0.0517417
		0.0517417
		0.103483
		0.362192
		0.0517417
		0.0517417
		0.155225
		0.465676
		0.413934
		0.0517417
		0.258709
		0.0517417
		0.103483
		0.0517417
		0.569159
		0.206967
		0.362192
		0.362192
		0.0517417
		0.0517417
		0.620901
		0.0517417
		0.0517417
		0.103483
		0.155225
		0.155225
		0.103483
		0.206967
		0.0517417
		0.0517417
		0.155225
		0.103483
		0.103483
		0.0517417
		0.258709
		0.103483
		0.362192
		0.258709
		0.258709
		0.0517417
		0.103483
		0.620901
		0.87961
		0.0517417
		0.258709
		0.362192
		0.155225
		0.0517417
		0.103483
		0.672643
		0.206967
		0.103483
		0.413934
		0.155225
		0.103483
		0.0517417
		0.103483
		0.103483
		0.31045
		1.44877
		0.155225
		0.776126
		0.103483
		0.258709
		0.983093
		0.0517417
		0.103483
		0.155225
		0.0517417
		1.60399
		0.103483
		0.31045
		0.258709
		0.258709
		0.569159
		1.75922
		0.0517417
		0.0517417
		0.258709
		0.0517417
		0.103483
		0.155225
		0.206967
		0.0517417
		0.103483
		0.155225
		0.103483
		0.0517417
		0.206967
		0.362192
		0.258709
		0.0517417
		0.0517417
		0.206967
		0.206967
		0.0517417
		0.103483
		0.0517417
		0.103483
		0.103483
		0.103483
		0.206967
		0.569159
		0.0517417
		0.258709
		0.103483
		0.103483
		0.362192
		0.413934
		0.0517417
		0.206967
		0.103483
		0.0517417
		0.0517417
		0.103483
		0.155225
		0.0517417
		0.155225
		0.87961
		3.57018
		2.43186
		0.620901
		0.155225
		0.103483
		0.31045
		0.517417
		0.258709
		0.155225
		0.31045
		0.206967
		0.103483
		0.0517417
		0.258709
		3.82889
		0.155225
		0.465676
		0.103483
		0.413934
		0.155225
		0.0517417
		0.0517417
		0.103483
		0.0517417
		0.206967
		0.0517417
		0.0517417
		0.362192
		0.31045
		0.155225
		0.103483
		0.155225
		0.0517417
		0.0517417
		0.155225
		0.0517417
		0.155225
		0.103483
		0.103483
		0.0517417
		0.0517417
		0.362192
		0.569159
		0.155225
		0.103483
		1.70748
		0.206967
		0.103483
		0.0517417
		0.413934
		0.155225
		0.155225
		0.103483
		0.103483
		0.362192
		0.103483
		0.103483
		0.103483
		0.0517417
		0.155225
		0.103483
		0.155225
		0.362192
		0.0517417
		0.206967
		0.0517417
		0.0517417
		0.465676
		0.206967
		0.0517417
		0.103483
		0.155225
		0.155225
		0.155225
		0.155225
		0.155225
		0.206967
		0.362192
		0.0517417
		0.413934
		0.155225
		0.103483
		0.103483
		1.44877
		0.103483
		0.0517417
		0.103483
		0.103483
		0.103483
		0.155225
		0.465676
		0.0517417
		0.0517417
		0.0517417
		0.465676
		0.0517417
		0.31045
		0.155225
		0.155225
		0.0517417
		0.103483
		0.103483
		0.155225
		0.0517417
		0.155225
		0.103483
		0.155225
		0.103483
		0.517417
		0.103483
		0.569159
		0.31045
		0.362192
		0.103483
		0.0517417
		0.0517417
		0.0517417
		0.206967
		0.362192
		0.206967
		2.01793
		0.0517417
		0.0517417
		0.413934
		0.103483
		0.0517417
		0.103483
		0.31045
		0.0517417
		0.0517417
		0.362192
		0.465676
		0.0517417
		0.465676
		0.0517417
		0.103483
		0.0517417
		0.31045
		0.0517417
		0.0517417
		0.103483
		2.01793
		0.103483
		0.103483
		0.0517417
		0.0517417
		0.672643
		0.103483
		0.724384
		0.206967
		0.0517417
		0.258709
		0.258709
		0.362192
		0.0517417
		0.155225
		0.206967
		0.0517417
		0.103483
		0.0517417
		0.155225
		0.155225
		0.155225
		0.0517417
		0.0517417
		0.0517417
		0.0517417
		0.620901
		0.0517417
		0.0517417
		0.0517417
		0.0517417
		0.206967
		0.620901
		0.362192
		0.620901
		0.931351
		0.258709
		0.0517417
		0.206967
		0.413934
		0.103483
		0.258709
		0.103483
		0.155225
		0.103483
		0.103483
		0.103483
		0.258709
		0.103483
		0.0517417
		0.465676
		0.0517417
		0.413934
		0.103483
		1.13832
		0.206967
		0.258709
		0.103483
		0.0517417
		0.31045
		0.517417
		0.103483
		0.258709
		0.0517417
		0.103483
		0.206967
		0.362192
		0.983093
		0.206967
		0.103483
		0.413934
		0.103483
		0.103483
		0.103483
		0.155225
		0.517417
		0.258709
		0.103483
		0.0517417
		0.413934
		0.672643
		0.0517417
		0.155225
		0.206967
		0.0517417
		0.206967
		0.155225
		0.0517417
		0.0517417
[truncated: 210 more rows]
