# Supplementary material for: Molecular dissection of PI3Kβ synergistic activation by receptor tyrosine kinases, GβGγ, and Rho-family GTPases
Source: eLife. 2024 May 7;12:RP88991. doi: 10.7554/eLife.88991 (PMC11076043; doi:10.7554/eLife.88991)
Supplement: Figure 2—source data 8. [file elife-88991-fig2-data8.xlsx]

## Sheet: Fig 2J
Figure 2J	Step size distribution plot measurements
	Raw step sizes or displacements (µm)				Probability Density
	Dy647-3KB	Dy647-3KB nSH2*	Dy647-3KB cSH2*		BIN (µm)	Dy647-3KB	Dy647-3KB nSH2*	Dy647-3KB cSH2*		Dy647-3KB	MOV1	MOV2	MOV3	MOV4	MOV5	MOV6	AVE	SD
	0.525037	0.335752	0.142372		0	0.135135	0.13731	0.184789		alpha	0.3445	0.3329	0.3049	0.5025	0.5307		0.4031	0.10508
	0.21732	0.435876	0.264779		0.01	0.278219	0.129682	0.184789		D1 (µm2/sec)	0.3383	0.3078	0.2679	0.3586	0.3464		0.3238	0.0364447
	0.0828104	0.296571	0.15939		0.02	0.445151	0.366161	0.350126		D2 (µm2/sec)	1.127	0.9134	0.818	1.012	1.064		0.98688	0.122609
	0.109883	0.509974	0.3766		0.03	0.667727	0.442444	0.651624		STEPS	39378	13280	12580	13772	19974		19796.8	11339.1
	0.312332	0.446787	0.332339		0.04	0.739269	0.572126	0.671076		MEDIAN STEP (µm)	0.321906	0.299545	0.286832	0.289059	0.283794		0.296227	0.0155294
	0.0917788	0.143799	0.461585		0.05	0.985692	0.869632	0.923945		AVE STEP (µm)	0.362191	0.333829	0.321488	0.323448	0.32088		0.332367	0.0174745
	0.848467	0.162523	0.732221		0.06	1.10493	0.793348	1.08928
	0.352134	0.201936	0.301246		0.07	1.38315	1.05271	1.07956		Dy647-3KB nSH2*	MOV1	MOV2	MOV3	MOV4	MOV5	MOV6	AVE	SD
	0.040479	0.20045	0.223911		0.08	1.33545	1.00694	1.24489		alpha	0.2439	0.2983	0.4347	0.65			0.406725	0.180954
	0.0515263	0.140854	0.44784		0.09	1.64547	1.15951	1.41996		D1 (µm2/sec)	0.298	0.3345	0.3982	0.5009			0.3829	0.0888982
	0.35981	0.293967	0.107824		0.1	1.67727	1.25105	1.44913		D2 (µm2/sec)	1.239	1.337	1.41	1.798			1.446	0.244901
	0.444573	0.314292	0.531387		0.11	1.93959	1.70875	1.71173		STEPS	12801	17807	17736	13109			15363.2	2783.8
	0.295999	0.216054	0.137747		0.12	1.8283	1.46464	1.61447		MEDIAN STEP (µm)	0.349444	0.351147	0.333684	0.323079			0.339339	0.0133901
	0.117766	0.437835	0.304363		0.13	2.07472	1.57907	1.77008		AVE STEP (µm)	0.388905	0.397834	0.382095	0.371598			0.385108	0.011075
	0.600797	0.433481	0.0927083		0.14	2.02703	1.60958	1.84789
	0.34203	1.19297	0.466303		0.15	2.02703	1.92997	1.44913		Dy647-3KB cSH2*	MOV1	MOV2	MOV3	MOV4	MOV5	MOV6	AVE	SD
	0.326138	0.298105	0.44091		0.16	2.05882	1.86132	1.79926		alpha	0.4578	0.5359	0.1992	0.5094			0.425575	0.154361
	0.118055	0.163437	0.285248		0.17	2.18601	1.67824	1.78954		D1 (µm2/sec)	0.4513	0.4496	0.2274	0.2417			0.3425	0.124788
	0.332417	0.288552	0.502524		0.18	2.30525	2.06728	2.0424		D2 (µm2/sec)	1.312	1.416	0.9419	0.8155			1.12135	0.288047
	0.0315547	0.394174	0.290648		0.19	2.30525	1.9376	1.98405		STEPS	6153	8194	10282	4277			7226.5	2589.99
	0.627724	0.0494779	0.394023		0.2	2.2814	2.23511	2.12021		MEDIAN STEP (µm)	0.332322	0.323161	0.320505	0.24105			0.30426	0.0424427
	0.17927	0.297024	0.00963904		0.21	2.58347	2.21222	2.27582		AVE STEP (µm)	0.37112	0.365748	0.357196	0.280554			0.343655	0.0424559
	0.02098	0.359356	0.347912		0.22	2.14626	2.05203	1.88679
	0.455734	0.150961	0.684358		0.23	2.3132	2.02151	1.86734
	0.224339	0.252765	0.156486		0.24	2.2973	2.01388	2.03268
	0.234115	0.197184	0.211712		0.25	2.51192	2.14357	1.94515
	0.0460346	0.572047	0.391381		0.26	1.97138	2.15119	1.9646
	0.408954	0.447646	0.482608		0.27	2.16216	1.98337	1.93542
	0.465522	0.486972	0.265108		0.28	2.22576	2.13594	1.9257
	0.35271	0.266055	0.545563		0.29	1.98728	1.8842	1.82844
	0.0450995	0.44073	0.256443		0.3	2.37679	1.82317	2.08131
	0.0650131	0.112054	0.197165		0.31	2.07472	1.85369	1.79926
	0.137229	0.479046	0.244525		0.32	1.89189	2.15119	2.08131
	0.0969024	0.0613545	0.228816		0.33	1.98728	1.76215	1.89652
	0.329793	0.888462	0.694777		0.34	1.82035	1.76978	1.79926
	0.244448	0.245739	0.138284		0.35	1.86804	1.89946	1.58529
	0.2224	0.157824	0.323697		0.36	1.63752	1.57907	1.91597
	0.775126	0.498399	0.28312		0.37	1.72496	1.80792	1.71173
	0.0947305	0.762806	0.163265		0.38	1.49444	1.71638	1.91597
	0.102805	0.293968	0.379672		0.39	1.62162	1.70875	1.63392
	0.552248	0.170316	0.156198		0.4	1.45469	1.60195	1.55612
	0.203745	0.500977	0.230292		0.41	1.3752	1.4265	1.26435
	0.313209	0.330066	0.539796		0.42	1.47854	1.47227	1.26435
	0.012412	0.229462	0.532572		0.43	1.43879	1.46464	1.6242
	0.58916	0.207562	0.10907		0.44	1.45469	1.44176	1.61447
	0.452091	0.107064	0.21259		0.45	1.33545	1.44176	1.55612
	0.13336	0.482627	0.466853		0.46	1.3593	1.3197	1.13791
	0.410957	0.277656	0.470559		0.47	1.21622	1.15951	1.16709
	0.788019	0.235335	0.401963		0.48	1.20032	1.03746	0.972573
	0.212691	0.607546	0.364229		0.49	1.05723	0.984057	1.27407
	0.068073	0.779932	0.241908		0.5	0.850556	1.05271	1.09901
	0.738309	0.414115	0.534675		0.51	0.953895	1.14425	1.29352
	0.583537	0.250362	0.235298		0.52	0.842607	1.05271	1.14764
	0.324392	0.36778	0.391958		0.53	0.739269	0.869632	0.787784
	0.285401	0.481045	0.190238		0.54	0.699523	0.854375	1.00175
	0.343665	0.296614	0.862949		0.55	0.643879	0.839118	0.671076
	0.355049	1.20497	0.296078		0.56	0.556439	0.884888	0.787784
	0.156659	0.412587	0.363348		0.57	0.739269	0.663666	0.894768
	0.766489	0.128728	0.856459		0.58	0.492846	0.78572	0.875316
	0.100309	0.26626	0.201595		0.59	0.659777	0.778091	0.641898
	0.105921	0.311386	0.0374074		0.6	0.421304	0.610268	0.86559
	0.250856	0.0584678	0.487246		0.61	0.627981	0.595011	0.66135
	0.313672	0.262964	0.406304		0.62	0.540541	0.533984	0.709979
	0.215404	0.553967	0.198082		0.63	0.4531	0.549241	0.680801
	0.0713917	0.306401	0.220052		0.64	0.397456	0.526356	0.612721
	0.33248	0.349706	0.1302		0.65	0.381558	0.518728	0.544641
	0.407519	0.62615	0.627761		0.66	0.381558	0.526356	0.427932
	0.0519525	0.153699	0.202753		0.67	0.36566	0.541613	0.427932
	0.0794608	0.401773	0.442078		0.68	0.341812	0.465329	0.418207
	0.300533	0.224589	0.178558		0.69	0.230525	0.450072	0.486287
	0.41088	0.641302	0.0560414		0.7	0.381558	0.434816	0.398755
	0.354824	0.480637	0.343658		0.71	0.238474	0.343276	0.379304
	0.303123	0.24915	0.751403		0.72	0.246423	0.472958	0.408481
	0.611717	0.248953	0.270544		0.73	0.357711	0.366161	0.389029
	0.2279	0.585105	0.422772		0.74	0.190779	0.297506	0.359852
	0.445132	0.230059	0.136856		0.75	0.230525	0.389046	0.301498
	0.180998	0.194516	0.337453		0.76	0.198728	0.328019	0.330675
	0.098447	0.140895	0.584699		0.77	0.18283	0.335647	0.272321
	0.578888	0.200478	0.321581		0.78	0.198728	0.373789	0.301498
	0.217923	0.222888	0.434014		0.79	0.214626	0.282249	0.291772
	0.533581	0.79745	0.542987		0.8	0.158983	0.221222	0.291772
	0.536684	0.245615	0.32959		0.81	0.18283	0.358532	0.213966
	0.245467	0.246326	0.293917		0.82	0.151033	0.22885	0.223692
	0.274363	0.105685	0.296535		0.83	0.103339	0.22885	0.20424
	1.17185	0.0501599	0.224603		0.84	0.103339	0.221222	0.213966
	0.798401	0.378276	0.410059		0.85	0.135135	0.244107	0.233418
	0.0818823	0.390033	0.345335		0.86	0.127186	0.190709	0.194515
	0.132236	0.563267	0.214667		0.87	0.103339	0.221222	0.243143
	0.00656235	0.633091	0.137906		0.88	0.0715421	0.190709	0.252869
	0.106053	0.259777	0.125274		0.89	0.0794913	0.205965	0.145886
	0.262046	0.269291	0.646996		0.9	0.103339	0.18308	0.116709
	0.2334	0.245955	0.204799		0.91	0.0874404	0.114425	0.165337
	0.434678	0.176244	0.118689		0.92	0.0953895	0.160195	0.126435
	0.0453182	0.362606	0.643169		0.93	0.0715421	0.129682	0.106983
	0.442749	0.258007	0.123811		0.94	0.0715421	0.152567	0.145886
	0.671285	0.139458	0.286976		0.95	0.0953895	0.13731	0.0875316
	0.506363	0.932371	0.739639		0.96	0.0874404	0.144939	0.0875316
	0.385448	0.241662	0.505271		0.97	0.0715421	0.205965	0.0583544
	1.05157	0.50916	0.645617		0.98	0.0397456	0.160195	0.13616
	0.619279	0.0166541	0.0990839		0.99	0.0238474	0.106797	0.0875316
	0.460424	0.473934	0.0443188		1	0.0874404	0.152567	0.116709
	0.220774	0.0665718	0.319298		1.01	0.0476948	0.0991685	0.106983
	0	0.267876	0.0949065		1.02	0.0794913	0.0762835	0.0875316
	0.840286	0.206302	0.561263		1.03	0.0158983	0.122054	0.106983
	0.764401	0.214	0.457728		1.04	0.0794913	0.0991685	0.0583544
	0.415578	0.232134	0.077967		1.05	0.063593	0.114425	0.0778059
	0.198533	0.147869	0.0559927		1.06	0.0476948	0.167824	0.0778059
	0.849827	0.828224	0.17605		1.07	0.0158983	0.129682	0.0680801
	0.214	0.563629	0.555803		1.08	0.0397456	0.0991685	0.0875316
	0.642	0.412842	0.159462		1.09	0.0158983	0.0762835	0.0680801
	0.428	0.307786	0.167262		1.1	0.0397456	0.0457701	0.0486287
	0.39498	0.321	0.196955		1.11	0.00794913	0.0533984	0.00972573
	0.47396	0.375712	0.484879		1.12	0.0397456	0.0762835	0.0194515
	0.507254	0.321	0.626971		1.13	0.0238474	0.114425	0.0389029
	0.253543	0.214	0.286097		1.14	0.0238474	0.114425	0.0389029
	0.428	0.705797	0.310937		1.15	0.00794913	0.106797	0.0389029
	0.508454	0.275496	0.315865		1.16	0.0397456	0.0533984	0.0486287
	0.246674	0.279067	0.315496		1.17	0.0158983	0.0762835	0.00972573
	0.0791285	0.157868	0.45673		1.18	0.00794913	0.0610268	0.0194515
	0.248032	0.411413	0.0775298		1.19	0.00794913	0.0839118	0.0194515
	0.143788	0.289071	0.0761653		1.2	0.00794913	0.0610268	0.0583544
	0.124267	0.228931	0.0897571		1.21	0.0158983	0.0839118	0.0291772
	0.453822	0.295504	0.444161		1.22	0.00794913	0.0533984	0.0194515
	0.305139	0.212508	0.109945		1.23	0.00794913	0.0839118	0.00972573
	0.342568	0.294896	0.401588		1.24	0.00794913	0.0610268	0.0194515
	0.351712	0.234096	0.591719		1.25	0.00794913	0.0457701	0.00972573
	0.0602683	0.350973	0.263681		1.26	0.0158983	0.0381417	0
	0.793812	0.174621	0.18807		1.27	0	0.0381417	0
	0.115118	0.585936	0.634888		1.28	0	0.0686551	0.00972573
	0.372772	0.438304	0.319187
	0.503448	0.518771	0.621373
	0.249668	0.0464581	0.142735
	0.207266	0.110615	0.493956
	0.408974	0.257043	0.64916
	0.117615	0.583206	0.264866
	0.43455	0.45741	0.557653
	0.668878	0.193368	0.404316
	0.129538	0.163314	0.266375
	0.451791	0.310669	0.208506
	0.528461	0.222187	0.267462
	0.0863926	0.141512	0.672003
	0.082745	0.0831603	0.058486
	0.344001	0.887808	0.479605
	0.283601	0.281783	0.504291
	0.314558	0.838495	0.83163
	0.239092	0.136467	0.470686
	0.351373	0.146044	0.336165
	0.272895	0.49266	0.262731
	0.2974	0.614313	0.357651
	0.54296	0.414916	0.188737
	0.46358	0.150077	0.341968
	0.0699971	0.400999	0.571676
	0.297461	0.336663	0.301491
	0.353049	0.391846	0.230992
	0.328595	0.540248	0.218104
	0.662649	0.571231	0.212335
	0.0480162	0.558029	0.530713
	0.0348863	0.4844	0.302554
	0.198669	1.15268	0.313704
	0.149883	0.173731	0.302919
	0.442161	0.447149	0.688804
	0.682754	0.223579	0.0957591
	0.324539	0.774607	0.437336
	0.349701	0.612306	0.376008
	0.177875	0.535152	0.359852
	0.573792	0.0815476	0.897634
	0.144854	0.163733	0.324086
	0.162205	0.476546	0.439185
	0.20932	0.0804502	0.115546
	0.195965	0.313936	0.307528
	0.465512	0.236349	0.313346
	0.496263	0.273407	0.122901
	0.451527	0.750855	0.573968
	0.140123	0.42051	0.438416
	0.326336	0.25901	0.24827
	0.12284	0.0649999	0.171151
	0.241724	0.195018	0.314597
	0.129796	0.210433	0.308673
	0.304998	0.409368	0.88492
	0.255219	0.328807	0.630617
	0.35412	0.237078	0.451217
	0.354219	0.833656	0.0951148
	0.514716	0.283412	0.42953
	0.0995511	0.3992	0.643109
	0.735955	0.181127	0.28256
	0.0486689	0.969838	0.356755
	0.745917	0.106802	0.253194
	0.222885	0.206373	0.582179
	0.054755	0.769424	0.520599
	0.223284	0.765684	0.323483
	0.234761	0.26195	0.375175
	0.963739	0.32233	0.40656
	0.112942	0.443699	0.619013
	0.108358	0.0839152	0.22316
	0.324441	0.085259	0.362773
	0.133402	0.367223	0.11584
	0.177692	0.351326	0.884752
	0.275711	0.0775645	0.606006
	0.276174	0.466925	0.231525
	0.30845	0.0877898	0
	0.263396	0.170946	0.11845
	0.302969	0.528596	0.555906
	0.379719	0.142552	0.437116
	0.381312	0.188095	0.39212
	0.75869	0.252941	0.521798
	0.376631	0.0990201	0.433464
	0.111141	0.359699	0.186622
	0.226235	0.115318	0.507414
	0.0324278	0.376938	0.151088
	0.138237	0.14678	0.252072
	0.351898	0.117756	0.506221
	0.403128	0.34156	0.0813309
	0.0226614	0.179892	0.100792
	0.144755	0.0745194	0.435522
	0.182817	0.312627	1.03905
	0.0560556	0.470055	0.131754
	0.330277	0.36028	0.68975
	0.379702	0.53119	0.380202
	0.0996826	0.483002	0.299014
	0.502423	0.354589	0.296408
	0.159709	0.296498	0.214
	0.309849	0.156399	0.59372
	0.38482	0.338934	0.485269
	0.294464	0.46034	0.494657
	0.305903	0.224165	0.75627
	0.0772776	0.146156	0.245341
	0.465087	0.62925	0.302688
	0.589805	0.273641	0.134209
	0.205299	0.245288	0.265361
	0.304687	0.735629	0.512852
	0.304047	0.321	0.268069
	0.247648	0.106982	0.667906
	0.171891	0.365387	0.286934
	0.0499156	0.276158	0.197722
	0.272254	0.358057	0.230436
	0.126837	0.256759	0.954393
	0.26594	0.351696	0.451952
	0.265032	0.319542	0.213964
	0.286099	0.84268	0.572932
	0.310537	0.192559	0.270519
	0.374043	0.814132	0.506858
	0.376393	0.208164	0.189747
	0.0901758	0.40028	0.523979
	0.293481	0.211408	0.217146
	0.281189	0.367721	0.0966812
	0.142955	0.344539	0.194581
	0.177175	0.495143	0.0933735
	0.396149	0.480656	0.124931
	0.162118	0.381847	0.076601
	0.242843	0.182214	0.153798
	0.308742	0.4832	0.18014
	0.153473	0.203165	0.263112
	0.080723	0.135103	0.725777
	0.349137	0.291687	0.519772
	0.213345	0.266794	0.360969
	0.19489	0.358956	0.406556
	0.151098	0.277532	0.451779
	0.202338	0.0506809	0.353704
	0.0847121	0.509044	0.410518
	0.313311	0.581102	0.246722
	0.165972	0.509457	0.819542
	0.264587	0.360513	0.421255
	0.996957	0.216152	0.286624
	0.469038	0.661042	0.144206
	0.215665	0.540356	0.319555
	0.180794	0.16532	0.578082
	0.263559	0.182068	0.107903
	0.945375	0.437633	0.378944
	0.305508	0.130768	0.525731
	0.161968	0.58403	0.652672
	1.07049	0.181753	0.374585
	0.369062	0.34653	0.763381
	0.402737	0.0963474	0.482624
	0.37287	0.82041	0.587052
	0.0853141	0.0549259	0.631243
	0.58874	0.194169	0.0931905
	0.619774	0.144305	0.928822
	0.677248	0.0973013	0.291688
	0.105447	0.492191	1.2066
	0.226111	0.219621	0.17918
	0.379117	0.377466	0.366604
	0.242404	0.899136	0.661256
	0.641434	0.23441	0.649336
	0.176817	0.199475	0.561394
	0.478735	0.412172	0.432486
	0.195801	0.0512842	0.350643
	0.22057	0.554538	0.455152
	0.202902	0.371549	0.495792
	0.231609	0.765272	0.503057
	0.219067	0.333379	0.435572
	0.699135	0.3238	0.357067
	0.467578	0.444233	0.198308
	0.665232	0.369966	0.410874
	0.391843	0.571819	0.519727
	0.176873	0.350208	0.386575
	0.179658	0.177627	0.44604
	0.154214	0.182534	0.470922
	1.0969	0.582306	0.127667
	0.3645	0.298106	0.205846
	0.57146	0.37184	0.142708
	0.440706	0.457952	0.337584
	0.144457	0.399706	1.09064
	0.267138	0.377052	0.208965
	0.484049	0.378112	0.172048
	0.186416	0.141999	0.398213
	0.351227	0.646921	0.194329
	0.00947624	0.529216	0.276057
	0.318873	0.440133	0.593739
	0.727534	0.516243	0.397313
	0.66689	0.203908	0.319596
	0.456906	0.466854	0.127094
	0.438184	0.338575	0.300545
	0.451465	0.54262	0.20529
	0.385047	0.0963583	0.241534
	0.272404	0.0859784	0.38898
	0.200077	0.0594684	0.264255
	0.42975	0.122687	0.187466
	0.704357	0.0480585	0.146762
	0.371302	0.526374	0.179239
	0.35161	0.315523	0.378103
	0.0412486	0.373656	0.523359
	0.535998	0.646672	0.558279
	0.0961041	0.187801	0.273134
	0.208343	0.563637	0.0715097
	0.646256	0.541251	0.354658
	0.488689	0.43945	0.619338
	0.166462	0.335534	0.683148
	0.335832	0.52477	0.404066
	0.211472	0.210357	0.561727
	0.357976	0.0755092	0.152948
	0.471046	0.112472	0.395578
	0.0795338	0.422227	0.663803
	0.158061	0.349129	0.266114
	0.186759	0.211842	0.559776
	0.144348	0.156495	0.217152
	0.244403	0.0830921	0.498022
	0.269596	0.105253	0.186841
	0.235125	0.329162	0.462105
	0.209331	0.0850305	0.496462
	0.156636	0.834948	0.0901548
	0.0805779	0.335187	0.252779
	0.599291	0.432278	0.49396
	0.170881	0.640517	0.522605
	0.167208	0.180076	0.263592
	0.39799	0.452587	0.72431
	0.205638	0.565092	0.569763
	0.0274917	0.109161	0.367989
	0.323679	0.378493	0.0895337
	0.0981838	0.154556	0.134884
	0.301977	0.154134	0.386322
	0.227709	0.239604	0.273681
	0.294774	0.212549	0.447568
	0.36008	0.298766	0.433957
	0.23096	0.0842479	0.168809
	0.359282	0.479058	0.169785
	0.0323506	0.119166	0.77737
	0.583388	0.405008	0.206823
	0.537212	0.103295	0.218434
	0.284884	0.221461	0.90181
	0.191223	0.338274	0.15714
	0.406709	0.625189	0.163469
	0.190208	0.212916	0.357002
	0.272971	0.396253	0.169073
	0.0713113	0.3022	0.0620755
	0.173267	0.0713247	0.653568
	0.364307	0.376904	0.063049
	0.573568	0.214081	0.116093
	0.139487	0.478654	0.382788
	0.205194	1.06519	0.447787
	0.32613	0.924599	0.211593
	0.10691	0.109883	0.209947
	0.151343	0.232683	0.302778
	0.291246	0.284736	0.0599359
	0.10218	0.184538	0.695971
	0.0635855	0.168084	0.244343
	0.0639414	0.363411	0.262876
	0.146705	0.443728	0.336048
	0.238574	0.241266	0.337643
	0.655502	0.409442	0.10954
	0.318488	0.373929	0.0651889
	0.292835	0.294088	0.244353
	0.569542	0.416287	0.691582
	0.31623	0.359427	0.298124
	0.123406	0.629225	0.883944
	0.567979	0.550449	0.273111
	0.10976	0.277141	0.190046
	0.24814	0.281963	0.373495
	0.373831	0.416663	0.246925
	0.609363	0.199857	0.359664
	0.209781	0.554892	0.56015
	0.00495348	0.29359	0.212077
	0.570567	0.0621744	0.19746
	0.617802	0.481586	0.804511
	0.952622	0.604981	0.376281
	0.419561	0.587905	0.173999
	0.0970829	0.741755	0.752298
	0.211916	0.298515	0.302678
	0.888084	0.524476	0.189388
	0.311071	0.27829	0.483519
	0.144126	0.472919	0.796627
	0.128948	0.224793	0.484719
	0.102327	0.131743	0.643487
	0.438029	0.208532	0.154686
	0.288693	1.01331	0.147909
	0.40175	0.218558	0.210721
	0.600081	0.373964	0.20464
	0.236637	0.456986	0.250307
	0.492315	0.555871	0.302974
	0.0580136	0.446515	0.69454
	0.263891	0.704338	0.0467513
	0.040309	0.602034	0.39006
	0.285849	0.114881	0.224831
	0.705382	0.15674	0.574298
	0.0887273	0.277373	0.206432
	0.309278	0.786663	0.241506
	0.352851	0.196982	0.220452
	0.123597	0.107921	0.264269
	0.578737	0.0861505	0.15672
	0.360751	0.145741	0.268059
	0.55685	0.297522	0.396511
	0.410264	0.296633	0.365912
	0.204906	0.445845	0.345292
	0.0444768	0.453241	0.442678
	0.812187	0.325965	0.401547
	0.0916143	0.191319	0.184183
	0.284368	0.242907	0.228793
	0.291239	0.564626	0.253987
	0.230581	0.561049	0.271836
	0.459669	0.951821	0.113666
	0.490309	0.062916	0.365787
	0.0862227	0.264609	0.272738
	0.375636	0.574023	0.200595
	0.25787	0.990567	0.0608066
	0.387361	0.307963	0.264002
	0.503944	0.210879	0.423985
	0.310503	0.667675	0.714664
	0.434484	0.387159	0.744623
	0.66858	0.274161	0.385763
	0.285365	0.246968	0.589847
	0.7671	0.294404	0.187507
	0.542931	0.684965	0.125304
	0.222588	1.27615	0.506027
	0.125684	0.943679	0.405668
	0.178746	0.146474	0.314581
	0.120016	0.180607	0.846461
	0.151216	0.664416	0.533572
	0.200653	0.254105	0.75656
	0.896043	0.162482	0.37294
	0.471353	0.105325	0.0813374
	0.481673	0.513861	0.0927686
	0.618823	0.801915	0.338908
	0.493738	1.16913	0.592851
	0.246628	0.428484	0.269387
	0.808578	0.528569	0.372571
	0.318756	0.511901	0.425418
	0.321	0.535214	0.348545
	0.422353	0.0608396	0.965333
	0.319757	0.193125	0.277512
	0.209946	0.236966	0.706821
	0.369517	0.320877	0.261682
	0.550084	0.270352	0.729605
	0.182432	0.626384	0.258086
	0.450427	0.946164	0.365779
	0.248942	0.578653	0.450678
	0.350238	0.454137	0.327955
	0.828967	0.382642	0.689426
	0.527621	0.114039	0.802875
	0.863678	0.119378	0.165993
	0.0451102	0.211651	0.611361
	0.117761	0.492644	0.17107
	0.234201	0.289815	0.276676
	0.489005	0.384256	0.123762
	0.168154	0.0478497	0.28974
	0.48469	0.434843	0.383013
	0.203794	0.107574	0.647921
	0.284853	0.0663505	0.12434
	0.224111	0.0208655	0.361374
	0.186633	0.0501352	0.434338
	0.45703	0.318355	0.633331
	0.406329	0.0546529	0.555695
	0.158264	0.337054	0.378601
	0.346084	0.0140317	0.293517
	0.468579	0.401829	0.465715
	0.528983	0.038976	0.743965
	0.213683	0.14586	0.315618
	0.422399	0.0404256	0.301782
	0.752608	0.288656	0.46218
	0.288422	0.0164257	0.223369
	1.07	0.0327227	0.370294
	0.103759	0.174179	0.374142
	0.437854	0.132792	0.314907
	0.1989	0.0174312	0.431265
	0.416024	0.319567	0.231597
	0.709456	0.333141	0.32491
	0.0820447	0.127168	0.32949
	0.302843	0.288879	0.354706
	0.137361	0.345403	0.428595
	0.185821	0.192557	0.371631
	0.292022	0.0373742	0.459
	0.158796	0.0159105	0.964443
	0.230767	0.182698	0.407991
	0.407432	0.019416	0.453975
	0.436969	0.197269	0.552092
	0.268695	0.247576	0.509345
	0.283416	0.275987	0.107
	0.138963	0.205736	0.512683
	0.215986	0.277308	0.214
	0.141991	0.255467	0.107
	0.119013	0.134389	0.107
	0.197084	0.171613	0.34664
	0.319975	0.0527636	0
	0.687379	0.240666	0.550032
	0.145427	0.103656	0.321
	0.327722	0.0405766	0.392892
	0.49018	0.0139957	0.463508
	0.453262	0.240657	0.281836
	0.314305	0.374708	0.188142
	0.29891	0.08113	0.242988
	0.597885	0.322503	0.1277
	0.327974	0.123125	0.207947
	0.410949	0.0318383	0.573648
	0.247526	0.0826682	0.315433
	0.212364	0.135172	0.276589
	0.385453	0.141212	0.420043
	1.04456	0.252915	0.106762
	0.0996683	0.730903	1.0188
	0.331768	0.579604	0.397553
	0.060893	0.0269171	0.469463
	0.249296	0.139062	0.0945149
	0.408484	0.269547	0.447275
	0.658797	0.206861	0.59775
	0.0876548	0.376641	0.432901
	0.377797	0.0441015	0.469099
	0.393155	0.0720568	0.477439
	0.694901	0.0624898	0.395257
	0.300432	0.0232905	0.579363
	0.0187756	0.00276141	0.579504
	0.526738	0.102737	0.381308
	0.505859	0.118421	0.188722
	0.197435	0.0949086	0.346113
	0.269788	0.0799426	0.166962
	0.456307	0.276213	0.234776
	0.0625456	0.465931	0.387063
	0.687657	0.219617	0.913227
	0.498393	0.214	0.196669
	0.516569	0.321718	0.253039
	0.633917	0.146122	0.378955
	0.59801	0.223338	0.243605
	1.00214	0.114612	0.218076
	0.589605	0.263122	0.509163
	0.408804	0.517599	0.567374
	0.312753	0.187142	0.415968
	0.547902	0.511481	0.044474
	0.330643	0.306186	0.693033
	1.26265	0.370152	0.366969
	0.133496	0.109803	0.396943
	0.482721	0.197884	0.181901
	0.533114	0.0881225	0.363662
	0.0474525	0.253242	0.286031
	0.175325	0.251913	0.254118
	0.844569	0.161826	0.0759063
	0.33449	0.232901	0.386613
	0.372396	0.131964	0.0668293
	0.130053	0.198162	0.193191
	0.4046	0.351967	0.16804
	0.175237	0.0751826	0.349344
	0.494482	0.42713	0.071076
	0.351139	0.214	0.351961
	0.220202	0.198549	0.132392
	0.398606	0.0801978	0.13495
	0.246771	0.201181	0.383988
	0.181868	0.317797	0.238775
	0.349958	0.43566	0.258355
	0.90302	0.153967	0.244837
	0.28073	0.373994	0.52437
	0.657262	0.345254	0.483262
	0.395856	0.25813	0.667422
	0.554121	0.473022	0.423919
	0.242894	0.342566	0.499451
	0.668182	0.167155	0.636722
	0.178845	0.148675	0.258538
	0.478147	0.107	0.445452
	0.493747	0.208282	0.416509
	0.128152	0.330567	0.253256
	0.29307	0.231786	0.29357
	0.643304	0.113587	0.514096
	0.116331	0.0619115	0.144039
	0.90252	0.150376	1.08445
	0.798684	0.0848308	0.2453
	0.551937	0.331745	0.42047
	0.546296	0.833975	0.793609
	0.562314	1.07879	1.02127
	0.884904	0.23304	0.48951
	0.359127	0.449442	0.192766
	0.467297	0.359676	0.253818
	0.12985	0.240928	0.528308
	0.485298	0.452737	0.286279
	0.745286	0.317803	0.299985
	0.308259	0.236043	0.107922
	0.164136	0.212726	0.512373
	0.28287	0.326801	0.408486
	0.20167	0.493775	0.441206
	0.142797	0.744803	0.0570817
	0.544544	0.278464	0.665181
	0.37013	0.156438	0.249234
	0.0666457	0.230781	0.179195
	0.0244135	0.090754	0.274549
	0.44234	0.312766	0.222269
	0.205758	0.402402	0.316539
	0.113428	0.462087	0.303454
	0.327098	0.428474	0.113845
	0.272965	0.577844	0.390916
	0.332164	0.317171	0.316801
	0.260026	0.0640477	0.257134
	0.43114	0.186246	0.212129
	0.201992	0.125165	0.494628
	0.060266	0.172416	0.548232
	0.10702	0.720116	0.150296
	0.233367	0.287526	0.159043
	0.392336	0.0867	0.465535
	0.0917134	0.323776	0.201274
	0.906716	0.0472639	0.212242
	0.88848	0.290522	0.497554
	0.457701	0.385694	0.292433
	0.467389	0.571836	0.516565
	1.2454	0.115154	0.299209
	0.755676	0.425585	0.208698
	0.294444	0.163328	0.0316156
	0.414571	0.548378	0.442375
	0.0315718	1.19227	0.295702
	0.236776	0.784664	0.522818
	0.766924	0.15253	0.0741437
	0.37698	0.138646	0.218373
	0.24606	0.436751	0.0613586
	0.322648	0.233885	0.286155
	0.214	0.364453	0.294996
	0.321	0.280524	0.163787
	0.107	0.134164	0.0334415
	0.285392	0.0888255	0.19421
	0.625277	0.202459	0.303119
	0.410503	0.348486	0.124007
	0.432423	0.345186	0.241099
	0.388921	0.501543	0.52049
	0.473931	0.101451	0.0802792
	0.621152	0.144391	0.398354
	0.327728	1.20745	0.284032
	0.514847	1.00015	0.122723
	0.567662	1.12066	0.152316
	0.508831	0.196734	0.869513
	0.860879	0.71224	0.24589
	0.0352357	0.982475	0.519137
	0.218864	0.458891	0.1416
	0.469151	0.441327	0.375974
	0.28142	0.695119	0.345932
	0.0593741	0.289195	0.197643
	0.524374	0.352344	0.460629
	0.478876	0.513119	0.088482
	0.101677	0.672791	0.217115
	0.478045	0.546903	0.319173
	0.48827	0.323183	0.318769
	0.107	0.720711	0.478355
	0.416573	0.263974	0.185409
	0.419724	0.155257	0.0638095
	0.308522	0.201839	0.0880598
	0.254909	0.341788	0.375898
	0.668843	0.189678	0.364466
	0.162389	0.733918	0.543792
	0.217535	0.614915	0.28942
	0.7935	0.306828	0.14441
	0.387313	0.431452	0.355463
	0.358185	0.199293	0.281402
	0.996375	0.199997	0.241751
	0.312739	0.799117	0.151176
	0.289527	0.336331	0.240478
	0.0566896	0.44869	0.374507
	0.982185	0.161977	0.44264
	0.374385	0.500491	0.207399
	0.370921	0.0671843	0.174306
	0.498495	0.0814969	0.218145
	0.174782	0.466541	0.0825308
	0.377686	0.25562	0.601381
	0.422801	0.410504	0.418651
	0.775458	0.202075	0.394559
	0.165349	0.250209	0.190882
	0.751251	0.646264	0.137094
	0.752205	0.314274	0.180111
	0.111504	0.664897	0.916884
	0.398641	0.439069	0.356731
	0.347716	0.200927	0.300778
	0.537655	0.436621	0.600352
	0.489456	0.174015	0.171578
	0.0982284	0.500184	0.608149
	0.179479	0.345784	0.344513
	0.321	0.391823	0.135952
	0.221271	0.774301	0.355922
	0.247847	1.06598	0.140028
	0.307093	0.129806	0.574049
	0.17279	0.0934158	0.363648
	0.479654	0.105135	0.597876
	0.339997	0.418788	0.354497
	0.310158	0.369735	0.294708
	0.428	0.242577	0.339033
	0.274821	0.751449	0.451484
	0.512953	0.381315	0.0739046
	0.58926	0.591284	0.26772
	0.287941	0.147933	0.142393
	0.449034	0.318281	0.329008
	0.419462	0.295796	0.164212
	0.25334	0.740914	0.1255
	0.382585	0.220991	0.37408
	0.467812	0.374623	0.3078
	0.158365	0.460184	0.177446
	0.194775	0.322863	0.351628
	0.346877	0.1185	0.187296
	0.149107	0.271015	0.836212
	0.387153	0.361583	0.510565
	0.25915	1.14498	0.433402
	0.507858	0.355647	0.47975
	0.144608	0.683994	0.329442
	0.687453	0.338845	0.684312
	0.151054	0.152447	0.0947642
	0.0358026	0.523627	0.583597
	0.858779	0.44375	0.655859
	0.209548	0.100476	0.364796
	0.238461	0.463551	0.783396
	0.607629	0.133971	0.543444
	0.285009	0.155674	0.277091
	0.384862	0.146256	0.596861
	0.10955	0.431417	0.304479
	0.559479	0.181752	0.177652
	0.216546	0.642019	0.253224
	0.586378	0.289107	0.238694
	0.902362	0.447709	0.111833
	0.293592	0.144887	0.52982
	0.111235	0.458277	0.330576
	0.142744	0.466893	0.237183
	0.111811	0.586035	0.204014
	0.225456	0.362297	0.933609
	0.414865	0.423811	0.433412
	0.645901	0.152268	0.383436
	0.46246	0.426503	0.402837
	0.149666	0.158367	0.0388507
	0.189696	0.454617	0.370018
	0.216131	0.262909	0.085016
	0.143017	0.52303	0.135943
	0.202173	0.655236	0.575678
	1.05321	0.649123	0.26136
	0.401591	0.872384	0.267213
	0.170466	0.72468	0.220961
	0.45943	0.370133	0.149522
	0.300293	0.456557	0.582935
	0.335963	0.207811	0.662212
	0.465614	1.07074	0.464702
	0.0341556	0.20715	0.0928201
	0.302364	0.230743	0.26692
	0.564031	0.209648	0.149351
	1.11819	0.368928	0.551804
	0.175959	0.244876	0.511195
	0.400728	0.340195	0.579457
	0.349758	0.157091	0.2203
	0.445009	0.318456	0.359867
	0.208147	0.0515833	0.765089
	0.441446	0.458357	0.395566
	0.144854	0.553437	0.312911
	0.768581	0.486852	0.0495765
	0.421575	0.135955	0.324851
	0.197592	0.526344	0.176397
	0.280911	0.376788	0.496876
	0.623565	0.499541	0.295871
	0.286176	0.41619	0.378372
	0.417421	0.44529	0.558641
	0.27747	0.249135	0.514241
	0.446198	0.081481	0.246221
	0.247825	0.112283	0.142206
	0.17572	0.444653	0.450452
	0.365283	0.596668	0.461756
	0.194308	0.135988	0.353322
	0.340413	0.412378	0.178019
	0.152786	0.122314	0.308072
	0.240987	0.350842	0.393769
	0.345787	0.228035	0.188137
	0.868256	0.097041	0.449903
	0.734421	0.390501	0.244046
	0.374774	0.228842	0.225258
	0.400179	0.207132	0.567146
	0.109491	0.63177	0.332179
	0.61835	0.30377	0.228579
	0.187642	0.168654	0.713205
	0.137002	0.782863	0.830384
	0.334518	0.340419	0.401029
	0.246787	0.17987	0.321
	0.0904885	0.555154	0
	0.287937	0.194896	0.967753
	0.536314	0.993793	0.583681
	0.38463	0.285267	0.583407
	0.156151	0.593318	0.0902609
	0.0901914	0.40222	0.295914
	0.523753	1.26138	0.270498
	0.320977	0.184168	0.175032
	0.545687	0.700428	0.460605
	0.198846	0.224972	0.498609
	0.381415	0.474845	0.350479
	0.185103	0.218435	0.326592
	0.23387	0.158493	0.721651
	0.123922	0.176896	0.399514
	0.319062	1.23444	0.0708303
	0.379782	0.307342	0.241682
	0.2458	0.405126	0.164416
	0.342058	0.111944	0.380624
	0.592371	0.682823	0.100682
	0.364054	0.275582	0.801672
	0.671319	0.257501	0.266489
	0.0666472	0.632065	0.656172
	0.130485	0.303434	0.52471
	0.154641	0.759251	0.31461
	0.558356	0.405909	0.541332
	0.148673	0.158065	0.346018
	0.387978	0.506276	0.469316
	0.0678862	0.5035	0.185792
	0.603062	0.184948	0.57935
	0.37104	0.648755	0.264028
	0.6304	0.579286	0.150106
	0.56142	0.327364	0.528786
	0.259019	0.673264	0.527235
	0.212158	0.901671	0.173235
	0.156378	0.376851	0.1528
	0.159185	0.199121	0.781794
	0.220066	0.212386	0.0437124
	0.514275	0.318753	0.335571
	0.262987	0.109794	0.399023
	0.395496	0.395301	0.119466
	0.728631	0.153311	0.272007
	0.0090541	0.453883	0.543107
	0.503044	0.744098	0.358507
	0.352263	0.54665	0.308621
	0.485914	0.361299	0.444146
	0.143654	0.357648	0.426907
	0.602622	0.267577	0.147473
	0.169705	0.325046	0.498125
	0.170385	0.236607	0.562263
	0.280583	0.717638	0.160481
	0.422255	0.253698	0.431002
	0.627551	0.189068	0.330603
	0.427666	0.598272	0.317577
	0.381209	0.306709	0.28715
	0.301049	0.197269	0.307467
	0.333341	0.247695	0.700511
	0.254158	0.212214	0.0783422
	0.884997	0.835317	0.368616
	0.4486	0.391951	0.333581
	0.234077	0.377506	0.264889
	0.356219	0.118962	0.300942
	0.169991	0.25955	0.649665
	0.188396	0.296146	0.21923
	0.272522	0.0395647	0.128221
	0.431643	0.366994	0.103311
	0.193194	0.237758	0.0310387
	0.287342	0.364788	0.590237
	0.281826	0.174102	0.255047
	0.496758	0.249083	0.390866
	0.141153	0.255256	0.176986
	0.391468	0.32397	0.0491453
	0.335703	0.394616	0.451995
	0.175219	0.64885	0.436891
	0.227668	0.0705936	0.444255
	0.329489	0.313442	0.254414
	0.122797	0.32578	0.120284
	0.363398	0.170221	0.120954
	0.181673	0.295555	0.358922
	0.592055	0.611985	0.336699
	0.246193	0.0956408	0.395601
	0.206401	0.11874	1.07511
	0.141679	0.516948	0.684124
	0.327702	0.361062	0.283043
	0.450165	0.324848	0.64698
	0.30127	0.368073	0.188155
	0.223156	0.0736882	0.223439
	0.542776	0.382281	0.633931
	0.435264	0.349983	0.392849
	0.261855	0.218424	0.433438
	0.540495	0.119158	0.685252
	0.221139	0.44342	0.259933
	0.361077	0.582402	0.294482
	0.218161	0.425039	0.385208
	0.0518426	0.126635	0.361725
	0.306413	0.431503	0.381264
	0.136447	0.168278	0.357014
	0.0979877	0.25144	0.215245
	0.410026	0.263823	0.554418
	0.932686	0.317185	0.111246
	0.176123	0.241233	0.19071
	0.248126	0.175827	0.283277
	0.157219	0.451666	0.333461
	0.314661	0.239699	0.950028
	0.414362	0.698489	0.330835
	0.402627	0.270397	0.208737
	0.353753	0.441671	0.185304
	0.354844	0.456518	0.406351
	0.246809	0.165608	0.596583
	1.01728	0.323925	0.517455
	0.40931	0.377055	0.347121
	0.0733941	0.303154	0.881352
	0.28495	0.349553	0.44312
	0.197572	0.440741	0.262021
	0.558087	0.334584	0.48115
	0.216634	0.343483	0.570904
	0.528103	0.174527	0.310334
	0.780288	0.348267	0.228741
	0.104477	0.162294	0.399009
	0.570555	0.205814	0.607621
	0.262226	0.431474	0.6244
	0.387038	0.385624	0.704141
	0.3176	0.0934546	0.748802
	0.179595	0.527449	0.318581
	0.407643	0.277795	0.604498
	0.275108	0.628785	0.453766
	0.276049	0.283926	0.833582
	0.302457	0.0717133	0.677826
	0.263707	0.379983	0.524388
	0.718815	0.397065	0.184456
	0.315428	0.0607483	0.284933
	0.273933	0.176876	0.272825
	0.204744	0.0674717	0.673803
	0.352318	0.0710358	0.37244
	0.259607	0.14211	0.655839
	0.300354	0.220344	0.301545
	0.847932	0.300409	0.0947693
	0.375936	0.281338	0.880413
	0.579657	0.207513	0.142275
	0.346649	0.335823	0.364213
	0.238229	0.551984	0.088211
	0.271461	0.257197	0.313387
	0.757052	0.466069	0.0567314
	0.654316	0.168586	0.191291
	0.125006	0.15428	0.352448
	0.20197	0.289236	0.386748
	0.233942	0.158403	0.0996547
	0.484883	0.368352	0.0631219
	0.408688	0.13152	0.103185
	0.914817	0.249164	0.152591
	0.715309	0.572172	0.562265
	0.593514	0.721135	0.147823
	0.291121	0.143635	0.314822
	0.616113	0.490332	0.362561
	0.270086	1.15881	0.080667
	0.135771	0.1647	0.159122
	0.562467	0.413579	0.146081
	0.220891	0.443345	0.277105
	0.111013	0.654079	0.858415
	0.4207	0.9113	0.453687
	0.457091	0.107	0.207718
	0.368241	0.321	0.595602
	0.258635	0.370319	0.203437
	0.696915	0.159592	0.4895
	0.232969	0.519962	0.124998
	0.359585	0.428447	0.0144302
	0.458973	0.286537	0.126686
	0.704612	0.40871	0.141199
	0.279882	0.274469	0.237635
	0.345663	0.180713	0.244157
	0.283645	0.299452	0.471066
	0.389123	0.506415	0.164208
	0.226035	0.321	0.2667
	0.638374	0.232448	0.322041
	0.680553	0.145129	0.0924479
	0.121776	0.612076	0.212078
	0.162888	0.177708	0.184454
	0.267942	0.218171	0.590075
	0.115362	0.141738	0.531059
	0.0146348	1.03393	0.193104
	0.0400897	0.352526	0.46808
	0.489723	0.390564	0.18083
	0.372374	0.291379	0.13484
	0.299728	0.175442	0.206164
	0.684281	0.0598067	0.434059
	0.154389	0.21138	0.0834759
	0.258941	0.21718	0.229915
	0.464934	0.290435	0.0532792
	0.134751	0.318	0.303292
	0.234622	0.465267	0.19045
	0.517889	0.186516	0.394857
	0.46124	0.473271	0.18754
	0.683165	0.196353	0.182255
	1.04203	0.0940379	0.597497
	0.333138	0.400391	0.386885
	0.69334	0.136932	0.170866
	0.231147	0.272305	0.222021
	0.0842442	0.437342	0.450001
	0.295266	0.975053	0.238115
	0.280572	0.806781	0.49664
	0.104193	0.753149	0.143013
	0.571448	0.940215	0.580333
	0.491761	0.32525	0.365982
	0.306236	0.359091	0.490387
	0.224123	1.00173	0.392877
	0.278005	0.590053	0.107
	0.484999	0.511386	0.107
	0.464531	0.733655	0.456274
	0.326516	0.315678	0.249483
	0.432964	0.208418	0.201342
	0.585841	0.200197	0.250291
	0.405646	0.240523	0.0108315
	0.274526	0.26355	0.239252
	0.292536	0.256877	0.271738
	0.334016	0.237256	0.352549
	0.311765	0.077801	0.283717
	0.150146	0.426121	0.150427
	0.246247	0.429285	0.60418
	0.140621	0.0976471	0.598629
	0.24119	0.159128	0.411132
	0.296857	0.232818	0.237062
	0.164814	0.771951	0.181197
	0.368462	0.218665	0.207957
	0.731724	0.367158	0.0825634
	0.172596	0.283429	0.0734974
	0.329887	0.321718	0.228039
	0.243503	0.113615	0.199702
	0.185299	0.365845	0.408762
	0.198986	0.241755	0.278337
	0.537198	0.621679	0.601157
	0.406976	0.807174	0.253673
	0.56454	0.0817846	0.182138
	0.264026	0.688071	0.573578
	0.220478	0.393851	0.0557113
	0.182043	0.376068	0.211227
	0.546512	0.938483	0.156441
	0.485772	0.332322	0.100297
	0.51285	0.235586	0.189332
	0.277422	0.142755	0.17704
	0.297153	0.366272	0.724313
	0.100448	0.445474	0.380348
	0.206419	0.51879	0.249166
	0.35487	0.354574	0.737769
	0.411635	0.31344	0.884546
	0.409151	0.235816	0.320657
	0.0676761	0.356446	0.772401
	0.26949	0.249867	0.104198
	0.345638	0.0760674	0.328728
	0.653096	0.164986	0.375677
	0.269475	0.230869	0.30288
	0.25527	0.146368	0.308689
	0.130433	1.15864	0.11498
	0.322201	0.130979	0.337035
	0.0387967	0.433535	0.255872
	0.356784	0.476327	0.588078
	0.122848	0.0125649	0.341799
	0.408974	0.840296	0.0319145
	0.119627	0.261511	0.310775
	0.51845	0.307776	0.535774
	0.185944	0.742928	0.54042
	0.141184	0.352015	0.291366
	0.0694558	0.167581	0.122836
	0.126651	0.347266	0.330342
	0.220551	0.642515	0.417437
	0.0801657	0.701264	0.0357634
	0.385564	0.491869	0.0281375
	0.115437	0.0687655	0.513816
	0.236572	0.528492	0.399741
	0.457884	0.277404	0.181241
	0.441173	0.427597	0.185472
	0.228201	0.785288	0.464598
	0.460477	0.917578	0.291454
	0.223592	0.483701	0.0974482
	0.12238	0.264442	0.255231
	1.0479	0.139371	0.0959027
	0.654008	0.597597	0.486101
	0.187523	0.152598	0.249733
	0.277783	0.182324	0.199933
	0.432364	0.602792	0.42066
	0.410177	0.273536	0.195667
	1.05745	0.14666	0.521893
	0.530118	0.465037	0.104452
	0.339382	0.295205	0.171802
	0.66332	0.13073	0.376113
	0.127273	0.577592	0.191637
	0.773675	0.0479601	0.340634
	0.187132	0.683175	0.128403
	0.476926	0.11799	0.699249
	0.150645	0.391011	0.464489
	0.612266	0.385082	0.102594
	0.379783	0.21515	0.0606209
	0.322538	0.267451	0.460906
	0.580049	0.0386881	0.290244
	0.652283	0.38261	0.609489
	0.243609	0.304883	0.136
	0.354641	0.228607	0.165041
	0.222566	0.448255	0.28868
	0.414601	0.171236	0.3937
	0.302513	0.746643	0.134788
	0.378611	0.197417	0.218189
	0.786775	0.251162	0.169262
	0.197964	0.37288	0.370167
	0.655117	0.17976	0.00978656
	0.440266	0.6739	0.233675
	0.508339	0.440977	0.202909
	0.279121	0.464273	0.245313
	0.819973	0.271136	0.497209
	0.809145	0.127821	0.189306
	1.10272	0.321	0.304362
	0.261631	0.31087	0.251324
	0.0816295	0.0763845	0.230931
	0.344082	0.659341	0.820072
	0.572271	0.614575	0.342919
	0.586352	0.420878	0.186046
	0.548397	0.182076	0.0327661
	0.641557	0.647031	0.289669
	0.138485	0.528715	0.769307
	0.852751	0.26876	0.10742
	0.196068	0.310846	0.223649
	0.129404	0.116654	0.0991421
	0.520093	0.423662	0.0984374
	0.225346	0.161565	0.333443
	0.295497	0.963142	0.18489
	0.332193	0.242095	0.0936194
	0.667225	0.471714	0.0781533
	0.289566	0.297011	0.281537
	0.676186	0.184982	0.31943
	0.125531	0.29941	0.359209
	0.085046	0.402413	0.139229
	0.101137	0.27228	0.232711
	0.430192	0.33005	0.425501
	0.229096	0.736654	0.171409
	0.134798	0.319947	0.152785
	0.940742	0.572394	0.0406581
	0.694524	0.452355	0.0748326
	0.611015	0.376037	0.435028
	0.0791729	0.131755	0.278036
	0.161252	1.11777	0.303849
	0.558655	0.267568	0.438194
	0.697862	0.166386	0.329249
	0.222088	0.116499	0.119576
	0.154701	0.475078	0.699564
	0.488792	0.0998537	0.254052
	0.206224	0.294634	0.287122
	0.178399	0.0846758	0.298815
	0.615116	0.578781	0.14053
	0.831913	0.338761	0.548236
	0.153301	0.193006	0.171433
	0.297828	0.124522	0.750955
	0.307297	0.554247	0.903594
	0.457488	0.366029	0.295244
	0.619005	0.104064	0.192401
	0.24548	0.146375	0.235438
	0.974492	0.305122	0.326115
	0.187093	0.533971	0.416173
	0.101006	0.203982	0.741907
	0.496216	0.720001	0.380551
	0.254641	0.395372	0.259804
	0.738845	0.713663	0.242451
	0.594639	0.3344	0.261334
	0.352451	0.341637	0.324871
	0.471544	0.377614	0.584477
	0.734367	1.03772	0.456245
	0.516069	0.564524	0.114213
	0.301687	0.466536	0.474568
	0.27008	0.654997	0.229159
	0.495944	0.907652	0.247686
	0.442109	0.473253	0.641084
	0.445832	0.0814797	0.776217
	0.62198	0.368889	0.339954
	0.445888	0.35778	0.100768
	0.495697	0.345884	0.320748
	0.439284	0.0528437	0.516512
	0.212018	0.227903	0.210135
	0.46419	0.496625	0.152609
	0.26553	0.183173	0.186753
	0.851829	0.21379	0.286606
	0.121975	0.510573	0.229285
	0.310834	0.653377	0.28656
	0.563199	0.142668	0.33455
	0.56823	0.270416	0.228749
	0.17488	0.477195	0.453503
	0.725871	0.182738	0.215111
	0.791912	0.217449	0.110037
	0.373804	0.216412	0.508507
	0.159675	0.485938	0.178112
	0.203304	0.607784	0.465614
	0.321	0.110007	0.820345
	0.214	0.459513	0.37724
	0.225123	0.336732	0.341094
	0.195956	0.314384	0.55776
	0.121789	0.561032	0.403421
	0.175566	0.637143	0.161322
	0.313515	0.482241	0.212627
	0.425752	0.558979	0.846665
	0.524729	0.243166	0.274176
	0.250926	0.586652	0.36691
	0.121964	0.518459	0.102548
	0.840552	0.220118	1.08812
	0.227152	0.676429	0.287548
	0.413137	0.457471	0.0989269
	0.429571	0.323118	0.333577
	0.224027	0.309262	0.263022
	0.357119	0.409262	0.352926
	0.25939	0.379736	0.572525
	0.018354	1.05161	0.182097
	0.257293	0.0557585	0.0709163
	0.373314	0.457963	0.0930862
	0.112887	0.294013	0.788007
	0.393263	0.967304	0.255667
	0.224894	0.455029	0.179005
	0.435933	0.256176	0.439665
	0.134747	0.754071	0.102748
	0.289511	0.231785	0.580748
	0.260532	0.25179	0.241209
	0.145037	0.351076	0.584649
	0.142273	0.207175	0.215315
	0.269657	0.385158	0.77084
	0.473911	0.0937266	0.384109
	0.297941	0.293591	0.570859
	0.274701	0.669513	0.815245
	0.188581	0.0810954	0.381201
	0.0830283	0.0984529	0.30906
	0.480153	0.223635	0.268635
	0.0183243	0.437172	0.36497
	0.433752	0.101026	0.192524
	0.231031	0.16275	0.302556
	0.217604	0.311927	0.308059
	0.50478	0.317765	0.571924
	0.363147	0.57543	0.694172
	0.0621423	0.289297	0.524848
	0.383541	0.315518	0.363665
	0.119164	0.884998	0.34336
	0.386699	0.308339	0.784434
	0.128788	0.288709	0.0411813
	0.165737	0.769516	0.414395
	0.238774	0.26406	0.375191
	0.351453	0.688888	0.536238
	0.62425	0.811027	0.517897
	0.194821	0.365964	0.612368
	0.443494	0.585701	0.536385
	0.504401	0.211663	0.475057
	0.381144	0.161761	0.407511
	0.193413	0.566495	0.144869
	0.378703	0.468505	0.318453
	0.385223	0.419762	0.481738
	0.416052	0.361976	0.114551
	0.1474	0.190808	1.02192
	0.401115	0.807519	0.343133
	0.0781407	0.237388	0.100563
	0.273287	1.03415	0.433119
	0.126875	0.168785	0.187197
	0.0529488	0.387472	0.321356
	0.649534	0.225475	0.249404
	0.0931124	0.130981	0.29611
	0.0828061	0.222765	0.557733
	0.356005	0.238899	0.26648
	0.166526	0.476065	0.0733492
	0.666796	0.341492	0.779044
	0.408779	0.418664	0.747211
	0.168546	0.299815	0.324691
	0.316033	0.203897	0.322526
	0.120027	0.559762	0.644231
	0.179884	0.929248	0.156456
	0.173513	0.241909	0.210478
	0.619757	0.418878	0.349436
	0.186216	0.60757	0.383659
	0.396763	0.345511	0.59608
	0.459241	0.403804	0.447135
	0.174702	0.0483982	0.31354
	0.135677	0.13725	0.555959
	0.171686	0.409214	0.737029
	0	0.262657	0.361223
	0.304526	1.1307	0.340618
	0.306455	0.125918	0.448222
	0.407004	0.321585	0.214
	0.459643	0.236664	0.147562
	0.228698	0.118689	0.515542
	0.746939	0.332596	0.404067
	0.127567	0.235629	0.775078
	0.154494	0.307644	0.391932
	0.143882	0.253291	0.509533
	0.388148	0.259358	0.382727
	0.392008	0.243102	0.0525474
	0.592745	0.125476	0.189802
	0.196761	0.21798	0.501864
	0.2289	0.488448	0.0258054
	0.359855	0.509126	0.414861
	0.336327	0.288311	0.388433
	0.218299	0.394895	0.322115
	0.0941967	0.530101	0.851843
	0.459781	0.620255	0.57323
	0.13665	0.322088	0.572309
	0.275682	0.322323	0.600449
	0.418785	0.204932	0.418119
	0.266281	0.176487	0.111047
	0.35473	0.404462	0.607924
	0.458542	0.433773	0.276986
	0.313103	0.537353	0.448126
	0.441981	0.597584	0.431513
	0.199017	0.440479	0.112451
	0.109212	0.280056	0.204609
	0.0706473	0.0489777	0.194432
	0.297804	0.0451908	0.201225
	0.332016	0.215606	0.159867
	0.181335	0.179837	0.139032
	0.362439	0.244664	0.534326
	0.418219	0.571797	0.603768
	0.163579	0.144706	0.673615
	0.132018	0.114882	0.474407
	0.023396	0.377508	0.368372
	0.209674	0.339146	0.158764
	0.319275	0.550207	0.598396
	0.303155	0.173139	0.284207
	0.221339	0.172762	0.215678
	0.235334	0.23565	0.318147
	0.150655	0.281	0.555755
	0.910356	0.379827	0.384482
	0.259125	0.471123	0.613515
	0.225522	0.408015	0.176193
	0.152221	0.231705	0.0526632
	0.311964	0.34779	0.460027
	0.145644	0.37367	0.559373
	0.184849	0.169863	0.720784
	0.0846994	0.417511	0.758604
	0.575525	0.422315	0.890207
	0.076063	0.123875	0.811795
	0.0811973	0.46509	0.231227
	0.711812	0.204504	0.335478
	0.4171	0.398627	0.156618
	0.158256	0.108533	0.252844
	0.303799	0.21314	0.439082
	0.171686	0.462412	0.227422
	0.403779	0.436303	0.460997
	0.434289	0.795529	0.248207
	0.196779	0.0684239	0.689812
	0.400274	0.351416	0.572645
	0.31286	0.545495	0.423316
	0.937323	0.616533	0.548446
	0.508076	0.427976	0.699759
	0.397047	0.219487	0.198484
	0.0995536	0.652344	0.453696
	0.695989	0.319694	0.653644
	0.419478	0.32922	0.320928
	0.208598	0.159012	0.37347
	0.327231	0.379747	0.179775
	0.219245	0.0323912	0.0295174
	0.12542	0.169998	0.410281
	0.107	0.3631	0.306954
	0	0.235899	0.107335
	0.250518	0.0671537	0.371109
	0.107	0.0487032	0.408583
	0.301822	0.553554	0.105983
	0.287882	0.372702	0.0923434
	0.150208	0.321344	0.710949
	0.185316	0.562938	0.250822
	0.0392203	0.365566	0.432382
	0.0840606	0.42512	0.289775
	0.26317	0.227794	0.302224
	0.574025	0.35081	0.0725568
	0.214	0.283963	0.115066
	0.0880016	0.217022	0.335996
	0.100526	0.19839	0.152297
	0.529371	0.352278	0.162487
	0.89487	0.174638	0.123549
	0.236705	0.275679	0.374589
	0.20596	0.483169	0.279508
	0.143452	0.514455	0.244536
	0.690135	0.0144347	0.418458
	0.221797	0.292703	0.0524745
	0.1273	0.55807	0.235531
	0.317705	0.393554	0.135142
	0.310993	0.113451	0.214758
	0.17347	0.159454	0.381498
	0.125315	0.147087	0.130484
	0.100485	0.722372	0.093691
	0.144209	0.15568	0.430604
	0.233096	0.214	0.125898
	0.283788	0.321	0.552485
	0.16438	0.246831	0.228271
	0.0584336	0.192261	0.160975
	0.356164	0.824619	0.0647764
	0.425969	0.270593	0.377894
	0.29914	0.372494	0.0253893
	0.428815	0.458034	0.0483997
	0.292941	0.552805	0.191599
	0.0491177	0.121265	0.265296
	0.28664	0.678005	0.0615341
	0.224879	0.723736	0.0215291
	0.299049	0.649936	0.120806
	0.419707	0.609941	0.216691
	0.24632	0.208251	0.0685626
	0.455247	0.371426	0.488147
	0.0631931	0.128025	0.0928713
	0.095606	0.0794857	0.148342
	0.0656353	0.19062	0.312773
	0.383943	0.115152	0.383769
	0.27564	0.473453	0.146571
	0.203134	0.262108	0.235763
	0.235126	0.197878	0.341204
	0.239351	0.423724	0.214075
	0.146551	0.472381	0.278731
	0.179739	0.425709	0.159185
	0.194	0.100699	0.402369
	0.0582804	0.203182	0.18632
	0.114927	0.324302	0.166868
	0.199918	0.448204	0.425819
	0.188606	0.445518	0.223522
	0.344795	0.413796	0.295582
	0.365769	0.0566135	0.164201
	0.479196	0.360388	0.0151148
	0.646085	0.12219	0.366128
	0.516042	0.146352	0.26782
	0.386024	0.213208	0.196036
	0.0981917	0.799813	0.250395
	0.200941	0.7009	0.101559
	0.110358	0.195126	0.332412
	0.433985	0.586432	0.390136
	0.398755	0.228454	0.221296
	0.434369	0.374731	0.16545
	0.27077	0.393065	0.128411
	0.372843	0.132051	0.0663558
	0.9617	0.217959	0.272447
	0.626297	0.341051	0.407579
	0.115653	0.746346	0.0940303
	1.15756	0.414433	0.291885
	0.166571	0.573241	0.539878
	0.277687	0.16085	0.251162
	0.28478	0.445951	0.236226
	0.263225	0.505033	0.449611
	0.112942	0.0833645	0.015612
	0.658292	0.32321	0.374239
	0.268339	0.271246	0.219459
	0.267204	0.57984	0.184535
	0.16788	0.208131	0.328824
	0.336361	0.197651	0.620876
	0.554158	0.253212	0.202676
	0.0934209	0.149845	0.117837
	0.694917	0.737146	0.230853
	0.231527	0.178086	0.219914
	0.33565	0.346564	0.207338
	0.464697	0.03549	0.122622
	0.256674	0.468925	0.462787
	0.819517	0.183147	0.0829089
	0.387263	0.234031	0.575076
	0.398235	0.249543	0.191174
	0.223906	0.136502	0.0508757
	0.269053	0.15921	0.205595
	0.186722	0.515388	0.202203
	0.835434	0.243991	0.366352
	0.404285	0.0572212	0.284468
	0.895544	0.478811	0.462342
	0.622165	0.406054	0.302645
	0.153048	0.104914	0.306072
	0.586406	0.291561	0.244691
	0.148356	0.504247	0.287524
	0.278887	0.338775	0.101827
	0.709846	0.434718	0.397743
	0.203152	0.256705	0.37705
	0.0991472	0.157337	0.29967
	0.242866	0.225692	0.237281
	0.222917	0.202917	0.188204
	0.782048	0.20895	0.0429498
	0.472764	0.784015	0.316914
	0.171636	0.20719	0.0911639
	0.541002	0.430091	0.163336
	0.782568	0.322074	0.275405
	0.241957	0.497095	0.305009
	0.742514	0.432817	0.220417
	0.679691	0.373923	0.259808
	0.77084	0.487808	0.251508
	0.402218	0.493365	0.0676146
	0.13033	0.379747	0.126045
	0.301459	0.235918	0.287985
	0.20127	0.302396	0.431739
	0.143752	0.119647	0.269137
	0.76542	0.256529	0.223825
	0.286718	0.730146	0.171368
	0.956304	0.235606	0.395597
	0.516207	0.161673	0.530757
	0.259448	0.25941	0.214047
	0.52241	0.347877	0.136835
	0.238267	0.0658528	0.393211
	0.497644	0.502675	0.307422
	0.161623	0.135621	0.258916
	0.330191	0.392112	0.36339
	0.454273	0.425262	0.41024
	0.542745	0.131041	0.191379
	0.208219	0.454281	0.106202
	0.424452	0.120454	0.485434
	0.291255	0.2931	0.0433589
	0.866051	0.402746	0.185333
	0.511152	0.203943	0.217217
	0.563869	0.225411	0.252743
	0.749618	0.184755	0.15652
	0.541771	0.377179	0.128987
	0.117697	0.709137	0.192647
	0.176074	0.29035	0.464664
	0.348411	0.258999	0.384484
	0.366415	0.170675	0.140652
	0.677007	0.299586	0.232687
	0.206653	0.27332	0.135236
	0.22762	0.0380361	0.0295949
	0.223657	0.376203	0.140027
	0.37671	0.682579	0.396395
	0.607241	0.421308	0.453945
	0.820157	0.177787	0.427761
	0.659513	0.0587572	0.289473
	0.292141	0.292719	0.397891
	0.291845	0.206566	0.163016
	0.340994	0.496247	0.248789
	0.442854	0.448171	0.231492
	0.114697	0.302491	0.325925
	0.448514	0.214539	0.402619
	0.225617	0.352897	0.13604
	0.329925	0.443211	0.308469
	0.872474	0.196535	0.203277
	0.3388	0.301252	0.155973
	0.114224	0.442794	0.559428
	0.390173	0.181679	0.511984
	0.362382	0.317762	0.56641
	0.145211	0.101054	0.276405
	0.0910907	0.327892	0.276417
	0.283924	0.191753	0.595756
	0.269002	0.236567	0.976637
	0.32576	0.103252	0.230468
	0.596832	0.25038	0.104584
	0.1345	0.186236	0.484716
	0.372279	0.0765185	0.200012
	0.701193	0.137682	0.143626
	0.136826	0.547078	0.337628
	0.33276	0.197322	0.188945
	0.155403	0.451892	0.228794
	0.0710125	0.970605	0.498428
	1.04053	0.684348	0.513284
	0.164655	0.283971	0.0710517
	0.544522	0.242446	0.501018
	0.63735	0.811811	0.549865
	0.0893923	0.240429	0.372826
	0.330336	0.228233	0.909922
	0.288621	0.192679	0.511781
	0.359082	0.185206	0.0588847
	0.136822	0.523744	0.355116
	0.273884	0.168996	0.265289
	0.217761	0.202555	0.368285
	0.153223	0.808142	0.406659
	0.708885	0.184244	0.232931
	0.335851	0.342199	0.265491
	0.0425671	0.499585	0.149379
	0.478576	0.111152	1.09749
	0.151197	0.359889	0.579939
	0.22278	0.572109	0.214
	0.149609	0.160387	0
	0.0963948	0.294907	0.246598
	0.174748	0.475292	0.176887
	0.59164	0.433539	0.198004
	0.0248124	0.309625	0.406187
	0.457653	0.441457	0.352577
	0.143146	0.232872	0.335841
	0.300697	0.323748	0.443717
	0.63907	0.30251	0.207092
	0.382213	0.2712	0.224188
	0.331174	0.0588389	0.554054
	0.413712	0.394013	0.269883
	0.243399	0.148321	0.469771
	0.192592	0.366815	0.109962
	0.442153	0.629201	0.470165
	0.265746	0.215733	0.467567
	0.570285	0.635449	0.0405534
	0.0624406	0.186522	0.373945
	0.426187	0.450711	0.43919
	0.268031	0.533248	0.389999
	0.254492	0.383487	0.710948
	0.18893	0.357797	0.648322
	0.305993	0.188379	0.160607
	0.39668	0.482315	0.578409
	0.0529606	0.181349	0.413792
	0.400736	0.731918	0.305671
	0.622774	0.54876	0.107873
	0.224361	0.0703559	0.358957
	0.812041	0.441552	0.544881
	0.413522	0.214	0.281026
	0.495462	0.617801	0.532258
	0.0785563	0.642	0.364109
	0.423363	0.352578	0.371247
	0.268805	0.42969	1.11535
	0.326381	0.583683	0.0422746
	0.295895	0.513747	0.441817
	0.13325	0.367564	0.685768
	0.224258	0.202562	0.288428
	0.0458663	0.148489	0.0775194
	0.424107	0.508062	1.08386
	0.105615	0.197235	0.269016
	0.110966	1.0503	0.244657
	0.253643	0.0501681	0.0610718
	0.203793	0.433329	0.737614
	0.14011	0.44984	0.788285
	0.098941	0.157543	0.0964164
	0.562175	0.349587	0.643517
	0.482524	0.561021	0.116947
	0.15836	0.524555	0.470464
	0.00455045	0.368283	1.05391
	0.342976	0.668807	1.01067
	0.41716	0.468154	0.161453
	0.226304	0.0662612	0.102314
	0.323809	0.332634	0.155107
	0.180273	0.813718	0.169202
	0.695746	0.658409	0.584808
	0.631104	0.327186	0.17697
	0.376364	0.100584	0.24941
	0.132168	0.476676	0.39988
	0.31889	0.107	0.385577
	0.155166	0.173484	0.0861884
	0.232675	0.817937	0.489111
	0.0969765	0.473046	0.510003
	0.186599	0.115105	0.319789
	0.542448	0.175338	0.196835
	0.307019	0.258373	0.413462
	0.31507	0.446303	0.054163
	0.510808	0.412139	0.296209
	0.227763	0.0382426	0.0640365
	0.234884	0.273609	0.17141
	0.212593	0.214133	0.537021
	0.260889	0.344875	1.04564
	0.0237598	0.0765781	0.12975
	0.14066	0.383464	0.202677
	0.421457	0.241489	0.280142
	0.226777	0.206098	0.361386
	0.302448	0.23596	0.298925
	0.304373	0.277494	0.823959
	0.329724	0.499239	0.287723
	0.274269	0.509408	0.117953
	0.698975	0.439959	0.392459
	0.273874	0.144172	0.485856
	0.082793	0.318632	0.45369
	0.332181	0.579876	0.59955
	0.28181	0.132455	0.444474
	0.179978	0.299667	0.0960972
	0.111723	0.350599	0.411356
	0.293838	0.544569	0.320999
	0.251787	0.234011	0.304161
	0.179875	0.578119	0.369008
	0.262726	0.47785	0.131749
	0.219839	0.143538	0.38893
	0.313963	0.27561	0.115542
	0.536897	0.145692	0.597185
	0.0697486	0.430025	0.410631
	0.261936	0.308063	0.14154
	0.159359	0.350603	0.126961
	0.287621	0.583184	0.551564
	0.552034	0.321695	0.530803
	0.0885024	0.38098	0.555916
	0.447615	1.10266	0.278324
	0.276237	0.218849	0.631888
	0.0478746	0.564175	0.173222
	0.20732	0.193487	0.252495
	0.2643	0.337469	0.554172
	0.156663	0.454608	0.720511
	0.39583	0.033852	0.110513
	0.0991046	0.589403	0.657167
	0.00968227	0.880618	0.939242
	0.231887	0.64288	0.293977
	0.0302566	0.250498	0.250489
	0.164854	0.18206	0.0941051
	0.380123	0.913944	0.66008
	0.39847	0.0630279	1.14819
	0.466491	0.192991	0.501288
	0.168226	0.182164	0.369741
	0.191956	0.316955	0.303583
	0.25204	0.498096	0.336944
	0.469769	0.355863	0.314898
	0.0536296	0.1815	0.24008
	0.0599264	0.488268	0.175266
	0.0590941	0.400457	0.599823
	0.348676	0.378152	0.0456281
	0.163542	0.854526	0.0553936
	0.178619	0.0505801	0.0479794
	0.267429	0.247413	0.208633
	0.179725	0.420524	0.394918
	0.485459	0.8702	0.43581
	0.389671	0.385955	0.40937
	0.441318	0.90448	0.249859
	0.27597	0.285195	0.251021
	0.213901	0.09385	0.337145
	0.296724	0.341228	0.437212
	0.105566	0.1372	0.164604
	0.392215	0.113633	0.0594032
	0.315982	0.539174	0.250062
	0.177577	0.563633	0.549908
	0.302852	0.468464	0.153138
	0.407812	0.499671	0.210068
	0.149491	0.274466	0.218711
	0.54867	0.360419	0.317181
	0.0329377	0.164869	0.372976
	0.375971	0.401526	0.318713
	0.284031	0.232009	0.361802
	0.167513	0.220027	0.120951
	0.417305	0.132396	0.406536
	0.397237	0.17724	0.356037
	0.809876	0.0142324	0.37482
	0.349204	0.107	0.393316
	0.42005	0.235043	0.253279
	0.317506	0.257474	0.552376
	0.131857	0.369882	0.228595
	0.114029	0.214	0.335678
	0.307729	0.565116	0.100606
	0.334787	0.394062	0.672737
	0.834419	0.45083	0.892506
	0.0677755	0.532359	0.107
	0.0399372	0.256114	0.401743
	0.186927	0.435081	0.859382
	0.288154	0.385035	0.486736
	0.308483	0.423529	0.116678
	0.321	0.348709	0.336256
	0.321	0.512438	0.279752
	0.247967	0.422718	0.625932
	0.321	0.686361	0.278315
	0.214	0.365819	0.356261
	0.235571	0.596722	0.617322
	0.382538	0.133209	0.389773
	0.125867	0.310892	0.302317
	0.202399	0.404983	0.386857
	0.0213122	0.257923	0.242673
	0.315711	0.153247	1.07783
	0.157065	0.666435	0.468303
	0.252926	0.0370729	0.0845182
	0.564839	0.148068	0.149002
	0.182521	0.202491	0.358356
	0.321424	0.116352	0.183391
	0.247318	0.436904	0.11947
	0.211199	0.209293	0.0916585
	0.256618	0.176819	0.203329
	0.396742	0.107849	0.0177464
	0.141518	0.374079	0.541807
	0.274347	0.562107	0.709914
	0.810254	0.300104	0.730574
	0.317506	0.52861	0.211723
	0.467345	0.519583	0.0822309
	0.360757	0.0448789	0.183817
	0.374433	0.11107	0.266629
	0.198419	0.203828	0.223289
	0.150075	0.409831	0.030254
	0.558364	0.101035	0.172543
	0.252869	0.321028	0.629083
	0.398455	0.351612	0.208449
	0.258349	0.416263	0.158598
	0.573261	0.167497	0.642534
	0.262607	0.24543	0.181308
	0.0412882	0.219306	0.544655
	0.226372	0.328681	0.340292
	0.147093	0.227433	0.897306
	0.178646	0.229589	0.234203
	0.134049	0.46443	0.191363
	0.520955	0.113761	0.338364
	0.213497	0.264756	0.0206723
	0.258214	0.473498	0.308462
	0.465127	0.178792	0.388241
	0.251664	0.270625	0.246426
	0.142173	0.305665	0.447951
	0.368777	0.50285	0.418772
	0.167168	0.169086	0.176067
	0.29045	0.426278	0.26762
	1.08355	0.270057	0.271143
	0.302244	0.559685	0.340152
	0.297043	0.683047	0.231199
	0.371782	0.494801	0.306629
	0.479359	0.325963	0.452317
	0.725497	0.247703	0.615308
	0.29945	0.292083	0.364358
	0.486788	0.141565	0.440946
	0.343911	0.220287	0.500944
	0.230629	0.276926	0.348907
	0.174523	0.153003	0.805783
	0.227694	0.283618	0.0625972
	0.469775	0.297992	0.132379
	0.169947	0.643568	0.237726
	0.333882	0.195474	0.756255
	1.05132	0.644331	0.0483213
	0.320796	0.534778	0.199842
	0.303335	0.13059	0.0920833
	0.329333	0.274449	0.202924
	0.252981	0.310197	0.388035
	0.299871	0.41241	0.470982
	1.02334	0.452205	0.261664
	0.289258	0.304654	0.413117
	0.507193	0.131441	0.257359
	0.416694	0.583489	0.176942
	0.472232	0.491549	0.270135
	0.191624	0.350498	0.211401
	0.215002	0.244272	0.0776212
	0.485967	0.518271	0.646861
	0.314942	0.669323	0.349879
	0.28972	0.297608	0.125173
	0.355984	0.337033	0.161397
	0.485665	0.201913	0.217136
	0.509337	0.159588	0.0421633
	0.476584	0.282988	0.222097
	0.208797	0.439655	0.419244
	0.21183	0.193217	0.147017
	0.322818	0.107	0.184855
	0.725949	0.214	0.132465
	0.439382	0.52503	0.421189
	0.107	0.296585	0.520421
	0.250413	0.182772	0.184459
	0.214	0.304404	0.126909
	0.103739	0.329103	0.451069
	0.535	0.700406	0.28432
	0.176188	0.148731	0.316295
	0.507663	0.27423	0.409635
	0.53402	0.355719	0.601699
	0.597206	0.441459	0.0622419
	0.178896	0.331802	0.448913
	0.643117	0.346151	0.312351
	0.522125	0.461489	0.341943
	0.157522	0.399996	0.518508
	0.331716	0.25684	0.118779
	0.220649	0.0902314	0.283496
	0.223025	1.20145	0.623358
	0.501689	0.274467	0.301736
	0.367929	0.165615	0.407406
	0.249895	0.208524	0.314932
	0.878203	0.511534	0.277229
	0.0692641	0.4873	0.248931
	0.157258	0.365903	0.223777
	0.255691	0.1635	0.368775
	0.207386	0.508296	0.264352
	0.214101	0.330591	0.319923
	0.198339	0.277573	0.350196
	0.329917	0.189898	0.169442
	0.492062	0.815981	0.537799
	0.217949	0.0361456	0.537417
	0.171342	0.292876	0.473238
	0.385583	0.179231	0.164489
	0.445495	0.729657	0.337304
	0.279402	0.412659	0.358617
	0.290675	0.21951	0.20748
	0.471468	0.213457	0.224103
	0.228502	0.637533	0.240342
	0.126794	0.325435	0.673362
	0.301603	0.243181	0.174548
	0.131764	0.149424	0.372556
	0.296772	0.484515	0.377642
	0.347427	0.392139	0.257316
	0.172487	0.255152	0.122082
	0.442075	0.393393	0.337024
	0.0635837	0.672919	0.370436
	0.30814	0.151737	0.0549348
	0.421186	0.576795	0.235235
	0.313048	0.117468	0.2322
	0.464637	0.038675	0.452748
	0.616314	0.203415	0.391846
	0.190602	0.407287	0.109706
	0.255438	0.59105	0.0910051
	0.256549	0.518742	0.152353
	0.21298	0.477614	0.296965
	0.141998	0.381357	0.342472
	0.583506	0.403552	0.266616
	0.282202	0.109995	0.259473
	0.304516	0.359382	0.321697
	0.383341	1.20563	0.174691
	0.120295	0.197931	0.186478
	0.390663	0.107	0.348134
	0.476319	0.438364	0.0965356
	0.08804	0.508693	0.384118
	0.473431	0.122208	0.183171
	0.270005	0.164998	0.102904
	0.433009	0.272332	0.376917
	0.351319	0.432658	0.44512
	0.33469	0.426052	0.19512
	0.486448	0.326295	0.206901
	0.223141	0.577351	0.5488
	0.141124	0.127763	0.487672
	0.398885	0.262636	0.338345
	0.276661	0.527894	0.441851
	0.236742	0.420464	0.165617
	0.497364	0.452146	0.055045
	0.0613853	0	0.240007
	0.213619	0.517159	0.688847
	0.437546	0.178125	0.635244
	0.642542	0.22714	0.310045
	0.665669	0.75567	0.157336
	0.595133	0.665134	0.335375
	0.342228	0.435275	0.243107
	0.328944	0.361582	0.216142
	0.45245	0.69415	0.602673
	0.156635	0.335653	0.157299
	0.501789	0.329038	0.782616
	0.530948	0.540737	0.218348
	0.0950006	0	0.135818
	0.116587	0.355295	0.808269
	0.139592	0.1594	0.564847
	0.381641	0.0952309	0.323486
	0.315587	0.731267	0.258458
	0.346629	0.246009	0.0678108
	0.371091	0.0983585	0.429077
	0.107	0.177863	0.491975
	0.468592	0.355844	0.272662
	0.147299	0.348158	0.62323
	0.457162	0.107	0.604979
	0.171362	0.180397	0.116029
	0.351429	0.248469	0.439159
	0.0711724	0.0778065	0.317861
	0.240563	0.0308507	0.431671
	0.294236	0.250285	0.2611
	0.447847	0.377772	0.455844
	0.189704	0.15728	0.244484
	0.208815	0.0801135	0.177369
	0.452379	0.470821	0.31949
	0.456341	0.559055	0.394158
	0.262678	0.314808	0.380763
	0.267687	0.175619	0.36768
	0.112447	0.429915	0.164616
	0.231812	0.259398	0.587221
	0.221591	0.218478	0.220672
	0.128767	0.344775	0.576497
	0.19489	0.556737	0.419933
	0.449099	0.106492	0.0634138
	0.175428	0.447373	0.208899
	0.182672	0.446706	0.601755
	0.566686	0.6669	0.229751
	0.528325	0.0422943	0.2162
	0.233152	0.425558	0.452224
	0.214454	0.495232	0.180991
	0.270863	0.474343	0.242671
	0.206064	0.0691102	0.219621
	0.244059	0.306884	0.662239
	0.165155	0.413607	0.719328
	0.118147	0.370679	0.246443
	1.0071	0.105375	0.0485227
	0.107609	0.625522	0.241897
	0.36805	0.457649	0.270155
	0.502628	0.0968074	0.315547
	0.58542	0.225076	0.285305
	0.370859	0.896615	0.235895
	0.392431	0.372411	0.485834
	0.451513	0.60461	0.143148
	0	0.358104	1.21326
	0.394855	0.664605	0.386199
	0.197707	0.3391	0.284868
	0.384596	0.513488	0.420998
	0.15345	0.377339	0.255318
	0.50623	0.171907	0.450647
	0.337177	0.706888	0.142089
	0.0821614	0.584381	0.812158
	0.268454	0.367055	0.409416
	0.0965435	0.107	0.538324
	0.373995	0.189181	0.55277
	0.4961	0.101851	0.117975
	0.571513	0.341674	0.210563
	0.0695199	0.404702	1.20302
	0.300414	0.351432	0.713794
	0.515081	0.0713105	0.664365
	0.401435	0.163826	0.173151
	0.330539	0.249989	0.122623
	0.149419	0.0821805	0.0819108
	0.292169	0.583783	0.577106
	0.208141	0.249164	0.522503
	0.362829	0.978749	0.209981
	0.167488	0.212931	0.476925
	0.381692	0.307251	0.642391
	0.363154	0.358922	0.228742
	0.618995	0.186679	0.472733
	0.278354	0.245866	0.17925
	0.255555	0.258709	0.0727128
	0.317857	0.276767	0.122118
	0.778186	0.366207	0.229845
	0.478619	0.169775	1.09853
	0.341734	0.521176	0.0936842
	0.180681	0.608361	0.609178
	0.0190161	0.524436	0.442581
	0.253612	0.183202	0.442439
	0.72338	0.0634994	0.492572
	0.607098	0.130748	0.29836
	0.604001	0.644677	0.0757427
	0.572885	1.07301	0.542396
	0.180925	0.540117	0.0245899
	0.0973205	0.160919	0.0685903
	0.392207	0.270607	0.774858
	0.362374	0.582105	0.325355
	1.10031	0.157052	0.309046
	0.246388	0.449467	0.654222
	0.493329	0.148967	0.0611925
	0.0768628	0.341328	0.699989
	0.245421	0.247952	0.170737
	0.426834	0.307521	0.446467
	0.278918	0.27085	0.544701
	0.47245	0.179182	0.499898
	0.455733	0.777934	0.151279
	0.335747	0.329074	0.894462
	0.434884	0.184494	0.372328
	0.389886	0.482126	0.899462
	0.524073	0.29026	0.767613
	0.399484	0.0823161	0.284189
	0.0838707	0.845271	0.113427
	0.428296	0.25783	0.85163
	0.317379	0.436161	0.249508
	0.272099	0.208744	0.417635
	0.467335	0.745799	0.39847
	0.20371	0.213286	0.54789
	0.383828	0.367807	0.594897
	0.2986	0.599904	0.855934
	0.229652	0.194686	0.264483
	0.275427	0.356875	0.729104
	0.555844	0.192568	0.195485
	0.233179	0.287605	0.175461
	0.121137	0.309395	0.873467
	0.457105	0.332916	0.471471
[truncated: 11,112 more rows]
