# Supplementary material for: Molecular dissection of PI3Kβ synergistic activation by receptor tyrosine kinases, GβGγ, and Rho-family GTPases
Source: eLife. 2024 May 7;12:RP88991. doi: 10.7554/eLife.88991 (PMC11076043; doi:10.7554/eLife.88991)
Supplement: Figure 3—source data 1. [file elife-88991-fig3-data1.xlsx]

## Sheet: Fig 3A
Figure 3A	Mean membrane intensity of AF488-SNAP-GbGg during bulk absorption
	time (sec)	bulk AF488-GbGg signal	#AF555-GbGg per field of view
	0	701.177	0
	10	1638.27	12
	20	2381.75	35
	30	2881.63	38
	40	3278.22	53
	49.999	3623.11	51
	59.999	3882.89	64
	69.999	4107.75	74
	79.999	4349.55	71
	89.999	4538.8	73
	99.999	4709.73	80
	109.999	4895.59	70
	119.999	5054	78
	129.999	5192.35	75
	139.998	5341.1	78
	149.998	5465.42	74
	159.998	5577.39	80
	169.998	5708.09	89
	179.998	5839.68	101
	189.998	5947.34	100
	199.998	6052.52	103
	209.998	6135.98	104
	219.998	6260.58	94
	229.997	6339.87	117
	239.997	6427.45	103
	249.997	6521.5	112
	259.997	6599.09	121
	269.997	6675.47	101
	279.997	6745.32	115
	289.997	6871.4	118
	299.997	6911.62	114
	309.997	6993.2	107
	319.996	7062.05	117
	329.996	7138.86	115
	339.996	7193.01	122
	349.996	7281.09	111
	359.996	7309.39	110
	369.996	7376.74	111
	379.996	7442.11	118
	389.996	7501.29	127
	399.996	7537	125
	409.995	7603.29	122
	419.995	7624.59	131
	429.995	7731.46	129
	439.995	7777.12	124
	449.995	7849.85	117
	459.995	7910.78	117
	469.995	7979.51	113
	479.995	8024.83	129
	489.995	8041.78	128
	499.994	8124.92	132
	509.994	8124.02	133
	519.994	8150.35	138
	529.994	8194.52	148
	539.994	8253.21	127
	549.994	8260.04	138
	559.994	8335.26	144
	569.994	8364.62	149
	579.994	8386.38	160
	589.993	8426.62	162
	599.993	8480.27	150
	609.993	8539.66	156
	619.993	8597.85	160
	629.993	8592.24	163
	639.993	8650.15	154
	649.993	8698.42	151
	659.993	8734.82	165
	669.993	8803.86	170
	679.992	8812.95	155
	689.992	8833.18	172
	699.992	8848.5	152
	709.992	8926	135
	719.992	8958.27	146
	729.992	8957.91	142
	739.992	9051.06	145
	749.992	9057.45	156
	759.992	9102	161
	769.991	9120.07	141
	779.991	9183	153
	789.991	9196.45	157
	799.991	9186.34	150
	809.991	9262.02	154
	819.991	9291.65	164
	829.991	9310.05	175
	839.991	9380.67	179
	849.991	9368.39	169
	859.99	9409.39	167
	869.99	9429.63	183
	879.99	9458.97	181
	889.99	9503.08	173
	899.99	9487.34	193
	909.99	9531.17	186
	919.99	9518.36	181
	929.99	9573.9	181
	939.99	9601.39	178
	949.99	9603.96	173
	959.989	9636.65	182
	969.989	9709.67	198
	979.989	9780.67	194
	989.989	9785.3	194
	999.989	9841.86	182
	1009.99	9840.98	183
	1019.99	9888.39	190
	1029.99	9892.71	185
	1039.99	9902.58	196
	1049.99	9972.53	177
	1059.99	9929.85	161
	1069.99	9981.19	160
	1079.99	10023.8	170
	1089.99	10076.3	174
	1099.99	10052.5	175
	1109.99	10086.9	172
	1119.99	10085.3	170
	1129.99	10055.8	188
	1139.99	10169.2	196
	1149.99	10162.8	203
	1159.99	10152.1	184
	1169.99	10214.8	200
	1179.99	10176.1	195
	1189.99	10167.1	204
	1199.99	10240.1	224
	1209.99	10206.2	217
	1219.99	10243.6	220
	1229.99	10281.5	199
	1239.99	10294.4	214
	1249.99	10315.6	218
	1259.99	10362.3	214
	1269.99	10361.6	214
	1279.99	10305.1	211
	1289.99	10338.2	207
	1299.99	10362.4	220
	1309.98	10345.4	210
	1319.98	10398.8	200
	1329.98	10388.2	206
	1339.98	10413.6	193
	1349.98	10448.1	213
	1359.98	10435.1	194
	1369.98	10492	207
	1379.98	10512.1	192
	1389.98	10525.1	195
	1399.98	10523.2	200
	1409.98	10550.8	214
	1419.98	10539	197
	1429.98	10565.7	185
	1439.98	10555.1	194
	1449.98	10596.2	187
	1459.98	10516.6	186
	1469.98	10607.8	181
	1479.98	10672.4	180
	1489.98	10704.3	168
	1499.98	10707.3	169
	1509.98	10662	169
	1519.98	10709.9	175
	1529.98	10771.9	176
	1539.98	10703	177
	1549.98	10719.4	168
	1559.98	10738.6	180
	1569.98	10761.6	167
	1579.98	10790	178
	1589.98	10793.6	190
	1599.98	10811.1	204
	1609.98	10799	202
	1619.98	10804.7	202
	1629.98	10805.5	192
	1639.98	10823.9	191
	1649.98	10811.7	210
	1659.98	10786.3	215
	1669.98	10833.9	211
	1679.98	10858.9	206
	1689.98	10926.2	224
	1699.98	10892	220
	1709.98	10901.1	221
	1719.98	10877.7	207
	1729.98	10837	219
	1739.98	10913	222
	1749.98	10904	225
	1759.98	10872.5	212
	1769.98	10856.7	205
	1779.98	10834.7	231
	1789.98	10900.9	235
	1799.98	10898.1	211
	1809.98	10926	219
	1819.98	10951.5	212
	1829.98	10979.1	231
	1839.98	10978.7	247
	1849.98	10987.9	226
	1859.98	10956.1	221
	1869.98	11023.2	197
	1879.98	10996.8	194
	1889.98	10991.8	199
	1899.98	11016.5	202
	1909.98	10998.8	205
	1919.98	10967.3	215
	1929.98	10991.9	215
	1939.98	11022.7	204
	1949.98	11034.8	210
	1959.98	11097.5	212
	1969.98	11033.1	221
	1979.98	11056.5	197
	1989.98	11089.3	210
	1999.98	11103.3	199
	2009.98	11053.1	235
	2019.98	11084.4	250
	2029.98	11094.3	240
	2039.98	11059.8	220
	2049.98	11051.2	236
	2059.98	11057.3	237
	2069.98	11076.4	241
	2079.98	11126.2	231
	2089.98	11065.5	251
	2099.98	11121.3	259
	2109.98	11063.5	255
	2119.98	11051.2	247
	2129.98	11115.8	246
	2139.98	11067.4	251
	2149.98	11109.5	263
	2159.98	11078.2	246
	2169.98	11117.3	248
	2179.98	11114.9	231
	2189.98	11113.4	227
	2199.98	11138.7	238
	2209.98	11118.8	229
	2219.97	11202.3	252
	2229.97	11183.4	235
	2239.97	11148.2	243
	2249.97	11155.1	217
	2259.97	11159	266
	2269.97	11185.8	242
	2279.97	11172.1	238
	2289.97	11236.3	227
	2299.97	11181.6	242
	2309.97	11178.5	260
	2319.97	11172.8	257
	2329.97	11210.7	232
	2339.97	11194.8	251
	2349.97	11225.2	263
	2359.97	11229.6	242
	2369.97	11222.1	238
	2379.97	11186.8	243
	2389.97	11218.7	221
	2399.97	11160.1	238
	2409.97	11188.8	230
	2419.97	11170	231
	2429.97	11220.6	227
	2439.97	11139.1	243
	2449.97	11209.1	242
	2459.97	11181.8	244
	2469.97	11222.7	241
	2479.97	11229.2	239
	2489.97	11220.9	240
	2499.97	11201.8	261
	2509.97	11226.3	234
	2519.97	11254.9	215
	2529.97	11226.5	241
	2539.97	11246.6	233
	2549.97	11217.4	240
	2559.97	11206.6	259
	2569.97	11262.9	238
	2579.97	11259.6	245
	2589.97	11285.7	235
	2599.97	11268.8	243
	2609.97	11290.5	240
	2619.97	11279.4	226
	2629.97	11237.4	247
	2639.97	11271.2	257
	2649.97	11252	269
	2659.97	11353.1	260
