# Supplementary material for: Molecular dissection of PI3Kβ synergistic activation by receptor tyrosine kinases, GβGγ, and Rho-family GTPases
Source: eLife. 2024 May 7;12:RP88991. doi: 10.7554/eLife.88991 (PMC11076043; doi:10.7554/eLife.88991)
Supplement: Figure 3—source data 2. [file elife-88991-fig3-data2.xlsx]

## Sheet: Fig 3C
Figure 3C	Mean membrane intensity of Dy647-3KB during bulk absorption
	[sec]	pY, GbGg	pY	pY(soln), GbGg
	0	0	0	0
	9.999	1781.04	586.604	31.2409
	19.999	3199.8	1614.37	33.9345
	29.998	4175.66	2082.34	36.232
	39.998	4808.82	2408.23	32.2755
	49.997	5466.91	2752.47	35.0124
	59.996	5944.74	2878.09	34.3869
	69.996	6314.04	3107.59	31.0097
	79.995	6648.77	3276.89	32.1669
	89.995	6979.48	3467.26	32.6156
	99.994	7325.43	3596.12	34.2615
	109.993	7547.36	3831.82	36.1519
	119.993	7815.55	3950.05	34.8042
	129.992	8019.59	4047.72	33.8731
	139.992	8293.44	4203.75	33.937
	149.991	8608.26	4364.17	31.2355
	159.99	8845.21	4419.12	30.238
	169.99	8925.92	4508.05	31.4287
	179.989	9135.53	4634.32	31.1796
	189.989	9195.93	4742.88	33.6077
	199.988	9313.79	4779.01	33.1636
	209.987	9444.06	4873.92	30.4423
	219.987	9649.46	4899.24	30.5758
	229.986	9724.75	5056.28	31.7139
	239.986	9928.16	5066.18	29.2724
	249.985	10031.7	5072.67	37.0145
	259.984	9990.87	5388.17	34.1388
	269.984	10438	5390.52	28.1389
	279.983	10629.6	5386.22	34.3201
	289.983	10695.2	5404.02	31.2569
	299.982	10792.3	5492.6	30.5448
	309.981	11011.8	5581.91	31.7449
	319.981	11010.1	5705.12	32.455
	329.98	11254.3	5654.9	32.1556
	339.98	11202.5	5706.56	32.8248
	349.979	11366.1	5775.26	36.7908
	359.978	11434	5863.03	29.9353
	369.978	11335.4	5808.17	30.0168
	379.977	11484.4	5996.19	30.9032
	389.977	11709.4	6017.07	32.4439
	399.976	11750.2	6075.99	32.442
	409.975	11812.5	5999.93	35.0397
	419.975	11801.9	6100.1	32.6903
	429.974	11783.4	6116.43	34.2641
	439.974	11657.5	6245.41	36.7787
	449.973	11828.3	6300.89	33.6409
	459.972	11867.9	6353.98	33.0304
	469.972	11876.7	6323.32	36.2679
	479.971	11672.1	6309.81	10.7879
	489.971	11795.4	6353.91	13.6281
	499.97	11985.5	6397.71	31.3341
	509.969	12006.3	6385.96	29.6919
	519.969	12136.1	6446.47	30.5756
	529.968	12113.5	6517.14	34.5369
	539.968	11959.5	6584.96	33.4696
	549.967	11940	6551.09	31.099
	559.966	12130.6	6560.84	35.0611
	569.966	12091.4	6401.9	34.2941
	579.965	12215	6712.92	33.756
	589.965	12533.6	6649.21	33.2368
	599.964	12518.9	6735.06	30.1602
	609.963	12157.8	6855.77	36.9272
	619.963	12832.7	6744.54	35.1588
	629.962	12814.5	6852.16	31.4074
	639.962	12920.4	6871.46	32.2246
	649.961	13068.1	6907	33.0584
	659.96	13024.4	7021.16	31.5446
	669.96	12873.6	6849.66	31.2977
	679.959	12664.4	6909.89	29.2279
	689.959	12801.7	7053.18	30.4352
	699.958	12682.3	7080.02	30.0081
	709.957	12624.2	6985.66	34.8167
	719.957	12661.7	7033.69	33.7033
	729.956	12803.1	7123.95	32.3433
	739.956	12750.7	7139.78	35.4476
	749.955	12796.8	7158.34	36.4956
	759.954	12731.1	7206.03	34.6829
	769.954	12891	7240.31	30.2247
	779.953	12916.9	7156.85	33.178
	789.953	12975.5	7195.4	31.1642
	799.952	12999.7	7111.03	27.0004
	809.951	13158.1	7177.42	31.8026
	819.951	13438.3	7135.11	29.8836
	829.95	13361.5	6983.76	27.0579
	839.95	13196	7156.3	29.8644
	849.949	13217.9	7302.74	27.342
	859.948	13189.8	7300.76	31.8907
	869.948	13190.5	7199.15	26.6914
	879.947	13188.6	7262.66	27.6459
	889.947	13170.8	7298.28	31.0573
	899.946	13213.3	7345.26	30.0371
	909.945	13129.6	7236.51	28.853
	919.945	13193.1	7368.8	29.6835
	929.944	13358.1	7366.12	26.6206
	939.944	13361	7325.56	26.1792
	949.943	13460.7		26.9893
	959.943	13508.5		27.35
	969.942	12932		29.7313
	979.941	13085.8		28.6656
	989.941	13269		28.4319
	999.94	13066.7		32.9209
	1009.94	13140.4		30.7221
	1019.94	13322.9		26.8568
	1029.94	13461.3		26.0275
	1039.94	13507.5		27.8162
	1049.94	13672.5		30.6397
	1059.94	13667.8		30.8313
	1069.94	13581.6		27.8683
	1079.93	13594.4		33.5697
	1089.93	13599.9		34.2379
	1099.93	13587.4		27.068
	1109.93	13499.3		27.4447
	1119.93	13546.5		30.0141
	1129.93	13669.6		29.3174
	1139.93	13611.1		29.2415
	1149.93	13392.6		29.8967
	1159.93	13461.8		30.2753
	1169.93	13402.1		30.9817
	1179.93	13619.5		28.2244
	1189.93	13626.8		30.7877
	1199.93	13502.1		31.3985
	1209.93	13596.7		29.5322
	1219.93	13554.3		30.8891
	1229.93	13564.6		29.4834
	1239.93	13636.5		30.7645
	1249.92	13609.4		28.225
	1259.92	13771.3		27.5797
	1269.92	13622.9		26.8466
	1279.92	13179.9		29.1127
	1289.92	13290.9		31.8647
	1299.92	13520.6		28.0838
	1309.92	13728.8		32.5914
	1319.92	13766.6		28.7617
	1329.92	13857.6		27.3587
	1339.92	13948.2		31.2004
				28.3016
