# Supplementary material for: Molecular dissection of PI3Kβ synergistic activation by receptor tyrosine kinases, GβGγ, and Rho-family GTPases
Source: eLife. 2024 May 7;12:RP88991. doi: 10.7554/eLife.88991 (PMC11076043; doi:10.7554/eLife.88991)
Supplement: Figure 3—source data 3. [file elife-88991-fig3-data3.xlsx]

## Sheet: Fig 3D
Figure 3D	Single molecule dwell time measurements for Dy647-PI3KB
	Raw dwell time measurements (seconds)				1-Cumulative distribution frequency (1-CDF)
	pY	pY, GbGg			BIN (sec)	pY	pY, GbGg		Dy647-3KB
	0.724384	0.931351			0.104	0.892956	0.916525		pY	MOV1	MOV2	MOV3	MOV4	MOV5		AVE	SD
	2.17315	0.0517417			0.156	0.81837	0.873935		alpha	0.2175	0.8243	0.5871	0.4682	0.6221		0.54384	0.222976
	0.0517417	0.517417			0.208	0.753453	0.827939		T1 (sec)	0.4368	0.7209	0.5231	0.483	0.5663		0.54602	0.108881
	2.27664	0.206967			0.26	0.696133	0.785349		T2 (sec)	0.9595	2.321	1.657	1.063	1.219		1.4439	0.557903
	1.75922	3.15625			0.312	0.645718	0.741056		N	626	633	706	1448	1285		939.6	395.186
	1.2418	0.931351			0.364	0.607044	0.703578		AVE DT (sec)	0.872501	1.01685	1.0097	0.815683	0.837089		0.910364	0.0961432
	0.103483	1.03483			0.416	0.553177	0.674617		T1 (sec)	0.8329	0.9164	0.9113	0.765	0.7819		0.8415	0.0706407	if single exp fit
	0.569159	0.206967			0.468	0.515884	0.643952
	0.517417	0.0517417			0.52	0.480663	0.611584		pY, GbGg	MOV1	MOV2	MOV3	MOV4	MOV5		AVE	SD
	0.776126	0.31045			0.572	0.445442	0.579216		alpha	0.4928	0.6165	0.6069	0.5821			0.574575	0.0564104
	1.65574	3.05276			0.624	0.417127	0.562181		T1 (sec)	0.5396	0.7954	0.526	0.5802			0.6103	0.12553
	0.258709	0.87961			0.676	0.387431	0.531516		T2 (sec)	2.979	3.469	2.848	3.069			3.09125	0.267682
	0.465676	0.672643			0.728	0.359807	0.51448		N	587	838	1141	855			855.25	226.501
	1.13832	0.672643			0.78	0.342541	0.499148		AVE DT (sec)	1.79818	1.82529	1.47584	1.67903			1.69459	0.159065
	0.931351	0.413934			0.832	0.319751	0.48552		T1 (sec)	1.568	1.581	1.207	1.379			1.43375	0.177124	if single exp fit
	2.22489	2.89754			0.884	0.300414	0.46678
	1.75922	0.0517417			0.936	0.283149	0.449744
	0.0517417	1.96619			0.988	0.265193	0.441227
	0.776126	0.413934			1.04	0.251381	0.425894
	0.103483	0.103483			1.092	0.23895	0.405451
	0.258709	0.206967			1.144	0.222376	0.39523
	0.362192	0.31045			1.196	0.212707	0.381601
	0.103483	0.724384			1.248	0.199586	0.374787
	0.103483	0.155225			1.3	0.189917	0.367973
	2.22489	2.27664			1.352	0.178177	0.357751
	0.827868	0.155225			1.404	0.167818	0.352641
	0.31045	0.0517417			1.456	0.158149	0.342419
	0.206967	1.2418			1.508	0.151934	0.335605
	0.827868	0.569159			1.56	0.149862	0.332198
	2.22489	1.8627			1.612	0.145028	0.327087
	1.8627	17.2817			1.664	0.133287	0.316865
	0.0517417	0.258709			1.716	0.122238	0.308348
	3.77715	0.155225			1.768	0.116713	0.298126
	0.362192	0.724384			1.82	0.111188	0.294719
	0.827868	0.465676			1.872	0.107044	0.289608
	0.517417	0.672643			1.924	0.100829	0.286201
	0.672643	0.465676			1.976	0.0959945	0.28109
	1.34529	0.362192			2.028	0.0918508	0.27598
	0.362192	3.82889			2.08	0.0842541	0.274276
	0.206967	0.517417			2.132	0.0794199	0.272572
	0.206967	0.258709			2.184	0.0752762	0.264055
	0.413934	0.155225			2.236	0.070442	0.260647
	0.0517417	0.31045			2.288	0.0676796	0.25724
	0.0517417	3.25973			2.34	0.0649171	0.248722
	1.34529	0.776126			2.392	0.0587017	0.241908
	0.258709	2.79405			2.444	0.0566298	0.235094
	0.206967	0.258709			2.496	0.054558	0.228279
	2.94928	8.69261			2.548	0.0538674	0.223169
	3.00102	0.672643			2.6	0.0524862	0.221465
	0.258709	0.258709			2.652	0.0497238	0.20954
	0.931351	0.413934			2.704	0.0455801	0.204429
	1.13832	0.258709			2.756	0.0435083	0.199319
	0.155225	0.31045			2.808	0.0421271	0.197615
	0.206967	0.569159			2.86	0.0366022	0.194208
	0.0517417	0.620901			2.912	0.035221	0.189097
	0.103483	0.569159			2.964	0.0338398	0.189097
	1.70748	0.0517417			3.016	0.0290055	0.183986
	0.206967	0.0517417			3.068	0.0283149	0.180579
	1.34529	0.31045			3.12	0.0262431	0.178876
	0.87961	0.517417			3.172	0.0255525	0.177172
	0.206967	0.0517417			3.224	0.0234807	0.175468
	0.569159	7.29559			3.276	0.0207182	0.166951
	0.258709	0.517417			3.328	0.019337	0.163543
	2.63883	1.13832			3.38	0.0172652	0.163543
	1.03483	0.103483			3.432	0.015884	0.160136
	0.155225	2.63883			3.484	0.0151934	0.158433
	0.517417	0.206967			3.536	0.0138122	0.155026
	0.103483	0.620901			3.588	0.0131215	0.146508
	0.517417	0.206967			3.64	0.0124309	0.143101
	1.65574	0.0517417			3.692	0.0124309	0.141397
	0.983093	0.517417			3.744	0.0124309	0.141397
	1.50051	0.362192			3.796	0.0117403	0.13799
	0.206967	0.103483			3.848	0.0110497	0.136286
	0.155225	0.931351			3.9	0.0110497	0.136286
	0.0517417	0.517417			3.952	0.0103591	0.129472
	1.39703	0.362192			4.004	0.00966851	0.129472
	0.362192	0.206967			4.056	0.00966851	0.126065
	0.569159	2.89754			4.108	0.00966851	0.122658
	0.0517417	0.87961			4.16	0.00966851	0.117547
	0.31045	0.206967			4.212	0.00966851	0.115843
	0.465676	0.206967			4.264	0.00966851	0.115843
	0.517417	0.0517417			4.316	0.00759669	0.115843
	1.19006	1.75922			4.368	0.00690608	0.11414
	2.94928	6.67468			4.42	0.00690608	0.11414
	0.827868	5.22592			4.472	0.00690608	0.11414
	0.620901	0.724384			4.524	0.00690608	0.110733
	5.22592	0.0517417			4.576	0.00690608	0.110733
	0.362192	7.86474			4.628	0.00621547	0.109029
	0.362192	2.74231			4.68	0.00552486	0.103918
	0.103483	0.413934			4.732	0.00552486	0.100511
	1.81096	1.39703			4.784	0.00552486	0.0971039
	0.155225	1.03483			4.836	0.00483425	0.0954003
	0.0517417	8.64087			4.888	0.00483425	0.0919932
	2.38012	0.103483			4.94	0.00483425	0.0902896
	3.00102	0.103483			4.992	0.00414365	0.0868825
	0.258709	0.31045			5.044	0.00414365	0.0851789
	0.31045	0.258709			5.096	0.00414365	0.0851789
	0.620901	0.103483			5.148	0.00345304	0.0851789
	1.08658	0.31045			5.2	0.00207182	0.0834753
	0.31045	0.103483			5.252	0.00207182	0.0834753
	2.69057	0.465676			5.304	0.00207182	0.0834753
	0.724384	0.206967			5.356	0.00207182	0.0834753
	0.103483	1.03483			5.408	0.00207182	0.0817717
	0.155225	0.103483			5.46	0.00207182	0.0800681
	1.2418	2.58709			5.512	0.00207182	0.076661
	0.258709	7.03688			5.564	0.00207182	0.076661
	0.103483	3.57018			5.616	0.00207182	0.0749574
	0.103483	0.258709			5.668	0.00207182	0.0732538
	0.103483	0.155225			5.72	0.00207182	0.0732538
	0.206967	0.0517417			5.772	0.00207182	0.0732538
	0.87961	0.87961			5.824	0.00207182	0.0732538
	0.620901	0.31045			5.876	0.00207182	0.0698467
	0.517417	4.65676			5.928	0.00207182	0.0698467
	0.31045	0.258709			5.98	0.00138122	0.0698467
	0.620901	1.60399			6.032	0.00138122	0.0681431
	0.206967	0.258709			6.084	0.00138122	0.0681431
	1.55225	0.672643			6.136	0.000690608	0.0681431
	0.672643	1.08658			6.188	0.000690608	0.0664395
	0.155225	0.103483			6.24	0.000690608	0.0647359
	0.0517417	0.362192			6.292	0.000690608	0.0647359
	2.58709	0.569159			6.344	0.000690608	0.0647359
	0.413934	10.9692			6.396	0.000690608	0.0647359
	0.0517417	1.2418			6.448	0.000690608	0.0630324
	0.103483	0.569159			6.5	0.000690608	0.0613288
	1.03483	0.827868			6.552	0.000690608	0.0613288
	0.206967	2.74231			6.604	0.000690608	0.0613288
	0.0517417	0.258709			6.656	0.000690608	0.0579216
	0.0517417	0.517417			6.708	0.000690608	0.0579216
	0.465676	1.13832			6.76	0.000690608	0.0579216
	0.0517417	2.22489			6.812	0	0.0562181
	0.620901	2.63883			6.864	0	0.0545145
	0.155225	0.31045			6.916	0	0.0545145
	2.12141	0.0517417			6.968	0	0.0545145
	0.206967	6.20901			7.02	0	0.0528109
	1.13832	1.75922			7.072	0	0.0528109
	4.29456	0.206967			7.124	0	0.0511073
	0.620901	0.569159			7.176	0	0.0511073
	0.620901	1.13832			7.228	0	0.0494037
	1.44877	0.0517417			7.28	0	0.0477002
	0.931351	6.05378			7.332	0	0.0477002
	0.517417	0.517417			7.384	0	0.0477002
	2.43186	0.155225			7.436	0	0.0477002
	0.206967	0.413934			7.488	0	0.044293
	0.620901	0.206967			7.54	0	0.0425894
	0.465676	0.724384			7.592	0	0.0425894
	2.63883	0.31045			7.644	0	0.0425894
	0.206967	0.569159			7.696	0	0.0408859
	0.827868	0.0517417			7.748	0	0.0408859
	1.81096	0.569159			7.8	0	0.0408859
	0.206967	7.50255			7.852	0	0.0391823
	0.206967	0.103483			7.904	0	0.0391823
	0.103483	0.0517417			7.956	0	0.0391823
	0.0517417	0.413934			8.008	0	0.0374787
	0.0517417	0.362192			8.06	0	0.0357751
	0.0517417	1.75922			8.112	0	0.0340716
	0.206967	0.31045			8.164	0	0.0340716
	0.258709	4.34631			8.216	0	0.0340716
	0.103483	0.206967			8.268	0	0.0340716
	0.258709	0.362192			8.32	0	0.0340716
	0.206967	0.0517417			8.372	0	0.0340716
	2.32838	1.91444			8.424		0.0340716
	1.2418	1.03483			8.476		0.0340716
	0.258709	0.983093			8.528		0.032368
	0.827868	1.75922			8.58		0.032368
	0.155225	2.63883			8.632		0.0306644
	1.03483	0.569159			8.684		0.0272572
	0.362192	0.206967			8.736		0.0272572
	0.155225	0.827868			8.788		0.0272572
	0.155225	1.34529			8.84		0.0272572
	0.0517417	1.13832			8.892		0.0272572
	0.155225	0.776126			8.944		0.0272572
	0.672643	1.03483			8.996		0.0255537
	0.258709	0.0517417			9.048		0.0238501
	2.8458	0.362192			9.1		0.0238501
	0.517417	0.672643			9.152		0.0221465
	1.65574	1.65574			9.204		0.0221465
	0.103483	3.67366			9.256		0.0221465
	0.0517417	1.19006			9.308		0.0221465
	0.413934	2.06967			9.36		0.0204429
	1.19006	15.8847			9.412		0.0204429
	0.0517417	1.03483			9.464		0.0204429
	3.36321	6.88165			9.516		0.0204429
	0.87961	0.672643			9.568		0.0204429
	0.413934	0.103483			9.62		0.0187394
	3.31147	0.0517417			9.672		0.0187394
	3.4667	0.155225			9.724		0.0187394
	0.465676	2.63883			9.776		0.0170358
	0.0517417	4.13934			9.828		0.0153322
	0.517417	0.0517417			9.88		0.0136286
	0.569159	0.0517417			9.932		0.0136286
	0.155225	3.93237			9.984		0.0136286
	0.103483	2.43186			10.036		0.0136286
	1.13832	1.50051			10.088		0.0136286
	0.931351	1.44877			10.14		0.011925
	0.362192	1.44877			10.192		0.011925
	0.155225	0.103483			10.244		0.011925
	0.569159	0.0517417			10.296		0.011925
	0.413934	0.0517417			10.348		0.011925
	0.0517417	0.103483			10.4		0.011925
	1.91444	4.0876			10.452		0.011925
	2.27664	1.19006			10.504		0.011925
	1.2418	0.103483			10.556		0.011925
	0.103483	0.103483			10.608		0.011925
	1.81096	6.82991			10.66		0.011925
	0.103483	2.63883			10.712		0.011925
	0.0517417	5.63985			10.764		0.011925
	4.29456	5.89856			10.816		0.011925
	0.103483	2.01793			10.868		0.011925
	0.983093	0.620901			10.92		0.011925
	1.96619	0.103483			10.972		0.0102215
	0.155225	0.0517417			11.024		0.0102215
	0.413934	1.60399			11.076		0.0102215
	0.569159	0.0517417			11.128		0.0102215
	0.206967	0.31045			11.18		0.00851789
	0.362192	0.827868			11.232		0.00851789
	0.206967	0.827868			11.284		0.00851789
	0.0517417	1.70748			11.336		0.00851789
	0.672643	0.0517417			11.388		0.00851789
	0.206967	4.7085			11.44		0.00851789
	0.413934	1.65574			11.492		0.00851789
	0.931351	0.413934			11.544		0.00851789
	0.362192	2.69057			11.596		0.00851789
	0.827868	9.36526			11.648		0.00851789
	1.2418	0.155225			11.7		0.00851789
	0.103483	0.413934			11.752		0.00851789
	0.206967	0.776126			11.804		0.00851789
	0.724384	0.103483			11.856		0.00851789
	0.0517417	0.465676			11.908		0.00851789
	0.465676	0.103483			11.96		0.00851789
	0.155225	0.31045			12.012		0.00851789
	0.206967	0.206967			12.064		0.00851789
	0.258709	1.50051			12.116		0.00851789
	1.03483	4.60501			12.168		0.00851789
	0.0517417	1.19006			12.22		0.00851789
	0.620901	3.57018			12.272		0.00851789
	1.08658	0.827868			12.324		0.00851789
	3.1045	0.103483			12.376		0.00851789
	0.983093	2.38012			12.428		0.00681431
	0.465676	0.362192			12.48		0.00681431
	0.362192	0.672643			12.532		0.00681431
	2.58709	3.93237			12.584		0.00681431
	0.206967	0.103483			12.636		0.00681431
	0.0517417	1.70748			12.688		0.00681431
	0.0517417	0.87961			12.74		0.00681431
	0.983093	0.0517417			12.792		0.00681431
	0.0517417	2.43186			12.844		0.00681431
	0.103483	0.206967			12.896		0.00681431
	2.06967	1.08658			12.948		0.00681431
	0.206967	0.258709			13		0.00681431
	0.724384	0.620901			13.052		0.00681431
	0.931351	0.0517417			13.104		0.00681431
	0.258709	0.103483			13.156		0.00681431
	0.103483	0.0517417			13.208		0.00681431
	0.724384	7.14036			13.26		0.00681431
	0.362192	0.620901			13.312		0.00681431
	1.70748	3.57018			13.364		0.00681431
	0.103483	0.31045			13.416		0.00681431
	0.413934	0.517417			13.468		0.00681431
	0.206967	0.87961			13.52		0.00681431
	0.0517417	1.39703			13.572		0.00681431
	1.70748	0.931351			13.624		0.00681431
	0.31045	0.362192			13.676		0.00681431
	0.569159	0.155225			13.728		0.00511073
	1.70748	0.776126			13.78		0.00511073
	0.31045	0.0517417			13.832		0.00511073
	1.39703	0.103483			13.884		0.00511073
	0.827868	3.00102			13.936		0.00340716
	0.31045	0.362192			13.988		0.00340716
	1.39703	2.4836			14.04		0.00340716
	1.44877	0.413934			14.092		0.00340716
	2.06967	1.08658			14.144		0.00340716
	0.31045	2.38012			14.196		0.00340716
	2.38012	2.17315			14.248		0.00340716
	0.569159	0.103483			14.3		0.00340716
	0.103483	0.362192			14.352		0.00340716
	0.31045	0.206967			14.404		0.00340716
	0.569159	2.17315			14.456		0.00340716
	0.103483	0.776126			14.508		0.00340716
	0.827868	0.31045			14.56		0.00340716
	0.155225	1.03483			14.612		0.00340716
	1.34529	0.258709			14.664		0.00340716
	0.569159	0.31045			14.716		0.00340716
	0.103483	0.206967			14.768		0.00340716
	0.155225	2.38012			14.82		0.00340716
	0.155225	0.103483			14.872		0.00340716
	0.0517417	1.2418			14.924		0.00340716
	0.87961	0.155225			14.976		0.00340716
	0.569159	2.74231			15.028		0.00340716
	0.0517417	0.465676			15.08		0.00340716
	0.31045	0.0517417			15.132		0.00340716
	0.413934	0.672643			15.184		0.00340716
	0.465676	2.53535			15.236		0.00340716
	1.44877	7.55429			15.288		0.00340716
	1.65574	0.103483			15.34		0.00340716
	0.206967	0.31045			15.392		0.00340716
	1.60399	8.07171			15.444		0.00340716
	0.413934	0.258709			15.496		0.00340716
	0.983093	1.08658			15.548		0.00340716
	0.206967	0.672643			15.6		0.00340716
	0.0517417	0.569159			15.652		0.00340716
	0.206967	0.0517417			15.704		0.00340716
	0.465676	0.103483			15.756		0.00340716
	2.69057	0.672643			15.808		0.00340716
	0.413934	0.155225			15.86		0.00170358
	0.155225	4.65676			15.912		0.00170358
	0.87961	0.931351			15.964		0.00170358
	0.103483	1.96619			16.016		0.00170358
	0.103483	3.4667			16.068		0.00170358
	0.103483	0.983093			16.12		0.00170358
	0.362192	0.155225			16.172		0.00170358
	0.413934	0.87961			16.224		0.00170358
	0.258709	1.44877			16.276		0.00170358
	1.08658	6.26075			16.328		0.00170358
	2.79405	0.206967			16.38		0.00170358
	1.03483	0.31045			16.432		0.00170358
	0.827868	9.83093			16.484		0.00170358
	0.517417	0.103483			16.536		0.00170358
	1.39703	1.34529			16.588		0.00170358
	0.620901	3.25973			16.64		0.00170358
	1.65574	0.103483			16.692		0.00170358
	1.13832	0.465676			16.744		0.00170358
	0.517417	0.87961			16.796		0.00170358
	0.931351	2.43186			16.848		0.00170358
	0.206967	0.103483			16.9		0.00170358
	0.206967	0.517417			16.952		0.00170358
	0.155225	0.155225			17.004		0.00170358
	0.258709	2.17315			17.056		0.00170358
	0.517417	2.8458			17.108		0.00170358
	0.0517417	0.103483			17.16		0.00170358
	0.103483	0.362192			17.212		0.00170358
	0.155225	1.34529			17.264		0
	2.38012	4.50153			17.316		0
	0.31045	0.0517417			17.368		0
	0.0517417	1.65574			17.42		0
	0.31045	3.51844			17.472		0
	1.70748	4.76024			17.524		0
	0.776126	4.7085			17.576		0
	0.776126	2.89754			17.628		0
	0.672643	0.0517417			17.68		0
	0.87961	0.155225			17.732		0
	1.50051	4.86372			17.784		0
	1.96619	1.75922			17.836		0
	0.103483	4.86372			17.888		0
	0.569159	1.81096			17.94		0
	0.827868	0.155225			17.992		0
	0.983093	0.0517417			18.044		0
	2.06967	8.01997			18.096		0
	0.31045	0.362192			18.148		0
	0.465676	0.465676			18.2		0
	3.25973	0.724384			18.252		0
	0.155225	3.77715			18.304		0
	0.0517417	0.931351			18.356		0
	2.32838	9.88267			18.408		0
	1.60399	8.53739			18.46		0
	0.103483	0.103483			18.512		0
	0.155225	0.31045			18.564		0
	0.155225	0.258709			18.616		0
	0.983093	1.08658			18.668		0
	0.206967	0.103483			18.72		0
	1.08658	11.1762			18.772		0
	0.413934	0.103483			18.824		0
	0.465676	7.70952			18.876		0
	0.155225	5.69159			18.928		0
	0.827868	0.931351			18.98		0
	0.155225	0.155225			19.032		0
	0.724384	1.55225			19.084		0
	0.413934	1.19006			19.136		0
	0.258709	2.8458			19.188		0
	1.29354	0.258709			19.24		0
	0.465676	2.27664			19.292		0
	0.0517417	1.19006			19.344		0
	2.63883	1.8627			19.396		0
	0.517417	0.517417			19.448		0
	1.03483	0.155225			19.5		0
	2.38012	0.672643			19.552		0
	0.569159	0.517417			19.604		0
	1.34529	1.08658			19.656		0
	0.206967	3.05276			19.708		0
	0.258709	0.983093			19.76		0
	2.69057	1.19006			19.812		0
	1.65574	3.25973			19.864		0
	0.0517417	0.362192			19.916		0
	0.672643	0.724384			19.968		0
	1.65574	1.03483			20.02		0
	0.103483	0.413934			20.072		0
	0.0517417	1.34529			20.124		0
	0.465676	0.517417			20.176		0
	0.672643	4.96721			20.228		0
	1.19006	0.465676			20.28		0
	3.00102	12.418			20.332		0
	1.08658	0.103483			20.384		0
	0.672643	1.65574			20.436		0
	0.465676	0.517417			20.488		0
	0.983093	13.9185			20.54		0
	0.103483	0.569159			20.592		0
	0.0517417	0.931351			20.644		0
	0.206967	0.0517417			20.696		0
	0.569159	0.0517417			20.748		0
	1.44877	0.0517417			20.8		0
	0.931351	0.465676			20.852		0
	0.103483	5.43288			20.904		0
	0.517417	1.19006			20.956		0
	0.31045	2.32838			21.008		0
	3.25973	0.103483			21.06		0
	0.31045	2.53535
	0.103483	0.0517417
	0.724384	0.31045
	0.776126	0.155225
	2.06967	4.19108
	0.87961	0.206967
	1.2418	0.620901
	0.155225	4.50153
	0.258709	0.155225
	0.465676	1.13832
	0.776126	5.53637
	0.0517417	0.413934
	0.517417	0.672643
	0.258709	0.569159
	0.413934	0.258709
	0.620901	0.31045
	0.258709	0.620901
	1.8627	0.103483
	0.103483	0.569159
	0.0517417	0.0517417
	0.206967	0.0517417
	0.776126	0.362192
	1.08658	8.69261
	0.724384	0.0517417
	0.87961	0.258709
	3.00102	5.48462
	0.827868	0.983093
	0.517417	0.258709
	0.569159	0.362192
	2.06967	0.776126
	0.206967	7.24384
	2.38012	3.25973
	0.413934	0.413934
	0.517417	6.67468
	0.362192	2.43186
	0.0517417	0.517417
	0.155225	2.53535
	0.206967	0.0517417
	1.2418	0.465676
	0.620901	0.258709
	0.724384	0.0517417
	0.103483	0.31045
	1.08658	0.0517417
	0.465676	0.0517417
	0.776126	0.31045
	0.517417	0.206967
	0.362192	1.29354
	0.362192	0.776126
	0.103483	0.103483
	0.827868	1.55225
	0.983093	0.31045
	0.0517417	0.569159
	1.91444	0.465676
	0.672643	0.0517417
	0.31045	8.12345
	0.258709	0.0517417
	1.34529	0.0517417
	0.155225	5.89856
	0.413934	2.17315
	2.4836	0.0517417
	1.8627	0.103483
	0.258709	0.103483
	0.362192	0.155225
	2.69057	1.08658
	0.87961	0.103483
	0.206967	2.17315
	0.362192	0.206967
	0.0517417	1.08658
	1.34529	3.57018
	0.931351	1.08658
	0.827868	0.87961
	1.08658	2.32838
	1.19006	1.03483
	0.672643	0.569159
	0.0517417	1.34529
	0.931351	0.31045
	0.155225	0.620901
	0.155225	0.465676
	0.0517417	1.81096
	1.96619	0.620901
	1.60399	0.362192
	0.258709	0.827868
	0.103483	2.32838
	0.155225	0.362192
	0.0517417	0.87961
	0.258709	1.50051
	1.91444	0.0517417
	0.569159	0.87961
	0.362192	0.87961
	0.206967	0.206967
	0.155225	0.258709
	1.29354	1.19006
	1.65574	1.75922
	0.103483	0.569159
	0.103483	0.0517417
	0.465676	0.569159
	3.41495	0.0517417
	0.0517417	9.77919
	0.0517417	0.517417
	0.103483	3.62192
	0.0517417	0.103483
	1.70748	0.0517417
	0.517417	0.0517417
	0.983093	0.465676
	0.155225	0.465676
	0.103483	0.103483
	1.39703	3.41495
	0.465676	1.29354
	0.362192	3.51844
	0.155225	0.362192
	0.258709	0.206967
	3.20799	1.65574
	0.672643	0.672643
	0.672643	0.413934
	0.0517417	10.1414
	0.206967	6.46772
	3.51844	0.724384
	1.39703	0.413934
	0.827868	0.103483
	0.569159	0.258709
	0.103483	0.0517417
	0.258709	1.13832
	1.19006	2.69057
	0.155225	0.103483
	2.8458	1.70748
	0.206967	1.44877
	0.258709	1.08658
	0.0517417	0.0517417
	0.0517417	0.103483
	0.0517417	9.00306
	0.0517417	3.62192
	0.672643	5.53637
	2.22489	0.103483
	0.103483	1.65574
	0.31045	0.0517417
	0.983093	0.0517417
	3.93237	1.29354
	3.41495	0.827868
	0.0517417	2.22489
	2.89754	0.155225
	2.01793	0.155225
	0.31045	3.00102
	0.0517417	4.65676
	0.362192	0.155225
	1.75922	4.91547
	1.29354	1.50051
	0.87961	0.258709
	0.206967	0.0517417
	0.258709	0.0517417
	0.0517417	0.465676
	1.19006	1.70748
	0.413934	0.0517417
	0.103483	9.15829
	0.155225	2.38012
	0.103483	9.62396
	0.0517417	0.155225
	0.0517417	0.517417
	1.13832	1.8627
	0.465676	9.0548
	0.31045	1.2418
	1.8627	0.569159
	0.413934	0.258709
	1.03483	0.672643
	1.29354	6.51946
	3.1045	0.103483
	1.03483	2.63883
	0.413934	13.7116
	0.103483	0.776126
	0.0517417	0.0517417
	0.0517417	0.0517417
	0.103483	4.13934
	0.31045	1.39703
	0.103483	3.41495
	0.569159	2.4836
	0.569159	2.69057
	0.569159	7.50255
	2.63883	1.29354
	0.87961	4.76024
	3.31147	0.724384
	0.103483	3.25973
	0.206967	1.96619
	0.517417	0.413934
	0.155225	0.206967
	0.206967	0.672643
	0.672643	0.517417
	0.569159	4.0876
	0.31045	3.93237
	0.413934	4.81198
	0.465676	0.258709
	2.74231	0.465676
	1.70748	1.34529
	0.0517417	3.00102
	0.206967	2.01793
	0.672643	0.827868
	0.362192	0.517417
	3.1045	0.672643
	1.65574	2.12141
	0.0517417	0.362192
	0.155225	0.0517417
	3.62192	1.91444
	0.258709	0.206967
	0.0517417	5.01895
	0.620901	0.0517417
	0.0517417	0.155225
	0.206967	3.1045
	0.465676	0.672643
	0.103483	3.31147
	0.413934	4.03586
	2.53535	3.93237
	0.362192	0.413934
	0.206967	0.258709
	2.22489	0.0517417
	0.931351	0.206967
	1.13832	1.08658
	0.155225	3.77715
	2.38012	2.63883
	0.413934	4.96721
	2.4836	0.103483
	0.103483	4.03586
	0.0517417	0.362192
	1.65574	3.20799
	0.0517417	0.620901
	0.517417	2.01793
	0.31045	0.931351
	0.258709	3.31147
	0.103483	4.13934
	2.06967	1.70748
	1.60399	2.4836
	0.31045	0.465676
	1.50051	2.32838
	0.206967	0.983093
	0.0517417	2.32838
	0.413934	1.60399
	0.31045	0.569159
	0.724384	3.57018
	0.155225	2.4836
	0.0517417	1.44877
	0.724384	0.931351
	5.12243	0.465676
	0.206967	0.776126
	0.155225	0.724384
	0.413934	0.724384
	0.724384	0.413934
	0.413934	0.362192
	2.27664	1.44877
	0.827868	1.08658
	0.517417	0.0517417
	0.413934	0.31045
	0.155225	0.206967
	0.569159	0.103483
	1.65574	0.0517417
	0.103483
	0.31045
	6.15727
	0.827868
	1.91444
	0.0517417
	0.776126
	2.12141
	0.103483
	0.103483
	0.103483
	0.931351
	0.569159
	0.0517417
	0.0517417
	1.39703
	0.87961
	0.620901
	0.155225
	0.0517417
	0.103483
	0.827868
	0.103483
	0.31045
	0.0517417
	0.517417
	0.672643
	0.103483
	1.03483
	0.413934
	0.31045
	0.827868
	0.672643
	0.620901
	4.96721
	0.0517417
	0.569159
	0.362192
	0.413934
	0.103483
	0.0517417
	0.0517417
	0.155225
	0.413934
	4.65676
	1.81096
	0.413934
	0.31045
	0.931351
	0.465676
	0.103483
	0.776126
	0.258709
	2.01793
	0.31045
	1.96619
	0.155225
	0.672643
	0.465676
	0.31045
	0.103483
	0.827868
	0.465676
	0.776126
	2.8458
	0.0517417
	0.103483
	1.65574
	0.931351
	0.620901
	0.569159
	1.60399
	0.465676
	0.103483
	0.569159
	0.103483
	0.155225
	1.34529
	0.103483
	0.103483
	0.0517417
	0.206967
	0.362192
	0.724384
	0.87961
	0.413934
	0.155225
	1.19006
	1.34529
	0.517417
	0.0517417
	1.13832
	0.0517417
	2.01793
	0.517417
	0.620901
	0.87961
	2.17315
	0.87961
	0.413934
	0.103483
	0.827868
	0.465676
	0.983093
	0.206967
	1.65574
	6.00204
	0.0517417
	0.672643
	0.569159
	0.569159
	0.931351
	0.155225
	0.0517417
	1.70748
	0.517417
	0.31045
	1.34529
	1.29354
	0.155225
	0.0517417
	0.103483
	0.0517417
	0.103483
	0.31045
	0.31045
	0.620901
	0.155225
	0.258709
	0.155225
	0.258709
	0.31045
	1.03483
	0.724384
	0.0517417
	0.0517417
	1.60399
	2.79405
	0.983093
	0.517417
	1.08658
	0.258709
	1.08658
	0.983093
	0.620901
	0.0517417
	0.103483
	0.465676
	0.103483
	1.29354
	0.569159
	0.517417
	0.827868
	0.465676
	0.672643
	2.38012
	1.70748
	1.50051
	0.0517417
	0.0517417
	0.0517417
	0.103483
	0.258709
	0.517417
	1.13832
	0.258709
	0.31045
	0.776126
	0.569159
	0.87961
	1.03483
	0.465676
	0.931351
	0.413934
	1.08658
	0.362192
	0.413934
	0.155225
	0.258709
	0.931351
	0.103483
	0.0517417
	1.08658
	0.258709
	0.569159
	0.983093
	0.672643
	0.0517417
	0.0517417
	0.465676
	0.0517417
	0.0517417
	2.01793
	0.258709
	0.31045
	0.362192
	0.724384
	0.983093
	1.2418
	0.517417
	0.103483
	2.38012
	0.465676
	1.13832
	0.465676
	0.776126
	2.32838
	0.258709
	1.03483
	0.258709
	1.08658
	1.08658
	4.60501
	0.155225
	1.13832
	0.155225
	1.2418
	2.8458
	0.827868
	0.362192
	0.776126
	1.2418
	0.103483
	0.724384
	0.155225
	0.206967
	0.0517417
	0.258709
	0.206967
	1.96619
	1.70748
	0.931351
	0.31045
	0.103483
	1.91444
	0.620901
	0.569159
	2.8458
	0.103483
	0.0517417
	0.776126
	1.19006
	1.34529
	0.0517417
	0.672643
	0.724384
	0.258709
	0.155225
	0.413934
	0.258709
	0.87961
	0.103483
	0.258709
	0.983093
	0.258709
	0.0517417
	1.39703
	1.34529
	0.103483
	0.31045
	2.17315
	0.0517417
	0.465676
	0.87961
	0.413934
	0.0517417
	0.362192
	0.724384
	0.206967
	0.155225
	0.258709
	0.155225
	0.31045
	0.0517417
	0.31045
	0.672643
	1.39703
	1.60399
	0.362192
	0.258709
	0.413934
	3.20799
	0.103483
	3.05276
	0.103483
	0.258709
	0.103483
	0.465676
	0.206967
	0.413934
	0.103483
	0.206967
	0.983093
	0.0517417
	0.517417
	0.672643
	1.29354
	0.103483
	0.465676
	0.776126
	0.206967
	0.258709
	0.103483
	0.362192
	1.44877
	0.0517417
	0.776126
	0.155225
	0.362192
	0.0517417
	0.0517417
	0.413934
	0.0517417
	0.0517417
	0.258709
	0.31045
	0.672643
	0.87961
	0.103483
	0.155225
	0.87961
	0.206967
	0.0517417
	0.31045
	0.517417
	1.44877
	0.620901
	0.569159
	0.0517417
	0.155225
	0.776126
	1.44877
	0.413934
	0.103483
	0.413934
	6.82991
	1.03483
	0.672643
	0.0517417
	0.87961
	0.206967
	0.620901
	0.672643
	0.103483
	0.155225
	0.0517417
	0.620901
	0.983093
	0.0517417
	0.206967
	0.0517417
	0.103483
	0.258709
	0.155225
	0.0517417
	0.155225
	0.362192
	1.39703
	1.08658
	0.206967
	0.0517417
	0.724384
	0.0517417
	0.103483
	0.413934
	0.206967
	0.258709
	0.724384
	1.29354
	0.155225
	0.620901
	0.724384
	4.81198
	0.155225
	0.155225
	0.569159
	2.27664
	0.258709
	0.672643
	0.103483
	0.413934
	0.0517417
	1.19006
	0.569159
	0.103483
	0.155225
	1.13832
	2.4836
	0.465676
	0.206967
	0.362192
	0.362192
	1.65574
	2.22489
	0.931351
	0.569159
	1.13832
	1.03483
	0.103483
	0.103483
	3.36321
	0.672643
	0.0517417
	0.87961
	0.155225
	1.65574
	0.413934
	0.258709
	0.206967
	0.465676
	0.672643
	1.75922
	0.206967
	1.13832
	1.75922
	0.827868
	0.724384
	0.413934
	0.0517417
	0.206967
	0.155225
	0.155225
	0.155225
	1.65574
	0.103483
	0.0517417
	0.258709
	0.103483
	0.620901
	0.103483
	0.258709
	0.258709
	1.81096
	0.103483
	0.413934
	0.413934
	0.155225
	0.465676
	0.258709
	0.103483
	0.413934
	0.103483
	0.362192
	0.206967
	0.362192
	0.31045
	0.258709
	0.103483
	0.465676
	2.8458
	2.12141
	0.362192
	0.931351
	0.0517417
	1.81096
	0.87961
	0.0517417
	0.413934
	0.0517417
	0.413934
	0.103483
	0.0517417
	0.362192
	0.465676
	0.517417
	0.931351
	0.155225
	1.08658
	0.155225
	0.155225
	0.0517417
	1.03483
	0.31045
	0.258709
	1.13832
	0.103483
	0.258709
	2.43186
	0.258709
	0.931351
	1.70748
	0.155225
	0.413934
	1.13832
	0.0517417
	0.413934
	0.620901
	1.13832
	1.03483
	1.34529
	0.0517417
	0.258709
	0.569159
	0.0517417
	0.258709
	0.362192
	0.465676
	0.0517417
	1.2418
	0.362192
	0.155225
	0.362192
	0.413934
	0.103483
	0.620901
	0.620901
	0.672643
	0.0517417
	0.620901
	0.517417
	0.155225
	1.34529
	0.724384
	0.672643
	0.517417
	1.50051
	0.31045
	0.362192
	0.103483
	0.517417
	0.155225
	0.827868
	0.155225
	0.362192
	0.103483
	0.620901
	0.517417
	0.258709
	1.19006
	1.13832
	0.31045
	0.31045
	0.620901
	0.517417
	0.103483
	0.413934
	1.70748
	0.672643
	0.517417
	0.31045
	1.2418
	0.155225
	0.155225
	0.569159
	0.31045
	0.0517417
	0.258709
	4.29456
	0.0517417
	0.103483
	0.103483
	0.0517417
	0.569159
	0.465676
	1.13832
	0.103483
	1.19006
	1.19006
	0.413934
	0.0517417
	0.258709
	0.362192
	0.206967
	0.724384
	0.776126
	0.465676
	0.776126
	1.34529
	0.672643
	0.258709
	0.672643
	0.31045
	1.75922
	0.413934
	0.103483
	0.465676
	0.517417
	1.39703
	0.0517417
	0.258709
	0.0517417
	0.0517417
	0.724384
	1.29354
	0.0517417
	0.724384
	0.103483
	0.155225
	0.31045
	0.569159
	0.206967
	0.465676
	0.0517417
	0.103483
	0.87961
	0.155225
	0.155225
	0.827868
	0.0517417
	0.31045
	0.103483
	0.31045
	0.103483
	3.51844
	0.103483
	0.672643
	0.0517417
	0.672643
	0.31045
	0.155225
	1.13832
	0.827868
	0.0517417
	0.258709
	3.00102
	0.206967
	1.13832
	1.91444
	0.413934
	0.413934
	0.0517417
	0.413934
	0.724384
	0.155225
	0.103483
	0.517417
	0.206967
	0.0517417
	0.724384
	0.103483
	0.31045
	0.0517417
	2.17315
	0.413934
	1.03483
	1.91444
	0.465676
	0.103483
	1.39703
	0.103483
	0.103483
	0.103483
	1.39703
	0.31045
	0.103483
	0.517417
	1.44877
	0.155225
	0.983093
	0.87961
	0.31045
	1.96619
	0.672643
	0.0517417
	1.55225
	0.103483
	0.0517417
	2.17315
	0.620901
	0.258709
	0.0517417
	0.413934
	0.413934
	0.31045
	0.776126
	0.620901
	0.931351
	0.413934
	0.724384
	0.362192
	1.44877
	0.206967
	0.155225
	1.70748
	0.103483
	1.2418
	3.15625
	0.0517417
	2.32838
	0.155225
	1.39703
	0.0517417
	0.0517417
	0.103483
	0.517417
	0.0517417
	2.69057
	0.155225
	0.103483
	1.81096
	0.155225
	1.50051
	0.31045
	0.206967
	0.569159
	0.724384
	3.82889
	0.103483
	0.206967
	2.69057
	0.413934
	1.8627
	0.362192
	0.413934
	2.89754
	0.0517417
	0.362192
	0.103483
	0.31045
	2.01793
	1.91444
	0.0517417
	0.206967
	0.258709
	0.258709
	0.258709
	0.206967
	0.31045
	0.620901
	0.155225
	0.31045
	0.0517417
	0.155225
	0.413934
	0.103483
	0.983093
	4.34631
	0.0517417
	0.103483
	0.206967
	2.06967
	0.672643
	0.517417
	1.8627
	1.2418
	0.620901
	0.362192
	0.672643
	3.57018
	2.8458
	0.0517417
	0.155225
	1.29354
	0.103483
	0.0517417
	0.569159
	1.50051
	0.206967
	0.517417
	1.34529
	0.0517417
	0.569159
	0.413934
	1.08658
	0.206967
	0.31045
	0.827868
	0.155225
	0.983093
	1.96619
	0.620901
	3.20799
	0.103483
	0.103483
	0.569159
	1.29354
	0.413934
	0.517417
	2.22489
	0.413934
	0.206967
	0.569159
	2.74231
	0.465676
	5.22592
	0.724384
	1.44877
	0.258709
	1.34529
	2.06967
	1.03483
	0.620901
	0.465676
	0.413934
	1.2418
	0.672643
	0.155225
	1.44877
	0.517417
	0.206967
	0.620901
	0.155225
	2.17315
	0.362192
	0.931351
	0.620901
	0.465676
	0.724384
	0.620901
	1.70748
	0.258709
	0.362192
	0.155225
	0.413934
	0.569159
	0.724384
	0.258709
	1.2418
	0.983093
	1.44877
	0.0517417
	0.0517417
	0.206967
	0.0517417
	1.70748
	0.87961
	0.413934
	0.155225
	0.0517417
	0.31045
	0.103483
	0.103483
	0.672643
	0.206967
	1.19006
	0.103483
	0.569159
	3.00102
	1.75922
	2.8458
	0.362192
	2.12141
	2.06967
	3.36321
	1.50051
	0.724384
	0.206967
	1.29354
	0.31045
	0.517417
	0.413934
	0.0517417
	0.206967
	0.362192
	1.13832
	0.206967
	0.206967
	2.38012
	0.724384
	0.155225
	2.06967
	0.206967
	0.206967
	0.31045
	2.12141
	3.98411
	0.103483
	0.103483
	0.103483
	0.87961
	1.08658
	0.31045
	3.25973
	0.776126
	0.0517417
	0.0517417
	0.569159
	1.44877
	0.31045
	0.620901
	1.81096
	0.258709
	0.465676
	0.31045
	0.517417
	0.206967
	0.983093
	1.75922
	0.155225
	0.0517417
	0.155225
	0.983093
	0.103483
	0.465676
	2.12141
	0.103483
	3.25973
	0.103483
	0.724384
	0.724384
	0.31045
	0.103483
	1.2418
	0.206967
	1.55225
	0.569159
	1.44877
	2.06967
	0.724384
	0.103483
	0.776126
	0.413934
	0.31045
	1.03483
	0.155225
	0.0517417
	0.87961
	1.29354
	3.00102
	2.01793
	0.258709
	1.13832
	0.362192
	0.517417
	0.103483
	1.2418
	0.827868
	0.0517417
	1.70748
	1.2418
	0.465676
	1.65574
	0.465676
	0.827868
	0.465676
	0.776126
	0.0517417
	0.103483
	1.39703
	0.0517417
	1.50051
	2.74231
	0.827868
	2.43186
	0.724384
	2.12141
	0.776126
	0.258709
	0.413934
	0.413934
	0.413934
	1.19006
	0.258709
	0.569159
	1.91444
	0.931351
	0.0517417
	0.31045
	0.827868
	0.0517417
	0.517417
	0.362192
	0.569159
	0.206967
	0.155225
	0.724384
	1.03483
	1.29354
	0.362192
	0.258709
	1.13832
	0.103483
	0.103483
	0.983093
	0.672643
	0.155225
	0.0517417
	0.0517417
	0.103483
	0.0517417
	0.0517417
	0.0517417
	0.206967
	0.206967
	0.103483
