# Supplementary material for: Molecular dissection of PI3Kβ synergistic activation by receptor tyrosine kinases, GβGγ, and Rho-family GTPases
Source: eLife. 2024 May 7;12:RP88991. doi: 10.7554/eLife.88991 (PMC11076043; doi:10.7554/eLife.88991)
Supplement: Figure 3—source data 4. [file elife-88991-fig3-data4.xlsx]

## Sheet: Fig 3E
Figure 3E	Step size distribution plot measurements
	Raw step sizes or displacements (µm)				Probability Density				Dy647-3KB
	pY	pY, GbGg			BIN (µm)	pY	pY, GbGg		pY	MOV1	MOV2	MOV3	MOV4		AVE	SD
	0.561866	0.107			0	0.116175	0.415391		alpha	0.409	0.4347	0.5074			0.450367	0.0510365
	0.123052	0			0.01	0.080429	0.327941		D1 (µm2/sec)	0.3114	0.333	0.387			0.3438	0.03894
	0.552299	0.214			0.02	0.236819	0.812564		D2 (µm2/sec)	0.9789	0.9706	1.099			1.01617	0.0718557
	0.87294	0.0457586			0.03	0.366399	1.24982		STEPS	10566	12389	13682			12212.3	1565.49
	0.836609	0.34811			0.04	0.411081	1.45387		MEDIAN STEP (µm)	0.291251	0.289864	0.299161			0.293425	0.00501525
	0.0513941	0.389115			0.05	0.536193	1.86926		AVE STEP (µm)	0.330167	0.326673	0.334419			0.33042	0.00387952
	0.26941	0.321			0.06	0.594281	1.99315
	0.292401	0.241903			0.07	0.786416	2.1717		pY, GbGg	MOV1	MOV2	MOV3	MOV4		AVE	SD
	0.496828	0.544058			0.08	0.77748	2.23728		alpha	0.587	0.6013	0.6015	0.6117		0.600375	0.0101533
	0.519946	0.10912			0.09	0.817694	2.53243		D1 (µm2/sec)	0.2677	0.2368	0.2198	0.1997		0.231	0.0287846
	0.456048	0.432796			0.1	1.02324	2.53607		D2 (µm2/sec)	0.9726	0.9	0.8729	0.7759		0.88035	0.0813664
	0.58233	0.199105			0.11	1.24218	3.36321		STEPS	20247	29275	32190	27444		27289	5085.2
	0.0911789	0.064485			0.12	1.08579	2.85308		MEDIAN STEP (µm)	0.246501	0.230863	0.223795	0.211801		0.22824	0.0144952
	0.40172	0.0945103			0.13	1.14835	2.97697		AVE STEP (µm)	0.290053	0.273631	0.268677	0.251035		0.270849	0.0160608
	0.273813	0.0808207			0.14	1.22431	2.9879
	0.277051	0.228815			0.15	1.26005	3.15916
	0.308314	0.291474			0.16	1.28686	3.06807
	0.151529	0.260244			0.17	1.55049	3.11179
	0.95395	0.190238			0.18	1.479	3.08264
	0.286717	0.0512133			0.19	1.49687	2.9296
	0.11963	0.264496			0.2	1.55049	2.86401
	0.743359	0.153144			0.21	1.82752	3.23204
	0.4595	0.123506			0.22	1.68454	2.71826
	0.424936	0.494053			0.23	1.79625	2.55429
	0.821619	0.505778			0.24	1.75603	2.48142
	0.0482651	0.239157			0.25	1.76944	2.49964
	0.436404	0.0662065			0.26	1.64433	2.32838
	0.232287	0.218092			0.27	1.78731	2.27736
	0.627284	0.195686			0.28	1.8454	1.96036
	0.268314	0.101977			0.29	1.7471	2.00408
	0.367625	0.875891			0.3	1.72922	1.8474
	0.314207	0.353658			0.31	1.84987	1.7308
	0.762837	0.119352			0.32	1.96157	1.74902
	0.104042	0.196927			0.33	1.63092	1.49031
	0.188813	0.249668			0.34	1.7605	1.3482
	0.368078	0.046704			0.35	1.51921	1.37371
	0.192866	0.343318			0.36	1.6622	1.20245
	0.0630682	0.193349			0.37	1.6756	1.1405
	0.410262	0.172899			0.38	1.42091	1.12593
	0.180469	0.38883			0.39	1.71582	1.10771
	0.410317	0.120084			0.4	1.62198	0.896371
	0.306498	0.0459724			0.41	1.50581	0.896371
	0.93258	0.325272			0.42	1.36729	0.801632
	0.278518	0.0554085			0.43	1.54602	0.819851
	0.195141	0.371038			0.44	1.479	0.706894
	0.219022	0.321854			0.45	1.50134	0.659525
	0.524961	0.0669124			0.46	1.3092	0.70325
	0.445024	0.211878			0.47	1.29133	0.550211
	0.59991	0.121111			0.48	1.27346	0.56843
	0.56185	0.0594453			0.49	1.31814	0.502842
	0.267255	0.372517			0.5	1.21984	0.459117
	0.51536	0.198289			0.51	1.2109	0.488267
	0.41775	0.0677887			0.52	1.13941	0.535636
	0.599751	0.390734			0.53	1.05898	0.393529
	0.142757	0.364476			0.54	1.08579	0.400816
	0.214	0.157276			0.55	0.956211	0.335228
	0.893727	0.0392996			0.56	0.987489	0.357091
	0.184904	0.0517279			0.57	1.07685	0.313365
	0.642302	0.074184			0.58	1.04111	0.258709
	0.339387	0.159791			0.59	0.813226	0.26964
	1.02027	0.150835			0.6	0.871314	0.302434
	0.409397	0.273783			0.61	0.871314	0.276928
	0.790276	0.221133			0.62	0.728329	0.244134
	0.60766	0.30915			0.63	0.759607	0.171258
	0.174937	0.211883			0.64	0.795353	0.200408
	0.395007	0.143149			0.65	0.719392	0.225915
	0.710136	0.246189			0.66	0.786416	0.174902
	0.518016	0.131303			0.67	0.732797	0.174902
	0.224046	0.0816482			0.68	0.688114	0.218627
	0.183	0.209291			0.69	0.571939	0.16397
	0.362358	0.115101			0.7	0.683646	0.127532
	1.15282	0.191458			0.71	0.625559	0.120245
	0.139112	0.305961			0.72	0.638963	0.120245
	0.374007	0.151962			0.73	0.509383	0.10567
	0.378395	0.117726			0.74	0.460232	0.0765195
	0.0885097	0.169525			0.75	0.527256	0.13482
	0.652253	0.156759			0.76	0.442359	0.0655881
	0.032941	0.197329			0.77	0.495979	0.0983822
	0.594768	0.171439			0.78	0.455764	0.102026
	0.997753	0.214226			0.79	0.433423	0.0728757
	0.294203	0.26412			0.8	0.428954	0.0728757
	0.160829	0.175757			0.81	0.424486	0.0910946
	0.574026	0.288002			0.82	0.36193	0.116601
	0.630327	0.171119			0.83	0.370867	0.0400816
	0.088507	0.247036			0.84	0.335121	0.0910946
	0.0792171	0.448042			0.85	0.339589	0.0619443
	0.413785	0.12804			0.86	0.357462	0.0583005
	0.202264	0.126164			0.87	0.303843	0.051013
	0.410387	0.600684			0.88	0.312779	0.0801632
	0.744781	0.0755817			0.89	0.299374	0.0400816
	0.419373	0.206267			0.9	0.348525	0.0655881
	0.576448	0.472101			0.91	0.245755	0.0218627
	0.758135	0.233584			0.92	0.312779	0.0437254
	0.13871	0.0927591			0.93	0.205541	0.0291503
	0.301138	0.25509			0.94	0.210009	0.0473692
	1.02848	0.228036			0.95	0.241287	0.0400816
	0.616485	0.193047			0.96	0.25916	0.0437254
	0.382143	0.649128			0.97	0.169794	0.0291503
	0.136398	0.448915			0.98	0.151921	0.0255065
	1.06504	0.322804			0.99	0.187668	0.0327941
	0.170497	0.243414			1	0.196604	0.0327941
	0.29439	0.361161			1.01	0.196604	0.0255065
	1.34434	0.462228			1.02	0.169794	0.0255065
	0.199509	0.356221			1.03	0.196604	0.0291503
	0.730455	0			1.04	0.178731	0.0400816
	0.0866217	0.250002			1.05	0.151921	0.0218627
	0.351941	0.0685652			1.06	0.116175	0.0218627
	0.363786	0.197179			1.07	0.201072	0.0109314
	0.339397	0.0322748			1.08	0.169794	0.0291503
	0.640138	0.332667			1.09	0.107239	0.0145751
	0.669793	0.231057			1.1	0.165326	0.0145751
	0.642854	0.206644			1.11	0.138517	0.0291503
	0.420148	0.168844			1.12	0.151921	0.0255065
	0.0366235	0.191338			1.13	0.0983021	0.0182189
	0.662871	1.34701			1.14	0.116175	0.0291503
	0.883385	0.460143			1.15	0.120643	0.0145751
	0.839323	0.155243			1.16	0.125112	0.0182189
	0.183719	0.188357			1.17	0.107239	0.0218627
	0.634189	0.0762328			1.18	0.0938338	0.0145751
	1.11905	0.242936			1.19	0.12958	0.0109314
	0.297312	0.255519			1.2	0.120643	0.0145751
	0.590703	0.145227			1.21	0.0983021	0.0145751
	0.310126	0.137336			1.22	0.0938338	0.00364378
	1.12776	0.0576724			1.23	0.0759607	0.00364378
	0.214768	0.206516			1.24	0.120643	0
	0.424182	0.198995			1.25	0.0938338	0.00364378
	0.79807	0.107			1.26	0.0848972	0.00364378
	0.441738	0.498836			1.27	0.0625559	0.00364378
	0.429512	0.181976			1.28	0.0714924	0.0109314
	0.112099	0.401142			1.29	0.0714924	0.0109314
	1.14292	0.114399			1.3	0.0402145	0
	1.11935	0			1.31	0.0357462	0
	0.319713	0.132756			1.32	0.0580876	0.00364378
	0.0415192	0.15828			1.33	0.0580876	0.00728757
	0.152318	0.224661			1.34	0.0580876	0.00728757
	0.360814	0.123709			1.35	0.0536193	0.0109314
	0.0745315	0.27247			1.36	0.0580876	0.00728757
	0.518483	0.0460883			1.37	0.0357462	0.00364378
	0.365676	0.391608			1.38	0.0357462	0
	0.119678	0.895595			1.39	0.0134048	0.00728757
	0.818183	0.0519236			1.4	0.0446828	0
	0.80466	0.312998			1.41	0.00893655	0.00728757
	0.436982	0.31559			1.42	0.0357462	0.00364378
	0.476789	0.264294			1.43	0.0357462	0.00364378
	0.180723	0.22849			1.44	0.0223414	0.00728757
	0.239917	0.217179			1.45	0.0223414	0.00728757
	1.25407	0.794209			1.46	0.0134048	0.00364378
	0.126044	0.170803			1.47	0.0134048	0
	0.188259	0.117579			1.48	0.0134048	0.00728757
	0.856108	0.146555			1.49	0.0268097	0
	0.246362	0.467701			1.5	0.0134048	0.00364378
	0.216234	0.44301			1.51	0.0223414	0.00728757
	1.03008	0			1.52	0.0178731	0.0109314
	0.615037	0.214			1.53	0.00446828	0
	0.126325	0.72973			1.54	0.0134048	0.0109314
	0.120418	0.166001			1.55	0.00893655	0.00728757
	0.287752	0.0677391			1.56	0.00893655	0
	1.20355	0.364439			1.57	0.0178731	0
	0.1953	0.0352432			1.58	0.0357462	0.00364378
	0.319172	0.485056			1.59	0.0178731	0.00728757
	0.39456	0.276377			1.6	0.00893655	0
	0.579369	0.524112
	0.494903	0.170965
	1.20668	0.294516
	0.748603	0.730674
	0.148704	0.256361
	0.514576	0.425815
	0.305772	0.0822482
	0.392348	0.326308
	0.321	0.288436
	0.416476	0.243575
	0.459402	0.431599
	0.122404	0.281677
	0.801442	0.161538
	0.502139	0.529532
	0.194885	0.0855173
	0.383467	0.512045
	0.16261	0.644993
	0.139851	0.40956
	0.460173	0.163032
	0.388561	0.203829
	0.061809	0.282176
	0.561734	0.478107
	0.778243	0.380716
	0.63644	0.416893
	0.552687	0.185571
	0.313579	0.0342473
	0.276427	0.206572
	0.0909411	0.15129
	0.538195	0.309408
	0.426183	0.209882
	0.691514	0.260695
	0.644136	0.409331
	0.170594	0.242627
	1.17187	0.0925425
	0.683818	0.15394
	0.245739	0.365028
	0.653287	0.0647082
	0.576742	0.210531
	0.434014	0.437877
	1.49058	0.149665
	0.177172	0.201725
	0.410358	0.0710599
	0.439933	0.345126
	0.372241	0.0374299
	0.706816	0.17984
	0.27789	0.164246
	0.231538	0.326175
	0.258804	0.286809
	0.186629	0.242428
	0.804797	0.112478
	0.267513	0.1533
	0.581897	0.303439
	0.506812	0.0573999
	0.363607	0.238706
	0.57411	0.194981
	0.240664	0.3478
	0.485022	0.409152
	1.17426	0.127779
	0.309265	0.118883
	0.462271	0.241628
	0.519742	0.0837602
	0.0887792	0.0534961
	0.262706	0.244089
	0.0604287	0.106289
	0.252285	0.286214
	0.61977	0.1522
	0.338175	0.756487
	0.0890384	0.269351
	0.489503	0.148086
	1.3405	0.336006
	0.327067	0.24487
	0.402737	0.167149
	0.145305	0.198159
	1.26542	0.142455
	0.383109	0.0426906
	0.440789	0.170048
	0.507943	0.29211
	0.506712	0.302958
	0.0189611	0.158787
	0.420174	0.342924
	1.2452	0.0991414
	1.12197	0.113561
	0.127285	0.113133
	0.747524	0.0883048
	0.802317	0.799093
	0.759874	0.141487
	0.760795	0.0349578
	0.565039	0.611639
	0.337196	0.618511
	0.84014	0.0953961
	0.113344	0.749773
	0.261284	0.50609
	0.475869	0.259664
	0.227904	0.357578
	0.220138	0.224179
	0.527961	0.120807
	0.619319	0.140006
	0.100221	0.0419086
	0.397064	0.29032
	0.404612	0.145739
	0.484004	0.314084
	0.826777	0.674307
	0.445114	0.482319
	0.211903	0.541886
	0.230396	0.146301
	0.282816	0.133514
	0.348468	0.243181
	0.693609	0.734127
	0.579864	0.0714173
	1.29209	0.0312894
	0.840533	1.12528
	0.346218	0.298795
	0.518135	0.111385
	0.549353	0.0868963
	0.319127	0.125291
	0.488379	0.385405
	0.30952	0.435249
	0.0342252	1.0252
	0.992288	0.0656811
	1.58215	0.26586
	0.421748	0.555991
	1.18172	0.256069
	0.808296	0.0700867
	0.579238	0.0964031
	0.579041	0.427093
	0.316405	0.840446
	0.58606	0.164312
	0.297183	1.04094
	0.129674	0.584119
	0.47854	0.16921
	0.264617	0.439444
	0.432512	0.120072
	0.348436	0.144644
	0.191452	0.598226
	0.640318	0.065586
	0.356804	0.195255
	0.27367	0.10571
	0.521757	0.245426
	0.240236	0.383233
	0.60337	0.503799
	0.397503	0.490721
	0.57335	0.321739
	0.290257	0.0482421
	0.813648	1.16618
	0.0947765	0.685933
	0.18532	0.0388529
	0.557144	0.337633
	0.292176	0.33367
	0.134025	0.356569
	0.237103	1.49948
	0.454024	0.380997
	0.0792739	0.131931
	0.188664	0.821483
	0.119733	0.30392
	0.347709	0.0871966
	0.150744	1.14084
	0.827508	0.305035
	0.38424	0.169685
	0.211461	0.291242
	0.53553	0.517611
	0.116153	0.594035
	0.487357	0.421006
	0.626911	0.442665
	0.391964	0.702902
	0.696349	0.698248
	0.336478	0.182923
	0.699892	0.329565
	0.267371	0.250778
	0.29902	0.248785
	0.930889	0.448843
	0.47395	0.142725
	0.154443	0.178899
	0.155682	0.449307
	0.109626	0.318457
	0.471203	0.264068
	0.574399	0.162241
	0.133858	0.453581
	0.187875	0.226786
	0.206547	0.144157
	0.567519	0.434851
	0.38356	0.424837
	0.343786	0.391684
	0.500366	0.623534
	0.789385	1.28181
	0.1888	0.168878
	0.269237	0.0445793
	0.344066	0.200622
	0.179205	0.199955
	0.431975	0.151169
	0.578244	0.0289848
	0.39268	0.162789
	0.401847	0.0885378
	1.13847	0.324331
	1.02622	0.612682
	0.287785	0.241485
	0.353996	1.4389
	0.987523	0.210994
	0	0.260862
	0.269881	0.495796
	0	0.376659
	1.34579	0.150913
	0.358638	0.505984
	0.214	0.108184
	0.393418	0.126517
	0.467026	0.0506381
	1.07943	0.179035
	0.24812	0.150396
	0.214	0.527095
	1.03132	0.251494
	0.457045	0.413837
	0.191796	0.145897
	0.104907	0.529442
	0.406552	0.218472
	0.373765	0.190418
	0.273547	0.295718
	0.428	0.0806458
	0.216832	0.243015
	0.694293	0.594563
	0.555986	0.29624
	0.0730343	0.379108
	0.555537	0.0946812
	0.565434	0.306197
	0.0273399	0.291101
	0.238773	0.12179
	0.732063	0.314997
	0.56363	0.520457
	0.268712	0.156346
	0.253735	0.546475
	0.692539	0.587346
	0.720473	0.0861845
	0.109051	0.272013
	0.308809	0.290395
	0.306104	0.18511
	0.29685	0.417823
	0.558543	0.465309
	0.837021	0.611362
	0.500674	0.472604
	0.275462	0.432026
	0.569608	0.459872
	0.465509	0.556399
	0.37615	0.22861
	0.47783	0.679223
	0.259687	0.12344
	0.156051	0.496126
	0.591544	0.15539
	0.344501	0.26816
	0.528559	0.0689567
	0.30756	0.787027
	0.472246	0.0700458
	0.358118	0.00933092
	0.0984204	0.087024
	0.428107	0.533961
	0.29281	0.0957111
	0.248634	0.238642
	0.200408	0.23798
	0.575801	0.0984135
	0.156947	0.427278
	0.489507	0.37761
	0.564857	0.318847
	1.48647	0.0873258
	0.336924	0.534698
	0.590469	0.272455
	0.149467	0.295807
	0.264713	0.362453
	0.489712	0.41673
	0.235474	0.2848
	0.856	0.366839
	0.754884	1.20486
	0.223878	0.570857
	1.01494	0.700316
	0.696105	0.271367
	0.395322	0.201016
	0.321	0.507143
	0.165144	0.0745272
	0.363708	0.303868
	0.270683	0.0890345
	0.380285	0.433181
	0.5094	0.212874
	0.113291	0.105953
	0.7234	0.0950401
	0.266487	0.46894
	0.151255	0.176016
	0.71468	0.392508
	0.306483	0.56295
	0.31528	0.172322
	0.609626	0.175057
	0.141665	0.873551
	0.453172	0.600349
	0.0517376	0.0711925
	0.877744	0.187132
	0.313217	0.250581
	0.267194	0.124208
	1.03462	0.487092
	0.332395	0.184154
	0.103486	0.764491
	0.569194	0.377289
	1.187	0.348593
	0.438978	0.444218
	0.302829	0.0768499
	0.325268	0.343563
	0.379763	0.183519
	0.433929	0.298376
	0.86184	0.0225067
	0.719622	0.468163
	0.357342	0.46547
	0.910344	0.307627
	0.553576	0.243645
	0.87451	0.711061
	0.0992974	0.356188
	0.381741	0.15281
	0.0650205	0.508753
	0.336228	0.0563236
	0.642419	0.369426
	0.142734	0.0794754
	0.613198	0.359025
	0.512706	0.311728
	0.57611	0.145416
	0.833018	0.329664
	0.358675	0.250121
	0.269745	0.211968
	0.784147	0.354361
	0.534766	0.166892
	0.650198	0.374297
	0.856856	0.238049
	0.233173	0.424225
	0.26273	0.24911
	0.159527	0.132684
	0.432525	0.263665
	0.515103	0.265964
	0.47	0.130324
	1.07663	0.0753689
	0.563431	0.150286
	0.243803	0.561099
	0.398074	0.578147
	0.669169	0.184462
	0.656171	0.0825135
	0.170354	0.0300838
	0.333938	0.526416
	0.617813	0.202276
	0.180301	0.354504
	0.452499	0.343635
	1.17432	0.465115
	0.375199	0.707864
	0.420006	0.436034
	0.103559	0.574318
	0	0.176603
	0.290147	0.076479
	0.343807	0.336641
	0.657663	0.124064
	0.178749	0.130521
	0.720093	0.400078
	0.131494	0.257052
	0.179732	0.0783705
	0.675027	0.0891876
	0.41291	0.28369
	0.166979	0.354427
	1.03625	0.148037
	0.522752	0.519597
	0.355119	0.0916264
	0.58562	0.178311
	0.639935	0.610625
	0.444736	0.529631
	0.257164	0.181223
	0.326408	0.236439
	0.317927	0.642536
	0.878943	0.0811226
	0.370257	0.880726
	0.394444	0.0644928
	0.860855	0.0897644
	0.828527	0.226006
	0.10114	0.540864
	0.387166	0.181399
	0.107	0.145212
	0.450973	0.540074
	0.704624	0.269492
	0.382352	0.401883
	0.711686	0.677529
	0.330795	0.39791
	0.678014	1.10954
	0.578457	0.14133
	0.355039	0.370201
	0.512175	0.339039
	1.12992	0.452082
	0.446661	0.336281
	0.0995755	0.0756907
	0.254528	0.21318
	0.465987	0.438267
	0.253791	0.390311
	0.308752	0.144974
	0.400338	0.0999838
	0.235065	0.362648
	0.609148	0.331009
	0.346758	0.379264
	0.448171	0.0322794
	0.352363	0.171699
	0.39302	0.316285
	0.0395963	0.334675
	0.472433	0.566821
	0.535425	0.721168
	0.499039	0.428373
	0.913473	0.292774
	0.193091	0.234485
	0.467148	0.770927
	0.413358	0.286017
	0.542821	0.118455
	0.615325	0.690664
	0.299553	0.910042
	0.049523	0.204162
	0.403589	0.136615
	0.170119	0.224596
	0.222703	0.235888
	0.566019	0.501208
	0.369513	0.370577
	0.435144	0.339702
	0.328529	0.538176
	0.510077	0.137827
	0.412063	0.124649
	0.259596	0.358366
	0.298823	0.810876
	0.88596	0.122352
	0.350595	0.213195
	1.30694	0.461247
	0.461119	0.253757
	0.0975563	0.0410078
	0.446967	0.176347
	0.547412	0.363924
	0.485792	0.292729
	0.399245	0.207379
	0.426973	0.259425
	0.728155	0.148917
	0.971399	0.220443
	0.444015	0.12638
	0.453701	0.151463
	0.332347	0.214
	0.186327	0.339588
	0.339245	0.153621
	0.0761483	0.0508906
	0.220624	0.125451
	0.361864	0.474736
	0.14417	0.148392
	0.14912	0.296545
	0.291639	0.164464
	0.575952	0.242622
	0.855331	0.0654248
	0.854771	0.133919
	0.611799	0.0224777
	1.28403	0.291317
	0.148931	0.354817
	0.239411	0.375386
	0.897164	0.265938
	0.739189	0.157482
	0.232656	0.263226
	0.70249	0.417248
	0.383061	0.147714
	0.853183	0.0755618
	0.45055	0.164896
	0.20205	0.0979036
	0.0796805	0.561136
	0.807671	0.0421573
	0.158789	0.0348397
	0.352337	0.268658
	0.645587	0.0688559
	0.329359	0.0875234
	1.02752	0.12213
	0.573378	0.06879
	0.500666	0.123461
	0.737809	0.124802
	1.05832	0.0492771
	0.846075	0.166805
	0.308799	0.0644482
	1.40067	0.313155
	0.735891	0.152212
	0.102261	0.123551
	0.32541	0.14698
	0.687775	0.239654
	0.0301104	0.298744
	0.345827	0.121033
	0.0815883	0.0513811
	0.549174	0.289443
	0.376254	0.168932
	0.312701	0.208108
	0.96637	0.0748887
	0.491813	0.172088
	0.550437	0.324553
	0.533372	0.339598
	0.117693	0.130544
	0.276702	0.36198
	0.516809	0.155481
	0.654885	0.415854
	0.670369	0.108396
	0.75709	0.233329
	0.148644	0.124099
	0.11925	0.104916
	0.363549	0.113615
	0.336826	0.525683
	0.72328	0.057447
	0.536849	0.341054
	0.581152	0.26007
	0.324736	0.27647
	0.472493	0.0811065
	0.242028	0.264851
	0.268575	0.152229
	0.396177	0.067888
	0.649917	0.334576
	0.438541	0.0959767
	0.250031	0.0323374
	0.930057	0.10402
	0.152349	0.224858
	0.27997	0.323074
	0.289345	0.169636
	0.141834	0.159419
	0.480859	0.120019
	0.489008	0.281854
	0.369803	0.0516712
	0.269409	0.0574756
	0.241251	0.33678
	0.411039	0.0884433
	0.210624	0.505342
	0.296217	0.512805
	0.174495	0.312726
	0.67203	0.141825
	0.26508	0.0525951
	0.393843	0.161983
	0.787016	0.293544
	0.373124	0.108996
	0.153531	0.135695
	0.940672	0.247304
	0.631021	0.181938
	0.516801	0.0429184
	0.612212	0.42016
	0.36653	0.309656
	0.706929	0.335629
	0.285315	0.270778
	0.413267	0.168324
	1.06138	0.122223
	0.204222	0.134439
	0.971485	0.293789
	0.146806	0.210898
	0.43253	0.317586
	0.85039	0.123923
	0.4556	0.169
	0.535	0.342736
	0.822963	0.100223
	0.42274	0.176708
	0.102113	0.0573079
	0.291013	0.207298
	0.697937	0.0827519
	0.825546	0.263947
	0.263918	0.140623
	0.797256	0.0881811
	0.85132	0.263704
	0.504352	0.194744
	0.93091	0.179026
	0.416401	0.292544
	0.265256	0.29684
	0.924513	0.194817
	0.27727	0.237814
	0.665553	0.258951
	0.466849	0.158645
	0.488281	0.155816
	0.676744	0.516366
	0.577197	0.360916
	0.521235	0.0819269
	0.589942	0.222327
	0.304479	0.107286
	0.407169	0.0594665
	0.259103	0.159274
	0.770078	0.174852
	0.552698	0.112124
	0.318956	0.232415
	0.112602	0.206994
	0.510256	0.375508
	0.203215	0.118015
	0.313515	0.202527
	0.614342	0.308395
	0.456058	0.188568
	0.152793	0.290326
	0.353656	0.10192
	0.300093	0.0336767
	0.358546	0.161508
	0.489371	0.051956
	0.547235	0.3115
	0.437514	0.242636
	0.53036	0.135623
	0.500219	0.112337
	0.303258	0.230786
	0.255303	0.2613
	0.33725	0.216543
	0.767918	0.261992
	0.0536372	0.275169
	0.449427	0.0850113
	0.403266	0.0674209
	0.254861	0.283057
	0.0707661	0.218502
	0.328871	0.267855
	0.107183	0.429671
	0.349562	0.0823435
	0.0315911	0.124321
	0.897682	0.139176
	0.701095	0.0933404
	0.351184	0.213094
	0.0362484	0.475103
	1.30299	0.279661
	0.437937	0.312832
	0.306498	0.186106
	0.499216	0.316426
	0.258875	0.102291
	0.578277	0.298099
	0.758334	0.108222
	0.388463	0.124126
	0.482706	0.171917
	0.479662	0.0925937
	0.336245	0.216729
	0.306332	0.0501525
	0.370257	0.358822
	0.367128	0.135687
	0.290327	0.190639
	0.547417	0.214
	0.117699	0.0333499
	0.364928	0.137252
	0.406612	0.158011
	0.447926	0.335942
	0.470715	0.0480077
	0.30079	0.1462
	0.182807	0.120028
	0.31384	0.220342
	0.450941	0.146223
	0.398335	0.345095
	0.141945	0.0344239
	0.399223	0.0689342
	0.36853	0.265443
	0.124213	0.153815
	0.592451	0.306122
	0.335824	0.198778
	0.287275	0.123434
	0.0496093	0.366915
	0.428007	0.0890735
	0.26745	0.0943181
	0.45138	0.0818133
	0.413153	0.155051
	0.578399	0.211434
	0.99033	0.0176594
	0.772292	0.153937
	0.242877	0.0011958
	0.348017	0.215915
	0.379605	0.146612
	0.677641	0.28494
	0.353929	0.0704958
	1.21736	0.288779
	0.173074	0.0890804
	0.341523	0.340043
	0.604799	0.173321
	0.401899	0.189739
	0.404134	0.204329
	0.399695	0.162755
	0.310874	0.381329
	0.149894	0.130017
	0.49526	0.292957
	0.494869	0.141456
	0.323821	0.171667
	1.28991	0.123111
	0.40077	0.069481
	1.25891	0.024433
	0.175061	0.184623
	0.971889	0.363154
	0.100659	0.122587
	0.166596	0.284091
	0.230007	0.0304248
	0.288971	0.224354
	0.569911	0.0452306
	0.741828	0.00867397
	0.467208	0.0851404
	0.178253	0.0317284
	0.459814	0.0669056
	0.0516729	0.154257
	0.374247	0.283102
	0.289914	0.314427
	0.851499	0.0812475
	0.410987	0.0391574
	0.511358	0.0396581
	0.722224	0.249632
	1.19914	0.240731
	0.193378	0.0235352
	0.684248	0.338092
	0.108018	0.0567044
	0.60221	0.12634
	0.0903511	0.168342
	0.580453	0.121045
	0.418634	0.258881
	0.583979	0.0763343
	0.673936	0.168434
	0.325321	0.296617
	0.471716	0.0648362
	0.22011	0.0203107
	0.580752	0.445592
	0.329242	0.164655
	0.118228	0.314528
	1.04124	0.193919
	0.468147	0.130827
	0.139616	0.170966
	0.267904	0.116386
	0.0769496	0.0984468
	0.179931	0.307517
	0.312042	0.261874
	0.806467	0.0423026
	0.316658	0.255947
	0.250471	0.052475
	0.511888	0.234192
	0.708848	0.351759
	0.292156	0.144081
	0.410949	0.27089
	0.228982	0.261958
	0.230428	0.0868912
	0.527295	0.174821
	0.578588	0.257283
	0.169535	0.0742221
	0.125767	0.274308
	0.386856	0.308394
	0.692599	0.158205
	0.148135	0.010867
	0.719905	0.108996
	0.196866	0.187733
	0.205518	0.163266
	0.157706	0.136134
	0.117315	0.227486
	0.289951	0.343463
	0.12394	0.0803372
	0.396274	0.203216
	0.644185	0.0419807
	0.426507	0.0881483
	0.957573	0.0840458
	1.01117	0.157686
	0.412596	0.219357
	0.590494	0.360743
	0.929014	0.354844
	0.328072	0.285203
	0.199588	0.328266
	0.41046	0.130618
	0.443158	0.196697
	0.28866	0.0420972
	0.20191	0.111063
	0.506268	0.329251
	0.286759	0.0508276
	0.219508	0.170972
	1.2209	0.116565
	0.311103	0
	0.922708	0.11531
	1.1178	0.395038
	0.425141	0.223826
	0.379977	0.178666
	0.734795	0.723169
	0.484264	0.214
	0.427916	0.251555
	0.529758	0.145977
	0.544192	0.155013
	0.48213	0.0878983
	0.086576	0.193704
	0.977733	0.353825
	0.126388	0.358987
	0.131329	0.0984977
	0.361924	0.181636
	0.527412	0.0703873
	0.972885	0.497983
	0.193851	0.25369
	0.260619	0.415821
	0.654886	0.304372
	0.655648	0.272638
	0.921836	0.131267
	0.251672	0.355862
	0.156329	0.245119
	0.906214	0.236977
	0.350325	0.161624
	0.224987	0.11915
	0.284963	0.165379
	0.172221	0.197735
	0.422312	0.140195
	0.529488	0.769378
	1.34489	0.107
	0.236371	0.279178
	0.912494	0.194622
	0.260722	0.172311
	0.518082	0.0415734
	0.71194	0.0424802
	0.76527	0.162543
	0.32836	0.107
	0.672663	0.668646
	1.03623	0.185033
	0.482431	0.356962
	0.319523	0.105433
	1.43565	0.139046
	0.466201	0.0619608
	0.0973403	0.23414
	0.321107	0.240953
	0.226369	0.0468568
	0.237381	0.278929
	0.501567	0.0622214
	0.313386	0.493151
	0.497994	0.159569
	0.0151704	0.195998
	0.536899	0.448087
	0.0979825	0.643936
	0.12964	0.332324
	0.239009	0.297915
	0.243353	0.148404
	0.781571	0.120333
	0.452826	0.0482011
	0.149512	0.272891
	0.57622	0.306167
	0.260962	0.131287
	0.639391	0.271857
	0.0443466	0.254977
	0.370091	0.268345
	0.0283732	0.37322
	0.170861	0.0859006
	0.599393	0.415886
	0.848579	0.3387
	0.326578	0.216017
	0.162054	0.20782
	0.342917	0.106995
	0.443998	0.148166
	0.96731	0.198053
	0.12541	0.0861658
	1.19044	0.1585
	0.369043	0.0858393
	0.868363	0.253208
	0.325801	0.188063
	0.405416	0.388442
	0.122783	0.411808
	0.298222	0.640752
	0.88624	0.166296
	0.31997	0.172525
	0.485362	0.103744
	1.00047	0.188354
	0.164909	0.140559
	0.761782	0.107
	0.660658	0.201798
	0.278753	0.141063
	0.406537	0.192152
	0.343282	0.207222
	0.580917	0.253577
	0.272361	0.141919
	0.439728	0.198376
	0.668906	0.226869
	0.255537	0.0607246
	0.551095	0.0175816
	0.308069	0.210878
	0.325267	0.185566
	0.298748	0.320816
	0.303483	0.0708805
	0.440087	0.159607
	0.456431	0.175679
	0.222052	0.255813
	0.656962	0.162002
	0.564138	0.418776
	0.576136	0
	0.384585	0.0752105
	0.311359	0
	1.23903	0.160047
	0.0836792	0.201201
	0.343127	0.205576
	0.15293	0.400462
	0.556062	0.153438
	0.153074	0.102938
	0.194872	0.186893
	0.187052	0.293173
	0.16927	0.0594523
	0.958424	0.171995
	0.539222	0.283673
	0.429534	0
	1.19565	0.209216
	0.27116	0.193554
	1.25311	0.0921292
	0.375072	0.20706
	0.13054	0.364357
	0.146159	0.309495
	0.480189	0.240703
	0.325788	0.214
	0.227518	0.320195
	0.235105	0.252552
	1.01037	0.166825
	0.0218914	0.184747
	0.199458	0.252634
	1.11878	0.294149
	0.296102	0.214
	0.138386	0.171651
	0.180202	0.192859
	0.250851	0.359847
	1.41296	0.363469
	0.67327	0.288412
	0.166253	0.344062
	1.11046	0.167841
	0.608348	0.207232
	0.434051	0.158645
	0.782657	0.0778419
	0.607775	0.353408
	0.27601	0.25173
	0.165845	0.101273
	0.0371573	0.286619
	0.346384	0.25536
	0.722684	0.134778
	0.644244	0.317539
	0.435574	0.132581
	0.152425	0.308748
	0.637153	0.0377729
	1.16737	0.0475064
	0.67766	0.0868964
	0.506258	0.177973
	1.02339	0.214356
	0.760098	0.113338
	0.245042	0.0767652
	1.0497	0.262362
	0.284364	0.253724
	0.47254	0.126119
	0.347849	0.534507
	0.307522	0.524244
	0.924911	0.643193
	0.543868	0.0724501
	0.42506	0.084365
	0.551391	0.105639
	0.0390311	0.107
	0.344637	0.16857
	0.572083	0.262656
	0.302987	0.330714
	0.72238	0.124226
	0.562741	0.0740756
	0.106002	0.456953
	0.62275	0.130133
	0.533011	0.312613
	0.195112	0.259052
	0.315373	0.514044
	0.392914	0.115503
	0.465166	0.195662
	0.607739	0.138975
	0.394183	0.305662
	0.768948	0.262755
	0.130875	0.137047
	0.67974	0.187016
	0.23817	0.105113
	1.17558	0.0749055
	0.80458	0.21032
	0.88322	0.192941
	0.516995	0.395957
	0.397581	0.181488
	0.231445	0.251467
	0.372792	0.0773799
	1.11956	0.0781383
	0.44443	0.112312
	0.370501	0.167597
	0.683657	0.174476
	0.363906	0.514312
	0.587872	0.3628
	0.530611	0.158759
	0.234595	0.571949
	0.570011	0.14684
	0.14524	0.0827379
	0.221907	0.173714
	0.689233	0.0726362
	0.539303	0.602718
	0.546448	0.0510612
	0.189324	0.0649339
	0.485336	0.278665
	0.249882	0.262629
	0.196888	0.601049
	0.192393	0.414325
	0.317349	0.150308
	1.07552	0.0547822
	0.215852	0.107507
	1.45434	1.16253
	0.237249	0.195041
	0.343953	0.0868394
	0.329124	0.153993
	0.669037	0.276206
	0.30671	0.365112
	0.212259	0.354495
	0.363016	0.0923959
	0.341393	0.485948
	0.307922	0.502923
	0.150794	0.267367
	0.311435	0.142184
	0.648533	0.234933
	0.677381	0.334384
	0.660801	0.388518
	0.166319	0.289307
	0.0797489	0.117408
	0.176163	0.885244
	0.359023	0.277854
	1.5438	0.42495
	0.145591	0.15434
	0.445959	0.396263
	0.891601	0.317193
	0.568566	0.0707027
	0.378212	0.380204
	0.565729	0.228834
	0.384171	0.369534
	0.438935	0.21757
	0.673559	0.373669
	0.406906	0.114556
	0.202491	0.196109
	0.291652	0.583395
	0.500212	0.152457
	0.415281	0.160382
	0.405589	0.386201
	0.453149	0.295834
	0.3112	0.182389
	0.662094	0.421123
	0.187117	0.0727133
	0.231818	0.190345
	0.585329	0.394025
	0.559321	0.199758
	0.204184	0.290797
	0.214	0.0254575
	1.42027	0.227116
	0.896119	0.324489
	0.619848	0.015316
	0.645563	0.254201
	0.182796	0.173089
	0.746256	0.291434
	0.447886	0.157671
	0.754829	0.202109
	0.578532	0.144792
	0.596059	0.0405874
	0.385689	0.244207
	0.233386	0.23399
	0.107405	0.0447277
	1.14797	0.069606
	0.490407	0.339133
	0.549471	0.0674375
	0.633829	0.207775
	0.0736546	0.152164
	0.0732745	0.328528
	0.273308	0.185713
	0.818317	0.184633
	0.62275	0.210665
	0.203958	0.250896
	0.527751	0.14782
	0.175189	0.319792
	0.270064	0.0859831
	0.636047	0.196702
	0.601816	0.217485
	0.290299	0.171634
	0.602795	0.243627
	0.229573	0.247709
	1.06563	0.184593
	0.277508	0.306638
	0.42823	0.253056
	0.485697	0.149879
	0.319954	0.119482
	0.739824	0.036667
	0.398206	0.0736314
	0.0978788	0.028734
	0.59169	0.208731
	0.635844	0.0188819
	0.0527568	0.191731
	0.247336	0.145398
	0.373197	0.252485
	0.359649	0.106776
	0.214	0.0784545
	0.826202	0.317634
	0.535	0.077848
	0.435013	0.190558
	1.25167	0.25311
	0.699668	0.0903704
	0.278354	0.150236
	0.104809	0.991316
	0.506061	0.384843
	0.518191	0.255334
	0.19229	0.453115
	0.673293	0.105651
	0.245981	0.312272
	0.107	0.123489
	0.413916	0.266223
	0.58527	0.304794
	0.0891547	0.345879
	0.681535	0.203954
	0.675284	0.0581628
	0.236751	0.144367
	0.157346	0.318365
	0.561053	0.197581
	0.472014	0.0841819
	1.20647	0.203556
	0.24336	0.150218
	0.0994235	0.105179
	0.7929	0.201519
	0.365325	0.254113
	0.791969	0.276828
	0.369945	0.392991
	0.454406	0.400318
	0.377687	0.160113
	0.484659	0.0592788
	0.607368	0.299784
	0.298114	0.0890921
	0.318856	0.125312
	0.0663681	0.089681
	0.370791	0.18962
	0.437292	0.214262
	0.367325	0.0620793
	0.496296	0.155097
	0.262843	0.181022
	0.93955	0.395414
	0.966555	0.254922
	0.386438	0.288286
	0.107624	0.189497
	0.178242	0.15766
	0.254456	0.141984
	0.255889	0.0696638
	0.62074	0.0471739
	0.216705	0.182246
	0.3141	0.1582
	0.17811	0.0216617
	0.528653	0.365442
	0.369698	0.32358
	0.110686	0.177721
	0.551731	0.357666
	0.351725	0.0681975
	0.417548	0.134712
	0.20683	0.0483527
	0.385574	0.139721
	0.35554	0.869355
	0.0975875	0.425037
	0.362641	0.172351
	0.141204	0.0904609
	0.295681	0.0503047
	0.0882936	0.104557
	0.376749	0.38652
	0.490831	0.106478
	0.288405	0.291333
	0.175648	0.124927
	0.29119	0.142411
	0.908213	0.354671
	0.271658	0.130804
	0.334075	0.240743
	0.452845	0.139191
	0.461192	0.164908
	0.607492	0.178354
	0.919683	0.210275
	0.185162	0.26965
	0.685181	0.284204
	0.229225	0.12389
	0.104026	0.253409
	0.196431	0.168981
	0.200209	0.125169
	0.425055	0.224564
	0.0326144	0.147592
	0.535824	0.19092
	0.775136	0.0983221
	0.497985	0.166997
	0.516146	0.186662
	0.674224	0.16832
	0.394603	0.0619714
	0.209701	0.20815
	0.933042	0.115046
	0.619583	0.532907
	0.680705	0.110173
	0.248684	0.231548
	0.7537	0.333245
	0.0583974	0.205826
	0.433684	0.184843
	0.208177	0.0843456
	0.192524	0.195336
	0.372178	0.48439
	0.118495	0.156972
	0.485574	0.224129
	0.138359	0.156694
	0.399877	0.234183
	0.452919	0.0937194
	0.431014	0.0386384
	0.579798	0.185071
	0.489576	0.150381
	0.7359	0.07273
	0.600431	0.291189
	0.313705	0.14064
	0.297352	0.00924653
	1.02232	0.167618
	0.662698	0.208258
	0.158757	0.336618
	0.242194	0.294891
	0.344832	0.132293
	0.731196	0.0421934
	1.12099	0.442818
	0.0514338	0.0613289
	0.429758	0.118422
	0.344205	0.173913
	0.605506	0.266721
	0.545071	0.292944
	0.43625	0.239265
	1.07934	0.170603
	0.367808	0.446214
	0.244292	0.380654
	0.526097	0.279002
	0.499596	0.107
	0.267111	0.107
	0.489506	0.478391
	0.312235	0
	0.145366	0.193177
	0.306633	0.295781
	0.345877	0.240124
	0.129773	0.096963
	1.19511	0.0238063
	0.424397	0.446518
	0.212121	0.0829746
	0.186242	0.10138
	0.237478	0.31019
	0.355368	0.167551
	0.385316	0.145865
	0.181417	0.128027
	0.100018	0.271245
	0.844278	0.0657542
	0.404646	0.219707
	0.337637	0.306828
	0.580505	0.0223956
	0.138345	0.165039
	1.13384	0.288511
	0.39892	0.453229
	0.213382	0.149801
	0.535062	0.209496
	0.283309	0.196372
	0.195273	0.462256
	0.478983	0.39778
	0.635418	0.108904
	0.353201	0.145756
	0.19844	0.36461
	0.196981	0.0120253
	0.158113	0.161807
	0.221204	0.23715
	0.924844	0.220899
	0.315843	0.0421886
	0.0915939	0.474397
	0.606394	0.420316
	0.454096	0.109022
	0.394847	0.438206
	0.129071	0.223331
	0.784653	0.429097
	0.493213	0.649658
	0.331468	0.279005
	0.522907	0.108091
	0.287138	0.237119
	0.375729	0.439966
	0.456918	0.232853
	0.328851	0.147184
	0.729423	0.109323
	0.65073	0.177678
	0.536108	0.348021
	0.0254893	0.35799
	0.991149	0.396685
	0.239874	0.266725
	0.239827	0.338276
	0.13287	0.240813
	0.258354	0.201341
	0.764859	0.0635062
	0.53378	0.253824
	0.51933	0.485221
	0.141767	0.278863
	0.521492	0.419368
	0.824466	0.240625
	0.20704	0.286989
	1.2388	0.22878
	0.0994593	0.193614
	0.348226	0.244708
	0.24243	0.558576
	0.235176	0.0688811
	1.12487	0.294559
	0.386656	0.378935
	0.44193	1.11487
	0.521074	0.277022
	0.508339	0.434396
	0.398201	0.233751
	0.226567	0.458316
	1.38222	0.318034
	0.177878	0.0348871
	0.461139	0.08662
	0.200012	0.050619
	0.503156	0.308254
	0.681403	0.31544
	0.637929	0.503348
	0.64046	0.462247
	0.395105	0.51503
	0.447209	0.468113
	1.08889	0.23957
	0.201773	0.453251
	0.363691	0.48452
	0.267883	0.363137
	0.41381	0.437696
	0.366248	0.130945
	0.41624	0.19656
	0.814242	0.858698
	0.119824	0.15691
	1.11361	0.251711
	0.30806	0.368464
	0.355642	0.584938
	0.434227	0.224649
	0.404731	0.321
	0.955603	0.218472
	0.34372	0.48801
	0.106814	0.240616
	0.226455	0.26027
	0.700575	0.488325
	0.0895461	0.543515
	0.500108	0.332685
	0.276413	1.01452
	0.362635	0.321
	0.82879	0.348247
	0.43505	0.316167
	0.401727	0.441013
	0.984166	0.400611
	0.727564	0.0604682
	0.908085	0.142055
	0.401089	0.509114
	1.1624	0.255651
	0.326899	0.365266
	0.171155	0.237757
	0.454863	0.24493
	0.746669	0.298658
	0.98531	0.423647
	0.431875	0.0937166
	0.995857	0.0461898
	0.710817	0.26377
	0.520208	0.0467361
	0.643701	0.140274
	0.252362	0.0780067
	1.09271	0.321592
	0.290041	0.0268656
	0.263624	0.163847
	0.405707	0.18812
	0.846619	0.288447
	0.305901	0.109897
	0.866172	0.390713
	0.479154	0.0977422
	0.135562	0.322223
	0.864826	0.17343
	0.821456	0.142747
	0.839476	0.690004
	0.476231	0.26072
	0.580905	0.224619
	0.363619	0.179164
	0.445509	0.105636
	0.189995	0.232822
	0.331313	0.0927107
	0.85965	0.241402
	0.523878	0.313274
	0.877224	0.327056
	0.598384	0.0769669
	0.390553	0.0803661
	0.84582	0.214835
	0.197789	0.36826
	0.341516	0.179399
	0.214658	0.44371
	0.590591	0.042476
	0.42858	0.119737
	0.161432	0.262086
	1.07652	0.171392
	0.103437	0.247826
	0.573656	0.185039
	0.482135	0.125079
	0.316329	0.0634544
	0.29439	0.0901993
	0.128515	0.209698
	0.218486	0.252158
	0.895465	0.160285
	0.557905	0.0113307
	0.608005	0.128915
	0.222162	0.126479
	1.08203	0.25359
	0.629534	0.296292
	0.287376	0.305776
	0.819893	0.0295428
	0.152843	0.118271
	0.932353	0.272733
	0.460319	0.164065
	0.268243	0.152895
	0.304627	0.190292
	1.06081	0.081039
	0.157487	0.179128
	0.827671	0.187208
	0.772728	0.221089
	0.721961	0.182919
	0.407917	0.12827
	0.553574	0.0868487
	0.733364	0.458287
	0.337488	0.433506
	0.216898	0.282689
	0.573611	0.123606
	0.717074	0.279004
	0.116252	0.381743
	0.128634	0.176804
	0.638504	0.311158
	0.272679	0.126707
	0.126284	0.429725
	0.868391	0.303105
	0.284368	0.0925555
	0.392827	0.167137
	0.779956	0.057765
	0.830059	0.276816
	0.890009	0.0674981
	0.111962	0.137549
	0.180768	0.0809783
	0.581647	0.313552
	0.222703	0.293683
	1.0718	0.30114
	0.386053	0.209786
	0.517654	0.293
	0.431892	0.266282
	0.489182	0.413934
	0.701793	0.265453
	0.220301	0.360096
	0.373429	0.485942
	0.258736	0.846175
	1.0873	0.249536
	0.354585	0.604745
	0.303267	0.11451
	0.34408	0.344896
	0.335401	1.5804
	0.197968	0.634453
	1.14783	0.192981
	1.14341	0.343515
	0.229857	1.17353
	0.110106	0.288596
	0.768574	0.445378
	0.863161	0.0391628
	0.60745	0.0844029
	0.287938	0.548571
	0.272403	0.781866
	0.463641	0.284433
	0.242214	0.294117
	0.364184	0.171591
	0.45821	0.108996
	0.372653	0.172552
	1.27332	0.283695
	0.279856	0.23452
	0.263773	0.338744
	1.22707	0.23711
	0.17655	0.414255
	0.0707449	0.540425
	0.86785	0.320849
	1.03364	0.214
	0.0963823	0.252518
	0.753992	0.422344
	0.427049	0.107
	0.597497	0.321
	0.212088	0.223187
	0.574523	0.330818
	0.473758	0.408114
	0.230512	0.380787
	0.524583	0.415659
	0.310237	0.230465
	0.300244	0.122337
	0.0488104	0.167347
	0.609004	0.106611
	0.459694	0.310457
	0.959546	0.0465991
	0.304198	0.373059
	0.419306	0.0506636
	0.646425	0.310641
	0.107491	0.291669
	0.108919	0.377883
	0.164141	0.246475
	0.312542	0.220212
	0.424058	0.506542
	1.58475	0.252497
	0.0921087	0.127872
	0.226342	0.121622
	0.434145	0.0867897
	0.999605	0.303393
	0.598205	0.131318
	1.21786	0.117707
	0.466969	0.400461
	0.309326	0.078357
	0.903678	0
	0.623086	0.234222
	0.572851	0.23056
	0.308913	0.606572
	0.391236	0.271241
	0.834079	0.0361257
	0.520092	0.28008
	0.877534	0.226386
	0.354951	0.0485573
	0.83717	0.419184
	0.36219	0.168055
	0.256106	0.161251
	0.421254	0.0502257
	0.471122	0.32888
	0.148503	1.02662
	0.34569	0.260117
	0.465613	0.505322
	0.360549	0.444723
	0.0489447	0.124841
	0.765111	0.0677302
	0.219361	0.573444
	0.131517	0.362992
	0.368265	0.175106
	0.145878	0.811261
	0.281994	0.455912
	0.316819	0.595847
	1.37319	0.131828
	0.0993403	0.648113
	1.1046	0.432939
	0.354028	0.261202
	0.0916761	0.987517
	0.476575	0.685919
	0.421015	0.702159
	0.1799	0.215713
	0.263933	0.32716
	0.359502	1.1105
	0.498524	0.0437994
	0.617879	0.429221
	0.553008	0.221322
	0.403201	0.303178
	0.795972	0.298148
	0.281452	0.19324
	0.257387	0.0891111
	0.0984604	0.309466
	0.149691	0.340733
	0.273345	0.39105
	0.0585714	0.357528
	0.154673	0.164332
	0.69874	0.28426
	0.471309	0.122231
	0.090595	0.258367
	0.0907894	0.312547
	0.12244	0.217476
	0.199957	0.15851
	0.200425	0.0921291
	0.136502	0.162971
	0.987694	0.117284
	0.416674	0.210401
	0.556199	0.1995
	0.53127	0.174293
	0.516174	0.407668
	0.48475	0.268982
	0.466066	0.0572563
	0.0906532	0.136578
	0.310157	0.221228
	1.00758	0.0995283
	0.120589	0.205203
	0.093366	0.467687
	0.258207	0.162387
	0.243677	0.0667337
	0.153419	0.0836013
	0.490636	0.198923
	0.15286	0.205515
	0.0730015	0.16106
	0.204657	0.355886
	0.225653	0.153995
	0.498819	0.0627017
	0.407567	0.351932
	0.200501	0.285582
	0.384092	0.317864
	0.212373	0.223872
	0.0362399	0.198343
	0.2431	0.349967
	0.179606	0.271045
	0.339967	0.187458
	0.131503	0.116048
	0.576582	0.348448
	0.100236	0.285371
	0.480723	0.27658
	0.485642	0.114629
	0.369668	0.582072
	0.195679	0.200251
	0.635809	0.123234
	0.767764	0.0633056
	1.09408	0.108921
	0.316665	0.192816
	0.211669	0.306753
	0.574639	0.0769422
	0.328362	0.114887
	0.174063	0.0323802
	0.921061	0.20496
	0.190035	0.129218
	0.316003	0.264036
	0.125889	0.313317
	1.25783	0.321886
	0.316907	0.0643526
	0.70899	0.277447
	0.449901	0.0223596
	0.900273	0.267004
	0.29592	0.222078
	0.215766	0.07338
	0.254383	0.0192716
	0.325552	0.0856747
	0.0937422	0.0331926
	0.147542	0.118086
	0.875394	0.192078
	0.563787	0.14845
	0.199994	0.214729
	0.0459494	0.239506
	0.266084	0.43148
	0.344747	0.161578
	0.230173	0.106865
	0.321	0.199499
	0.299117	0.0315408
	0.360476	0.406311
	0.861316	0.162732
	0.231308	0.145812
	0.107444	0.209373
	0.304733	0.131811
	0.77053	0.382318
	0.635901	0.110639
	0.306179	0.344665
	0.379385	0.032145
	0.708241	0.175473
	0.55322	0.192622
	0.767771	0.128448
	0.565437	0.300778
	0.596217	0.116694
	0.354669	0.0442141
	0.227803	0.396596
	0.463997	0.207253
	0.842723	0.220043
	0.112309	0.305351
	0.358265	0.014387
	0.130605	0.220341
	0.489877	0.299097
	0.609919	0.313621
	0.277535	0.135323
	0.133732	0.125415
	0.125682	0.231315
	0.065778	0.503979
	0.192346	0.30761
	0.196268	0.235059
	0.117694	0.077973
	1.07377	0.0776844
	0.449715	0.229767
	0.929256	0.0717479
	0.317732	0.126139
	0.474069	0.06069
	0.158698	0.0690219
	0.306156	0.2545
	0.77024	0.157622
	0.199724	0.08922
	0.246475	0.128198
	1.50613	0.148894
	0.373445	0.0600002
	0.329041	0.326407
	0.526403	0.303286
	0.439352	0.24491
	0.427571	0.10019
	0.0652354	0.0723643
	0.293252	0.328249
	0.0233139	0.0698101
	0.274794	0.206873
	0.449059	0.111071
	0.903541	0.189692
	0.43749	0.203863
	0.728244	0.169945
	0.47755	0.249036
	0.326489	0.278075
	0.14869	0.0324798
	0.177939	0.21376
	0.457207	0.0584242
	0.837674	0.175158
	0.237633	0.0241235
	0.0937342	0.0630355
	0.147739	0.165021
	0.685805	0.163555
	0.144906	0.216888
	0.607426	0.123025
	0.232817	0.0473088
	0.59513	0.156309
	0.513586	0.1941
	0.340152	0.197942
	0.449917	0.101528
	0.401624	0.158343
	0.635635	0.365734
	0.26473	0.263313
	0.650339	0.0682985
	0.169115	0.138307
	0.27319	0.0512724
	0.190371	0.0259104
	0.711545	0.109836
	0.428316	0.191283
	0.251483	0.182452
	0.687855	0.0504476
	0.481576	0.091736
	0.624307	0.484453
	0.530288	0.167162
	0.48387	0.102609
	0.299319	0.220933
	0.107324	0.0901981
	0.25211	0.212848
	0.152833	0.0988922
	0.365639	0.124577
	0.477829	0.251844
	0.313449	0.183319
	0.612863	0.184028
	0.501404	0.266196
	0.234119	0.164123
	0.880301	0.1847
	0.225348	0.494811
	1.44228	0.156679
	0.281105	0.531163
	0.571213	0.12572
	0.571326	0.332783
	0.575022	0.0189719
	0.552014	0.0476943
	0.157743	0.480505
	0.353445	0.230889
	0.335358	0.144871
	0.212616	0.0683396
	0.628393	0.184901
	0.793527	0.120294
	0.369986	0.157293
	0.892217	0.303512
	0.755606	0.0925137
	0.250768	0.190433
	0.962273	0.275413
	0.292305	0.138422
	0.69379	0.0474632
	0.214189	0.423891
	0.322952	0.0491245
	0.334006	0.322172
	0.776354	0.167334
	0.51811	0.265644
	1.03811	0.1697
	0.0676218	0.459626
	0.441023	0.320694
	0.149237	0
	0.817479	0.321
	0.335092	0.295753
	0.797649	0.351952
	0.363545	0.0582312
	0.364286	0.0341427
	0.361097	0.105958
	0.498541	0.900944
	0.128493	0.0906665
	0.308214	0.431936
	0.63308	0.317043
	0.0768885	0.491415
	0.264672	0.675761
	0.776895	0.942287
	0.256467	0.75805
	0.589064	1.52103
	0.0329962	0.148651
	0.295207	0.0711499
	0.152739	0.154095
	0.761195	0.240247
	0.568279	0.138992
	0.644993	0.400715
	0.290552	0.418819
	1.14112	0.17007
	0.270026	0.0952695
	0.458588	0.14999
	0.42492	0.287272
	0.427727	0.144806
	0.55463	0.230367
	0.882904	0.114306
	0.864642	0.299283
	0.277486	0.290866
	0.666395	0.135532
	0.420279	0.598544
	0.262899	0.676509
	0.557788	0.270784
	0.358841	0.23948
	0.123987	0.156215
	0.777643	0.0575655
	0.274999	0.306759
	0.999357	0.184809
	0.430704	0.205246
	0.390059	0.0925948
	0.311311	0.295641
	0.686915	0.341786
	0.424422	0.258731
	0.772609	0.315048
	0.377717	0.279689
	0.24488	0.62615
	0.251984	0.184183
	0.176681	0.201176
	0.363672	0.0613546
	0.431923	0.45167
	0.429125	0.380818
	0.420682	0.165168
	0.107	0.173278
	0.230205	0.398018
	0.535257	0.510532
	0.690257	0.159475
	0.471574	0.14129
	0.863245	0.0663131
	0.537504	0.144525
	0.486276	0.248198
	0.242694	0.575413
	0.321	0.291941
	0.37154	0.0932943
	0.527407	0.27197
	0.256766	0.0538833
	0.431071	0.0898314
	0.177574	0.042679
	0.244345	0.648655
	0.462663	0.0993861
	0.793856	0.248962
	0.290071	0.128545
	0.0576932	0.0820523
	0.397067	0.152078
	0.158402	0.261516
	0.413619	0.1371
	0.321	0.416482
	0.679109	0.0830148
	0.152742	0.388358
	0.431992	0.300283
	0.568956	0.161752
	0.399276	0.261775
	0.279973	0.124078
	1.35442	0.0865862
	0.426231	0.146761
	0.336744	0.559834
	0.333422	0.209654
	0.427083	0.360264
	0.637159	0.468524
	0.476177	0.120229
	0.216247	0.251322
	0.258709	0.290795
	0.522309	0.11914
	0.365854	0.0229435
	0.190298	0.237402
	0.156373	0.159971
	0.466812	0.29828
	0.954035	0.519555
	0.303001	0.0312855
	0.218594	0.0747265
	0.411294	0.23681
	0.279116	0.0924676
	0.641804	0.184343
	0.182527	0.0669775
	0.564755	0.0546764
	0.57348	0.0277119
	0.169361	0.200199
	0.248706	0.0646819
	0.020575	0.219627
	0.6651	0.323584
	0.385687	0.0676123
	0.17594	0.115023
	0.371695	0.0199931
	0.0921612	0.205627
	0.472903	0.193885
	0.64024	0.178776
	0.383202	0.0954231
	0.485305	0.202554
	0.224566	0.231324
[truncated: 25,447 more rows]
