# Supplementary material for: Molecular dissection of PI3Kβ synergistic activation by receptor tyrosine kinases, GβGγ, and Rho-family GTPases
Source: eLife. 2024 May 7;12:RP88991. doi: 10.7554/eLife.88991 (PMC11076043; doi:10.7554/eLife.88991)
Supplement: Figure 3—source data 5. [file elife-88991-fig3-data5.xlsx]

## Sheet: Fig 3G
Figure 3G	Mean membrane intensity of Dy647-3KB (nSH2 mutant) during bulk absorption
	[sec]	pY	pY, GbGg
	0	0	0
	10	384.764	466.626
	19.999	832.655	905.596
	29.999	1103.53	1142.94
	39.999	1304.9	1343.64
	49.999	1460.7	1504.6
	59.998	1574.16	1631.06
	69.998	1679.02	1728.78
	79.998	1761.33	1837.38
	89.997	1832.86	1931.28
	99.997	1882.61	2008.48
	109.997	1978.15	2095
	119.997	2009.06	2144.77
	129.996	2054.15	2228.91
	139.996	2110.66	2273.35
	149.996	2219.2	2342.2
	159.995	2245.38	2410.71
	169.995	2308.56	2467.13
	179.995	2331.95	2523.05
	189.995	2373.21	2609.95
	199.994	2414.34	2606.55
	209.994	2523.69	2637.23
	219.994	2565.92	2668.04
	229.993	2621.17	2750.14
	239.993	2624.48	2785.4
	249.993	2591.75	2855.55
	259.993	2663.87	2909.47
	269.992	2744.51	2969.49
	279.992	2764.67	2979.55
	289.992	2759.59	3024.58
	299.992	2812.98	3030.99
	309.991	2917.85	3090.72
	319.991	2920.17	3028.37
	329.991	2866.95	3086.48
	339.99	2843.16	3141.65
	349.99	2961.2	3186.52
	359.99	2973.14	3186.11
	369.99	3044.13	3173.65
	379.989	3083.89	3212.88
	389.989	3043.67	3254.78
	399.989	3084.82	3295.26
	409.988	3151.33	3326.41
	419.988	3150.72	3368.53
	429.988	3181.67	3346.4
	439.988	3175.5	3358.07
	449.987	3213.93	3375.8
	459.987	3265.02	3405.12
	469.987	3256.26	3452.39
	479.986	3289.72	3454.47
	489.986	3345.4	3519.58
	499.986	3384.82	3512.68
	509.986	3387.14	3518.55
	519.985	3405.79	3568.4
	529.985	3448.23	3571.46
	539.985	3443.45	3611.68
	549.984	3471.09	3640.91
	559.984	3531.36	3618.87
	569.984	3529.12	3603.07
	579.984	3492.44	3596.18
	589.983	3537.29	3600.41
	599.983	3534.08	3623.13
	609.983	3582.38	3573.49
	619.982	3530.89	3612.66
	629.982	3571.73	3664.51
	639.982	3659.13	3577.73
	649.982	3654.79	3661.65
	659.981	3650.47	3740.36
	669.981	3658.45	3697.01
	679.981	3675.5	3706.18
	689.98	3653.84	3731.09
	699.98	3699.71	3739.74
	709.98	3691.45	3709.2
	719.98	3693.86	3684.1
	729.979	3778.79	3701.69
	739.979	3720.41	3784.67
	749.979	3716.4	3772.3
	759.978	3789.61	3748.4
	769.978	3803.19	3789.23
	779.978	3815.46	3833.35
	789.978	3857.66	3827.98
	799.977	3833.41	3843.2
