# Supplementary material for: Molecular dissection of PI3Kβ synergistic activation by receptor tyrosine kinases, GβGγ, and Rho-family GTPases
Source: eLife. 2024 May 7;12:RP88991. doi: 10.7554/eLife.88991 (PMC11076043; doi:10.7554/eLife.88991)
Supplement: Figure 3—source data 6. [file elife-88991-fig3-data6.xlsx]

## Sheet: Fig 3H
Figure 3H	Mean membrane intensity of Dy647-3KB (GbGg binding mutant) during bulk absorption
	[sec]	pY	pY, GbGg
	0	517.642	0
	10	1575.16	1284.41
	19.999	2437.9	1797.78
	29.999	2777.35	2075.95
	39.999	3017.87	2262.66
	49.998	3174.93	2504.85
	59.998	3342.02	2625.76
	69.998	3477.47	2735.41
	79.997	3623.04	2828.23
	89.997	3719.89	2891.04
	99.997	3828.23	3023.06
	109.996	3931.97	3149.56
	119.996	3950.58	3242.56
	129.996	4070.61	3294.91
	139.995	4147.29	3334.61
	149.995	4134.64	3442.78
	159.995	4195.17	3531.4
	169.994	4237.21	3587.09
	179.994	4293.55	3610.08
	189.994	4392.23	3701.86
	199.993	4460.45	3718.65
	209.993	4484	3737.22
	219.993	4545.51	3783.14
	229.992	4578.86	3898.09
	239.992	4653.49	3911.28
	249.992	4708.33	3918.05
	259.991	4664.06	3960.07
	269.991	4715.85	3983.99
	279.991	4816.56	4112.51
	289.99	4843.97	4185.39
	299.99	4917.12	4195.8
	309.99	4907.46	4253.43
	319.989	4929.17	4280.02
	329.989	4920.85	4350.34
	339.989	4951.07	4205.02
	349.988	5097.99	4319.65
	359.988	5128.34	4329.42
	369.988	5099.98	4366.21
	379.987	5170.29	4375.25
	389.987	5259.77	4447.65
	399.987	5293.98	4487.98
	409.986	5351.66	4529.92
	419.986	5390.21	4606.11
	429.986	5425.06	4615.57
	439.985	5478.38	4683.21
	449.985	5500.97	4728.55
	459.985	5539.09	4700.53
	469.984	5554.74	4714.78
	479.984	5510.81	4733.72
	489.984	5581.05	4799.16
	499.983	5614.2	4816.51
	509.983	5651.94	4817.41
	519.983	5610.91	4896.3
	529.982	5613.73	4891.19
	539.982	5584.59	4860.74
	549.982	5507.4	4946.7
	559.981	5549	4945.92
	569.981	5585.54	4964.51
	579.981	5524.72	5013.88
	589.98	5551.38	4990.9
	599.98	5491.18	5015.06
	609.98	5472.83	5054.94
	619.979	5494.2	5062.65
	629.979	5492.85	5145.68
	639.979	5527.74	5085.06
	649.978	5486.36	5119.86
	659.978	5577.7	5093.57
	669.978	5507.74	5120.09
	679.977	5545.62	5165.23
	689.977	5593.88	5153.57
	699.977	5648.8	5234.9
	709.976	5660.24	5224.66
	719.976	5666.34	5262.4
	729.976	5681.97	5256.93
	739.975	5694.4	5276.05
	749.975	5729.54	5267.47
	759.975	5742.08	5284.22
	769.974	5709.05	5336.8
	779.974	5725.91	5352.34
	789.974	5719.97	5383.05
	799.973	5800.94	5335.72
