# Supplementary material for: Molecular dissection of PI3Kβ synergistic activation by receptor tyrosine kinases, GβGγ, and Rho-family GTPases
Source: eLife. 2024 May 7;12:RP88991. doi: 10.7554/eLife.88991 (PMC11076043; doi:10.7554/eLife.88991)
Supplement: Figure 4—source data 1. [file elife-88991-fig4-data1.xlsx]

## Sheet: Fig 4D
Figure 4D	Mean membrane intensity of Dy647-3KB during bulk absorption
	[sec]	pY, Rac1(GDP)	pY, Rac1(GTP)
	0	0	0
	10	557.141	2004.12
	20	1246.19	2974.85
	29.999	1641.93	3589.89
	39.999	1959.18	4075.31
	49.999	2175.97	4379.52
	59.999	2358.8	4630.83
	69.999	2548.9	4841.63
	79.999	2689.73	4992.77
	89.998	2819.64	5174.18
	99.998	2945.25	5338.91
	109.998	3183.27	5437.93
	119.998	3210.06	5569.07
	129.998	3291.61	5635.51
	139.997	3403.52	5758.03
	149.997	3536.76	5880.67
	159.997	3637.38	5930.91
	169.997	3723.96	5956.28
	179.997	3799.86	6021.39
	189.997	3902.28	6063.79
	199.996	3949.82	5948.98
	209.996	4038.91	6031.72
	219.996	4056.33	6059.94
	229.996	4105.61	6110.04
	239.996	4224.99	6146.31
	249.995	4251.85	6312.54
	259.995	4247.67	6305.29
	269.995	4340.26	6345.47
	279.995	4344.8	6391.86
	289.995	4388.15	6515.87
	299.995	4409.23	6453.7
	309.994	4385.16	6459.93
	319.994	4474.99	6418.1
	329.994	4569.17	6482.06
	339.994	4560.57	6519.76
	349.994	4402.04	6560.64
	359.993	4506.83	6568.89
	369.993	4684.96	6605.34
	379.993	4698.13	6515.34
	389.993	4777.5	6621.69
	399.993	4815.88	6615.05
