# Supplementary material for: Molecular dissection of PI3Kβ synergistic activation by receptor tyrosine kinases, GβGγ, and Rho-family GTPases
Source: eLife. 2024 May 7;12:RP88991. doi: 10.7554/eLife.88991 (PMC11076043; doi:10.7554/eLife.88991)
Supplement: Figure 4—source data 2. [file elife-88991-fig4-data2.xlsx]

## Sheet: Fig 4E
Figure 4E	Single molecule dwell time measurements for Dy647-PI3KB
	Raw dwell time measurements (seconds)				1-Cumulative distribution frequency (1-CDF)
	pY, Rac1(GDP)	pY, Rac1(GTP)			BIN (sec)	pY, Rac1(GDP)	pY, Rac1(GTP)		Dy647-3KB
	0.155225	0.103483			0	1	1		pY, Rac1(GDP)	MOV1	MOV2	MOV3	MOV4		AVE	SD
	0.983093	0.103483			0.052	0.872464	0.898802		alpha	0.4955	0.4916	0.5345			0.5072	0.0237228
	1.8627	1.39703			0.104	0.77971	0.838881		T1 (sec)	0.2286	0.2576	0.2483			0.244833	0.0148075
	5.07069	0.983093			0.156	0.707246	0.781625		T2 (sec)	2.639	2.762	2.374			2.59167	0.198283
	4.50153	0.465676			0.208	0.642029	0.749667		N	494	448	690			544	128.515
	5.84682	1.55225			0.26	0.6	0.719041		AVE DT (sec)	1.4825	1.55237	1.26857			1.43448	0.147865
	3.25973	0.465676			0.312	0.552174	0.695073		T1 (sec)	1.198	1.279	1.007			1.16133	0.139658	if single exp fit
	0.983093	6.88165			0.364	0.521739	0.679095
	8.95132	2.89754			0.416	0.498551	0.655126		pY, Rac1(GTP)	MOV1	MOV2	MOV3	MOV4		AVE	SD
	0.776126	14.3325			0.468	0.469565	0.631158		alpha	0.5519	0.3239	0.3657	0.3115		0.38825	0.111537
	1.60399	0.31045			0.52	0.452174	0.605859		T1 (sec)	0.3705	0.2225	0.2512	0.2757		0.279975	0.0641468
	2.89754	2.32838			0.572	0.434783	0.583222		T2 (sec)	3.951	2.949	2.946	3.051		3.22425	0.486952
	0.31045	2.94928			0.624	0.418841	0.564581		N	614	751	886	736		746.75	111.276
	3.25973	4.39805			0.676	0.404348	0.55526		AVE DT (sec)	2.00815	2.12927	2.01384	2.23185		2.09578	0.106506
	4.34631	1.39703			0.728	0.389855	0.532623		T1 (sec)	1.556	1.928	1.789	2.051		1.831	0.212288	if single exp fit
	0.569159	0.517417			0.78	0.375362	0.525965
	5.84682	1.03483			0.832	0.357971	0.517976
	0.155225	0.465676			0.884	0.349275	0.507324
	4.29456	0.517417			0.936	0.328986	0.498003
	0.413934	4.44979			0.988	0.311594	0.490013
	2.01793	9.67571			1.04	0.298551	0.479361
	4.44979	1.55225			1.092	0.292754	0.472703
	3.4667	0.155225			1.144	0.284058	0.464714
	0.413934	3.1045			1.196	0.275362	0.458056
	7.29559	3.36321			1.248	0.271014	0.451398
	8.01997	1.70748			1.3	0.266667	0.440746
	0.620901	18.3683			1.352	0.262319	0.431425
	0.87961	1.34529			1.404	0.255072	0.419441
	0.672643	4.19108			1.456	0.249275	0.411451
	1.39703	2.53535			1.508	0.24058	0.404794
	1.03483	9.26177			1.56	0.23913	0.394141
	2.43186	0.569159			1.612	0.234783	0.391478
	0.827868	1.19006			1.664	0.231884	0.387483
	0.103483	0.465676			1.716	0.218841	0.380826
	0.31045	0.258709			1.768	0.214493	0.376831
	4.65676	1.39703			1.82	0.210145	0.36751
	1.08658	2.32838			1.872	0.202899	0.351531
	0.827868	5.48462			1.924	0.202899	0.348868
	5.43288	7.65778			1.976	0.197101	0.343542
	0.672643	3.88063			2.028	0.194203	0.338216
	2.27664	4.44979			2.08	0.191304	0.331558
	5.3294	0.465676			2.132	0.189855	0.3249
	3.1045	1.96619			2.184	0.185507	0.319574
	14.6947	1.8627			2.236	0.181159	0.316911
	2.38012	1.96619			2.288	0.172464	0.312916
	0.827868	7.03688			2.34	0.172464	0.300932
	4.55327	4.29456			2.392	0.169565	0.294274
	3.77715	2.53535			2.444	0.163768	0.294274
	2.8458	4.55327			2.496	0.16087	0.287617
	4.03586	8.33042			2.548	0.156522	0.28229
	1.50051	0.206967			2.6	0.152174	0.280959
	3.36321	0.465676			2.652	0.149275	0.276964
	0.206967	0.31045			2.704	0.144928	0.275632
	4.03586	1.8627			2.756	0.14058	0.272969
	1.70748	5.69159			2.808	0.13913	0.270306
	8.07171	0.983093			2.86	0.134783	0.262317
	1.50051	0.155225			2.912	0.131884	0.258322
	6.46772	1.8627			2.964	0.128986	0.254328
	3.15625	3.62192			3.016	0.128986	0.245007
	0.931351	1.81096			3.068	0.128986	0.241012
	0.31045	2.69057			3.12	0.126087	0.237017
	1.70748	1.55225			3.172	0.124638	0.233023
	0.672643	3.00102			3.224	0.123188	0.227696
	1.8627	0.724384			3.276	0.118841	0.218375
	0.258709	4.50153			3.328	0.113043	0.215712
	1.08658	0.413934			3.38	0.110145	0.211718
	3.98411	2.01793			3.432	0.108696	0.207723
	1.19006	2.01793			3.484	0.107246	0.203728
	1.96619	1.70748			3.536	0.107246	0.201065
	6.88165	3.1045			3.588	0.105797	0.193076
	0.724384	1.2418			3.64	0.101449	0.18775
	7.39907	0.155225			3.692	0.101449	0.186418
	0.362192	4.03586			3.744	0.1	0.185087
	5.22592	0.672643			3.796	0.0956522	0.183755
	1.13832	0.103483			3.848	0.0956522	0.182423
	3.93237	1.44877			3.9	0.0956522	0.177097
	1.65574	3.15625			3.952	0.0927536	0.171771
	6.62294	3.93237			4.004	0.0884058	0.170439
	0.620901	0.155225			4.056	0.0855072	0.163782
	1.44877	2.17315			4.108	0.0826087	0.161119
	0.103483	0.87961			4.16	0.0826087	0.158455
	5.48462	1.50051			4.212	0.0811594	0.155792
	0.413934	3.36321			4.264	0.0797101	0.150466
	4.96721	5.12243			4.316	0.0782609	0.146471
	2.89754	0.569159			4.368	0.0768116	0.143808
	0.620901	0.827868			4.42	0.0768116	0.139814
	0.776126	2.12141			4.472	0.073913	0.134487
	1.70748	0.87961			4.524	0.0710145	0.133156
	1.50051	1.8627			4.576	0.0666667	0.130493
	0.465676	0.620901			4.628	0.0666667	0.126498
	6.72643	4.60501			4.68	0.0637681	0.126498
	3.98411	6.93339			4.732	0.0637681	0.126498
	3.72541	11.6936			4.784	0.0637681	0.125166
	3.20799	7.34733			4.836	0.0637681	0.123835
	1.8627	2.32838			4.888	0.0637681	0.123835
	4.55327	3.25973			4.94	0.0623188	0.121172
	2.27664	0.206967			4.992	0.0608696	0.117177
	0.724384	1.03483			5.044	0.0594203	0.115846
	0.724384	3.20799			5.096	0.057971	0.115846
	0.413934	4.0876			5.148	0.057971	0.110519
	4.44979	8.64087			5.2	0.0565217	0.105193
	0.413934	3.57018			5.252	0.0550725	0.10253
	4.55327	4.55327			5.304	0.0536232	0.101198
	2.06967	1.08658			5.356	0.0536232	0.101198
	1.29354	3.98411			5.408	0.0507246	0.101198
	6.41598	1.65574			5.46	0.0478261	0.0998668
	0.724384	2.79405			5.512	0.0463768	0.0998668
	1.03483	1.44877			5.564	0.0449275	0.0998668
	4.50153	3.05276			5.616	0.0449275	0.0998668
	0.724384	0.931351			5.668	0.042029	0.0945406
	0.931351	0.569159			5.72	0.042029	0.0932091
	0.983093	1.03483			5.772	0.0405797	0.0905459
	0.155225	0.413934			5.824	0.0362319	0.0905459
	0.258709	2.4836			5.876	0.0362319	0.0905459
	4.0876	3.00102			5.928	0.0362319	0.0905459
	1.55225	1.39703			5.98	0.0362319	0.0892144
	0.672643	6.77817			6.032	0.0362319	0.0865513
	1.03483	4.29456			6.084	0.0362319	0.0865513
	2.06967	0.103483			6.136	0.0347826	0.0852197
	5.84682	5.74333			6.188	0.0347826	0.0838881
	3.25973	13.9185			6.24	0.0347826	0.0825566
	1.44877	2.32838			6.292	0.0333333	0.0825566
	0.620901	2.4836			6.344	0.0333333	0.0825566
	5.69159	0.155225			6.396	0.0318841	0.081225
	1.19006	0.155225			6.448	0.0304348	0.0798935
	0.103483	1.39703			6.5	0.0304348	0.0785619
	0.0517417	10.0896			6.552	0.0304348	0.0785619
	0.0517417	1.44877			6.604	0.0289855	0.0772304
	1.75922	8.12345			6.656	0.0289855	0.0758988
	0.931351	1.08658			6.708	0.0275362	0.0758988
	12.2111	3.25973			6.76	0.0275362	0.0732357
	0.776126	10.7623			6.812	0.0275362	0.0719041
	0.362192	0.620901			6.864	0.026087	0.069241
	0.362192	2.12141			6.916	0.026087	0.0652463
	0.413934	0.724384			6.968	0.026087	0.0652463
	1.50051	0.258709			7.02	0.0231884	0.0639148
	5.79508	6.62294			7.072	0.0231884	0.0639148
	2.74231	0.724384			7.124	0.0231884	0.0639148
	0.155225	0.413934			7.176	0.0231884	0.0625832
	0.31045	4.24282			7.228	0.0231884	0.0625832
	0.776126	1.55225			7.28	0.0202899	0.0612517
	2.22489	1.29354			7.332	0.0202899	0.0585885
	0.0517417	0.569159			7.384	0.0173913	0.0585885
	0.206967	11.1245			7.436	0.0173913	0.0559254
	0.258709	4.44979			7.488	0.0173913	0.0559254
	7.29559	0.517417			7.54	0.0173913	0.0559254
	0.103483	3.1045			7.592	0.0173913	0.0559254
	0.258709	4.81198			7.644	0.0173913	0.0545939
	0.206967	4.44979			7.696	0.0173913	0.0545939
	0.724384	5.22592			7.748	0.0173913	0.0532623
	3.77715	4.24282			7.8	0.0173913	0.0519308
	0.0517417	1.03483			7.852	0.0173913	0.0505992
	0.827868	4.91547			7.904	0.0173913	0.0505992
	0.206967	2.4836			7.956	0.0173913	0.0492676
	0.0517417	2.32838			8.008	0.0144928	0.0492676
	1.81096	0.31045			8.06	0.0130435	0.0479361
	0.31045	20.2828			8.112	0.0130435	0.0466045
	3.36321	8.7961			8.164	0.0130435	0.045273
	0.0517417	2.17315			8.216	0.0130435	0.045273
	7.03688	2.74231			8.268	0.0130435	0.045273
	0.517417	3.00102			8.32	0.0130435	0.0439414
	0.672643	2.27664			8.372	0.0130435	0.0426099
	0.206967	4.03586			8.424	0.0115942	0.0426099
	1.75922	3.57018			8.476	0.0115942	0.0426099
	2.22489	4.76024			8.528	0.0115942	0.0426099
	0.155225	1.8627			8.58	0.0115942	0.0412783
	0.206967	1.65574			8.632	0.0115942	0.0399467
	0.31045	15.7812			8.684	0.0115942	0.0399467
	0.0517417	5.69159			8.736	0.0115942	0.0399467
	0.258709	7.813			8.788	0.0115942	0.0386152
	0.517417	2.38012			8.84	0.0115942	0.0386152
	0.31045	4.24282			8.892	0.0115942	0.0372836
	0.103483	1.8627			8.944	0.0101449	0.0372836
	0.362192	3.41495			8.996	0.0101449	0.0372836
	2.27664	5.12243			9.048	0.0101449	0.0372836
	3.1045	0.620901			9.1	0.0101449	0.0372836
	2.63883	5.79508			9.152	0.0101449	0.0372836
	0.0517417	10.5553			9.204	0.0101449	0.0372836
	2.8458	0.672643			9.256	0.0101449	0.0359521
	0.465676	2.8458			9.308	0.0101449	0.0359521
	0.0517417	5.27766			9.36	0.0101449	0.0359521
	0.0517417	3.41495			9.412	0.0101449	0.0346205
	2.69057	4.03586			9.464	0.00869565	0.0346205
	2.4836	7.1921			9.516	0.00869565	0.0346205
	1.75922	5.17417			9.568	0.00869565	0.0346205
	0.776126	0.155225			9.62	0.00869565	0.0332889
	0.672643	3.88063			9.672	0.00869565	0.0319574
	0.465676	2.8458			9.724	0.00869565	0.0306258
	0.103483	3.31147			9.776	0.00869565	0.0306258
	3.93237	0.569159			9.828	0.00869565	0.0306258
	0.31045	6.46772			9.88	0.00869565	0.0306258
	0.569159	3.82889			9.932	0.00869565	0.0306258
	1.65574	5.12243			9.984	0.00869565	0.0279627
	0.672643	0.413934			10.036	0.00869565	0.0266312
	0.0517417	1.03483			10.088	0.00869565	0.0252996
	1.19006	12.0041			10.14	0.00869565	0.0252996
	3.62192	5.3294			10.192	0.00724638	0.0252996
	0.569159	0.362192			10.244	0.00724638	0.023968
	1.39703	3.4667			10.296	0.00724638	0.023968
	0.931351	4.60501			10.348	0.00724638	0.023968
	0.155225	3.31147			10.4	0.00724638	0.023968
	0.258709	0.206967			10.452	0.00724638	0.023968
	0.103483	8.89958			10.504	0.00724638	0.023968
	2.27664	4.13934			10.556	0.00724638	0.0226365
	0.103483	0.465676			10.608	0.00724638	0.0213049
	0.362192	3.25973			10.66	0.00724638	0.0213049
	0.155225	1.81096			10.712	0.00724638	0.0213049
	0.258709	0.206967			10.764	0.00724638	0.0199734
	5.27766	2.53535			10.816	0.00724638	0.0199734
	0.983093	0.413934			10.868	0.00724638	0.0199734
	0.931351	0.103483			10.92	0.00724638	0.0199734
	0.103483	2.8458			10.972	0.00724638	0.0199734
	0.155225	0.103483			11.024	0.00724638	0.0199734
	3.31147	0.517417			11.076	0.00724638	0.0199734
	0.206967	0.0517417			11.128	0.00724638	0.0173103
	1.13832	0.0517417			11.18	0.00724638	0.0173103
	0.465676	0.0517417			11.232	0.00724638	0.0173103
	0.155225	0.0517417			11.284	0.00724638	0.0173103
	0.672643	0.0517417			11.336	0.00724638	0.0173103
	0.258709	0.103483			11.388	0.00724638	0.0173103
	2.53535	2.38012			11.44	0.00724638	0.0173103
	0.206967	0.620901			11.492	0.00724638	0.0173103
	1.81096	6.77817			11.544	0.00724638	0.0173103
	0.0517417	0.620901			11.596	0.00724638	0.0173103
	0.155225	17.3335			11.648	0.00724638	0.0173103
	0.0517417	4.91547			11.7	0.00724638	0.0159787
	0.31045	0.0517417			11.752	0.00724638	0.0146471
	10.1931	2.94928			11.804	0.00724638	0.0146471
	0.569159	2.27664			11.856	0.00724638	0.0146471
	0.31045	6.15727			11.908	0.00724638	0.0146471
	0.465676	3.51844			11.96	0.00724638	0.0146471
	0.155225	0.155225			12.012	0.00724638	0.0133156
	0.103483	0.258709			12.064	0.00724638	0.0133156
	0.413934	0.31045			12.116	0.00724638	0.0133156
	0.0517417	0.0517417			12.168	0.00724638	0.0133156
	0.931351	1.2418			12.22	0.00434783	0.0133156
	0.206967	0.983093			12.272	0.00434783	0.0133156
	0.155225	0.672643			12.324	0.00434783	0.0133156
	0.0517417	0.517417			12.376	0.00434783	0.0133156
	0.0517417	4.34631			12.428	0.00434783	0.0133156
	0.0517417	0.155225			12.48	0.00434783	0.0133156
	0.0517417	0.0517417			12.532	0.00434783	0.0133156
	0.827868	0.362192			12.584	0.00434783	0.0133156
	0.87961	0.0517417			12.636	0.00434783	0.0133156
	0.31045	4.0876			12.688	0.00434783	0.0133156
	0.0517417	3.77715			12.74	0.00434783	0.0133156
	1.44877	0.206967			12.792	0.00434783	0.0133156
	0.0517417	0.724384			12.844	0.00434783	0.0133156
	0.31045	3.25973			12.896	0.00434783	0.0133156
	0.103483	0.258709			12.948	0.00434783	0.0133156
	2.4836	3.25973			13	0.00434783	0.0133156
	3.62192	1.29354			13.052	0.00434783	0.0133156
	0.362192	0.206967			13.104	0.00434783	0.0133156
	0.155225	0.931351			13.156	0.00434783	0.0133156
	7.03688	0.87961			13.208	0.00434783	0.0133156
	0.31045	1.8627			13.26	0.00434783	0.0133156
	1.39703	0.620901			13.312	0.00434783	0.0133156
	0.517417	0.569159			13.364	0.00434783	0.0133156
	0.931351	0.517417			13.416	0.00434783	0.0133156
	2.17315	0.620901			13.468	0.00434783	0.0133156
	1.19006	3.05276			13.52	0.00434783	0.0133156
	0.672643	0.517417			13.572	0.00434783	0.0133156
	0.103483	6.05378			13.624	0.00434783	0.0133156
	0.103483	1.81096			13.676	0.00434783	0.0133156
	3.98411	0.103483			13.728	0.00289855	0.0133156
	1.13832	1.29354			13.78	0.00289855	0.0133156
	0.155225	1.8627			13.832	0.00289855	0.0133156
	0.206967	0.517417			13.884	0.00289855	0.0133156
	0.569159	4.96721			13.936	0.00289855	0.011984
	0.206967	0.776126			13.988	0.00289855	0.011984
	4.0876	5.79508			14.04	0.00289855	0.011984
	0.103483	0.258709			14.092	0.00289855	0.0106525
	0.103483	0.362192			14.144	0.00289855	0.0106525
	0.258709	0.465676			14.196	0.00289855	0.0106525
	0.31045	0.620901			14.248	0.00289855	0.0106525
	5.58811	0.155225			14.3	0.00289855	0.0106525
	0.206967	0.103483			14.352	0.00144928	0.00932091
	0.465676	0.31045			14.404	0.00144928	0.00932091
	0.413934	1.08658			14.456	0.00144928	0.00932091
	0.362192	0.465676			14.508	0.00144928	0.00932091
	3.57018	7.45081			14.56	0.00144928	0.00932091
	4.65676	1.75922			14.612	0.00144928	0.00932091
	0.155225	0.413934			14.664	0.00144928	0.00932091
	0.206967	1.60399			14.716	0	0.00932091
	0.103483	0.103483			14.768	0	0.00932091
	9.46874	2.4836			14.82	0	0.00932091
	0.724384	0.724384			14.872	0	0.00932091
	0.362192	1.13832			14.924	0	0.00932091
	0.931351	0.569159			14.976	0	0.00932091
	2.58709	0.362192			15.028	0	0.00932091
	5.53637	0.206967			15.08	0	0.00932091
	0.0517417	0.155225			15.132	0	0.00932091
	2.43186	1.29354			15.184	0	0.00932091
	2.53535	3.67366			15.236	0	0.00932091
	1.39703	0.0517417			15.288	0	0.00932091
	0.931351	0.0517417			15.34	0	0.00932091
	0.0517417	4.13934			15.392	0	0.00932091
	0.0517417	1.34529			15.444	0	0.00932091
	0.0517417	1.34529			15.496	0	0.00932091
	2.27664	3.72541			15.548	0	0.00932091
	0.517417	0.413934			15.6	0	0.00932091
	0.0517417	0.465676			15.652	0	0.00932091
	0.465676	0.0517417			15.704	0	0.00932091
	0.103483	1.44877			15.756	0	0.00798935
	1.29354	1.03483			15.808	0	0.00798935
	1.03483	0.103483			15.86	0	0.00798935
	0.258709	0.0517417			15.912	0	0.00798935
	1.39703	1.8627			15.964	0	0.00798935
	0.983093	5.17417			16.016	0	0.00798935
	0.0517417	0.672643			16.068	0	0.00798935
	0.206967	0.569159			16.12		0.00798935
	0.0517417	1.44877			16.172		0.00798935
	0.465676	11.7454			16.224		0.00798935
	0.0517417	2.32838			16.276		0.00798935
	1.70748	3.62192			16.328		0.00798935
	0.465676	0.465676			16.38		0.00798935
	0.103483	0.258709			16.432		0.00798935
	0.931351	0.517417			16.484		0.00798935
	0.155225	6.20901			16.536		0.00798935
	0.517417	0.206967			16.588		0.00665779
	0.258709	0.258709			16.64		0.00665779
	1.70748	2.06967			16.692		0.00665779
	0.0517417	0.258709			16.744		0.00665779
	2.12141	0.258709			16.796		0.00665779
	0.0517417	1.08658			16.848		0.00665779
	1.03483	0.155225			16.9		0.00665779
	0.103483	0.155225			16.952		0.00665779
	0.103483	0.103483			17.004		0.00665779
	0.0517417	4.03586			17.056		0.00665779
	0.31045	0.569159			17.108		0.00665779
	0.103483	2.74231			17.16		0.00665779
	0.0517417	4.39805			17.212		0.00665779
	1.19006	0.258709			17.264		0.00665779
	0.0517417	8.07171			17.316		0.00532623
	0.776126	0.0517417			17.368		0.00532623
	1.13832	2.06967			17.42		0.00532623
	0.465676	3.4667			17.472		0.00532623
	0.103483	0.465676			17.524		0.00532623
	0.206967	10.0379			17.576		0.00532623
	3.62192	0.155225			17.628		0.00532623
	0.206967	3.00102			17.68		0.00532623
	0.517417	1.34529			17.732		0.00532623
	0.155225	0.0517417			17.784		0.00532623
	2.94928	0.258709			17.836		0.00532623
	0.362192	0.0517417			17.888		0.00532623
	0.31045	9.98616			17.94		0.00532623
	0.155225	1.13832			17.992		0.00532623
	0.569159	21.2659			18.044		0.00532623
	0.31045	14.0738			18.096		0.00532623
	0.103483	0.155225			18.148		0.00532623
	0.103483	0.724384			18.2		0.00532623
	0.362192	4.29456			18.252		0.00532623
	0.362192	4.96721			18.304		0.00532623
	0.776126	0.103483			18.356		0.00399467
	8.01997	0.103483			18.408		0.00399467
	0.206967	9.417			18.46		0.00399467
	3.41495	0.672643			18.512		0.00399467
	0.103483	0.155225			18.564		0.00266312
	0.103483	3.57018			18.616		0.00266312
	0.87961	0.569159			18.668		0.00266312
	0.620901	0.465676			18.72		0.00266312
	1.03483	3.93237			18.772		0.00266312
	0.0517417	2.89754			18.824		0.00266312
	0.413934	0.258709			18.876		0.00266312
	0.465676	0.827868			18.928		0.00266312
	0.103483	0.776126			18.98		0.00266312
	13.7116	0.155225			19.032		0.00266312
	0.0517417	5.01895			19.084		0.00266312
	0.0517417	2.94928			19.136		0.00266312
	0.206967	2.79405			19.188		0.00266312
	0.87961	7.45081			19.24		0.00266312
	5.48462	2.06967			19.292		0.00266312
	0.0517417	7.29559			19.344		0.00266312
	0.827868	0.0517417			19.396		0.00266312
	0.206967	0.776126			19.448		0.00266312
	0.362192	0.0517417			19.5		0.00266312
	0.0517417	0.0517417			19.552		0.00266312
	0.155225	0.569159			19.604		0.00266312
	0.569159	2.58709			19.656		0.00266312
	0.517417	0.620901			19.708		0.00266312
	1.34529	5.69159			19.76		0.00266312
	0.103483	0.724384			19.812		0.00266312
	0.155225	6.93339			19.864		0.00266312
	0.87961	4.34631			19.916		0.00266312
	0.0517417	0.103483			19.968		0.00266312
	2.43186	0.0517417			20.02		0.00266312
	0.0517417	0.206967			20.072		0.00266312
	0.206967	6.00204			20.124		0.00266312
	6.31249	2.06967			20.176		0.00266312
	0.155225	0.827868			20.228		0.00266312
	0.31045	0.724384			20.28		0.00133156
	0.827868	0.0517417			20.332		0.00133156
	0.206967	0.103483			20.384		0.00133156
	0.155225	0.155225			20.436		0.00133156
	0.206967	0.31045			20.488		0.00133156
	0.103483	0.103483			20.54		0.00133156
	0.206967	0.206967			20.592		0.00133156
	0.413934	3.57018			20.644		0.00133156
	0.206967	9.62396			20.696		0.00133156
	1.13832	0.155225			20.748		0.00133156
	0.0517417	8.1752			20.8		0.00133156
	0.0517417	0.206967			20.852		0.00133156
	0.103483	0.517417			20.904		0.00133156
	0.465676	1.44877			20.956		0.00133156
	0.827868	0.672643			21.008		0.00133156
	0.983093	0.517417			21.06		0.00133156
	0.0517417	0.724384			21.112		0.00133156
	0.155225	0.0517417			21.164		0.00133156
	0.0517417	0.931351			21.216		0.00133156
	0.0517417	0.0517417			21.268		0
	0.0517417	2.22489
	0.0517417	0.103483
	0.103483	0.620901
	0.413934	0.0517417
	0.103483	6.26075
	1.8627	0.0517417
	0.0517417	0.155225
	0.155225	0.0517417
	0.983093	0.206967
	0.827868	0.103483
	4.19108	0.0517417
	0.724384	5.12243
	0.258709	0.0517417
	0.413934	7.96823
	0.103483	1.55225
	0.0517417	0.362192
	14.3325	0.31045
	1.08658	0.362192
	2.58709	2.38012
	0.517417	0.155225
	0.362192	6.51946
	0.569159	1.81096
	0.465676	0.620901
	1.96619	1.81096
	0.155225	0.413934
	0.103483	0.31045
	0.103483	1.50051
	0.103483	0.258709
	2.43186	3.57018
	0.413934	0.258709
	0.206967	1.8627
	2.01793	0.206967
	0.362192	1.96619
	0.258709	16.6091
	1.34529	0.31045
	0.0517417	0.413934
	0.827868	0.155225
	1.60399	9.98616
	0.103483	1.65574
	4.91547	1.96619
	0.103483	0.258709
	0.0517417	6.67468
	0.413934	0.103483
	0.362192	1.34529
	0.258709	0.0517417
	0.465676	0.155225
	0.103483	2.01793
	0.983093	0.620901
	0.0517417	10.6071
	0.206967	1.03483
	1.08658	0.724384
	0.827868	1.13832
	0.620901	0.103483
	0.0517417	3.36321
	1.50051	0.776126
	0.931351	0.0517417
	0.31045	0.103483
	0.0517417	18.5753
	0.206967	0.931351
	0.103483	0.31045
	0.724384	0.103483
	0.827868	1.91444
	7.39907	3.88063
	0.206967	3.20799
	0.776126	4.60501
	0.620901	0.620901
	0.0517417	2.89754
	2.22489	0.931351
	0.620901	1.55225
	1.34529	0.155225
	0.0517417	6.05378
	0.206967	2.8458
	0.517417	0.0517417
	0.155225	0.31045
	0.31045	0.0517417
	0.362192	3.57018
	0.206967	0.0517417
	0.155225	0.362192
	0.155225	3.25973
	0.620901	2.32838
	0.0517417	3.15625
	0.206967	1.08658
	0.0517417	0.724384
	0.155225	3.51844
	0.465676	3.88063
	0.31045	0.206967
	0.569159	0.103483
	2.27664	1.8627
	1.29354	7.34733
	0.517417	0.724384
	1.03483	2.32838
	0.31045	0.0517417
	1.13832	0.155225
	0.931351	1.19006
	2.63883	0.569159
	0.87961	1.81096
	1.50051	2.63883
	0.0517417	0.517417
	0.0517417	0.103483
	1.70748	1.03483
	2.8458	0.258709
	0.31045	0.931351
	0.155225	1.50051
	0.465676	0.0517417
	2.17315	0.103483
	0.31045	0.155225
	0.0517417	0.103483
	1.19006	0.206967
	0.620901	0.103483
	1.2418	0.569159
	0.362192	2.17315
	0.258709	4.24282
	0.155225	0.983093
	0.155225	0.0517417
	2.74231	1.91444
	0.983093	0.155225
	0.155225	0.258709
	0.0517417	2.12141
	0.776126	0.413934
	0.569159	1.2418
	0.258709	2.63883
	0.0517417	2.17315
	0.776126	0.569159
	0.155225	0.362192
	0.258709	11.1245
	6.15727	9.72745
	0.0517417	0.0517417
	0.155225	0.983093
	0.31045	0.724384
	0.258709	7.76126
	0.103483	0.827868
	0.206967	0.103483
	12.2111	0.87961
	0.155225	1.19006
	0.103483	0.413934
	0.0517417	6.82991
	0.31045	0.413934
	0.103483	3.25973
	0.31045	0.517417
	0.103483	2.63883
	0.0517417	3.00102
	2.74231	1.50051
	0.258709	0.31045
	0.155225	0.0517417
	0.0517417	0.155225
	0.103483	0.465676
	0.258709	3.05276
	0.0517417	0.206967
	0.155225	0.517417
	0.517417	0.569159
	0.206967	5.17417
	0.206967	0.103483
	1.03483	0.672643
	0.0517417	1.55225
	0.31045	0.206967
	0.206967	1.39703
	0.103483	0.0517417
	0.103483	0.362192
	0.155225	0.258709
	0.31045	0.517417
	0.155225	0.465676
	0.103483	0.0517417
	0.31045	0.155225
	0.413934	0.103483
	0.362192	0.31045
	2.38012	0.465676
	0.103483	0.413934
	2.69057	0.258709
	0.155225	0.362192
	0.155225	0.413934
	0.0517417	0.362192
	1.03483	3.20799
	1.70748	0.155225
	0.103483	2.01793
	0.206967	0.983093
	0.465676	0.0517417
	0.103483	7.86474
	0.0517417	1.60399
	0.155225	0.413934
	0.103483	0.0517417
	1.70748	0.0517417
	0.155225	1.75922
	0.258709	0.0517417
	0.362192	1.29354
	3.31147	0.413934
	0.0517417	1.70748
	0.206967	0.103483
	0.362192	8.38216
	1.44877	0.0517417
	0.0517417	0.0517417
	3.31147	6.41598
	0.155225	0.0517417
	1.2418	1.29354
	0.155225	0.724384
	1.96619	0.0517417
	0.258709	0.103483
	0.206967	2.27664
	0.465676	0.155225
	0.0517417	1.19006
	0.103483	2.12141
	8.4339	0.103483
	1.2418	3.15625
	0.362192	1.29354
	0.103483	0.0517417
	0.103483	0.155225
	0.206967	0.517417
	0.206967	0.0517417
	2.17315	0.0517417
	4.24282	0.155225
	0.258709	0.0517417
	1.81096	0.569159
	0.983093	1.13832
	0.983093	6.93339
	0.103483	3.62192
	0.206967	3.93237
	0.569159	0.0517417
	0.258709	4.03586
	3.31147	0.0517417
	0.0517417	0.724384
	0.0517417	2.38012
	2.69057	1.39703
	0.983093	1.29354
	2.79405	4.19108
	0.517417	0.0517417
	5.43288	0.0517417
	0.155225	0.155225
	0.931351	1.19006
	0.0517417	0.155225
	1.96619	2.53535
	0.31045	0.569159
	0.0517417	3.20799
	0.258709	0.362192
	1.70748	0.31045
	0.155225	6.88165
	5.01895	4.96721
	1.60399	0.103483
	0.103483	0.155225
	0.103483	1.2418
	5.69159	0.87961
	0.465676	1.13832
	0.465676	0.103483
	0.103483	3.41495
	3.77715	1.34529
	0.0517417	10.2449
	0.724384	0.827868
	0.258709	0.0517417
	0.103483	0.0517417
	2.53535	1.70748
	0.0517417	5.27766
	0.0517417	0.103483
	2.94928	2.12141
	1.8627	0.155225
	0.620901	0.827868
	0.672643	0.0517417
	0.206967	0.0517417
	0.31045	0.103483
	0.569159	0.206967
	0.155225	0.258709
	0.931351	3.62192
	0.206967	0.776126
	0.0517417	0.155225
	0.0517417	0.206967
	0.103483	0.155225
	0.258709	0.413934
	0.0517417	1.2418
	0.206967	0.724384
	2.58709	0.0517417
	0.155225	3.00102
	0.103483	0.517417
	0.0517417	0.0517417
	0.258709	8.58913
	0.258709	0.103483
	0.0517417	1.75922
	0.31045	0.413934
	0.103483	4.39805
	0.0517417	0.931351
	0.413934	3.93237
	0.0517417	1.50051
	0.206967	0.0517417
	0.103483	0.258709
		0.31045
		0.0517417
		1.81096
		0.620901
		2.38012
		0.206967
		1.55225
		0.103483
		0.0517417
		0.103483
		0.87961
		2.4836
		0.155225
		3.4667
		0.465676
		0.724384
		1.34529
		3.00102
		1.70748
		5.69159
		0.206967
		2.32838
		2.8458
		0.258709
		0.206967
		0.155225
		0.0517417
		2.06967
		0.0517417
		0.31045
		0.465676
		2.22489
		0.0517417
		0.31045
		0.0517417
		0.206967
		1.39703
		0.517417
		0.258709
		0.155225
		0.103483
		0.87961
		0.87961
		2.8458
		1.39703
		1.8627
		0.0517417
		0.0517417
		0.103483
		0.103483
		0.31045
		1.13832
		0.0517417
		0.0517417
		0.206967
		0.517417
		0.0517417
		0.103483
		0.0517417
		0.155225
		0.0517417
