# Supplementary material for: Molecular dissection of PI3Kβ synergistic activation by receptor tyrosine kinases, GβGγ, and Rho-family GTPases
Source: eLife. 2024 May 7;12:RP88991. doi: 10.7554/eLife.88991 (PMC11076043; doi:10.7554/eLife.88991)
Supplement: Figure 4—source data 3. [file elife-88991-fig4-data3.xlsx]

## Sheet: Fig 4F
Figure 4F	Step size distribution plot measurements for Dy647-PI3KB
	Raw step sizes or displacements (µm)				Probability Density
	pY, Rac1(GDP)	pY, Rac1(GTP)			BIN (µm)	pY, Rac1(GDP)	pY, Rac1(GTP)		Dy647-3KB
	0.412607	0.214			0	0.291607	0.354506		pY, Rac1(GDP)	MOV1	MOV2	MOV3	MOV4		AVE	SD
	0.385137	0.107			0.01	0.384068	0.627704		alpha	0.3597	0.2728	0.3024			0.311633	0.0441797
	0.0908967	0.214			0.02	0.604552	1.20987		D1 (µm2/sec)	0.1768	0.1249	0.1453			0.149	0.0261471
	0.245898	0.574427			0.03	1.08108	1.84083		D2 (µm2/sec)	0.5298	0.4526	0.5236			0.502	0.0428938
	0.391382	0.328364			0.04	1.13087	2.30917		STEPS	14060	13358	16740			14719.3	1784.8
	0.447421	0.241699			0.05	1.46515	2.80353		MEDIAN STEP (µm)	0.223229	0.21253	0.222395			0.219384	0.00595076
	0.420799	0.208566			0.06	1.64296	3.25235		AVE STEP (µm)	0.25213	0.238965	0.255088			0.248728	0.00858316
	0.0344669	0.204203			0.07	1.98435	3.7402
	0.329552	0.158244			0.08	2.11238	3.8085		pY, Rac1(GTP)	MOV1	MOV2	MOV3	MOV4		AVE	SD
	0.611686	0.152805			0.09	2.03414	4.10447		alpha	0.6169	0.5793	0.4886	0.5186		0.55085	0.057986
	0.663039	0.456837			0.1	2.59602	4.3549		D1 (µm2/sec)	0.08947	0.1112	0.1069	0.114		0.105393	0.0110093
	0.293608	0.212097			0.11	3.16501	4.69314		D2 (µm2/sec)	0.2929	0.3267	0.3486	0.36		0.33205	0.0295322
	0.697247	0.306147			0.12	2.83784	4.39718		STEPS	23637	30747	34299	31534		30054.2	4541.24
	0.353942	0.0504914			0.13	2.95875	4.19878		MEDIAN STEP (µm)	0.137735	0.154811	0.163072	0.164806		0.155106	0.0123744
	0.521624	0.0486507			0.14	2.9872	4.17602		AVE STEP (µm)	0.161794	0.17711	0.189177	0.189187		0.179317	0.0129942
	0.365674	0.321017			0.15	3.0441	4.18577
	0.357604	0.174586			0.16	2.63869	4.09471
	0.717602	0.365222			0.17	2.95875	3.74996
	0.0338899	0.133629			0.18	2.95164	3.36293
	0.660929	0.132907			0.19	3.11522	3.2556
	0.232093	0.129693			0.2	2.75249	2.94338
	0.645175	0.132491			0.21	2.95875	3.2491
	0.753264	0.25196			0.22	2.80939	2.72872
	0.154134	0.463235			0.23	2.66714	2.60838
	0.287047	0.476522			0.24	2.66003	2.18883
	0.500289	0.388138			0.25	2.56046	1.94165
	0.425919	0.396413			0.26	2.27596	1.91563
	0.375024	0.281432			0.27	2.33997	1.85384
	0.182511	0.245171			0.28	2.10526	1.71724
	0.198931	0.263345			0.29	2.09815	1.38875
	0.380704	0.208751			0.3	2.20484	1.27817
	0.18328	0.12611			0.31	1.98435	1.10905
	0.292358	0.145851			0.32	2.13371	1.09279
	0.17383	0.128902			0.33	1.76387	0.956191
	0.307964	0.0878921			0.34	1.59317	0.845611
	0.0526066	0.338291			0.35	1.38691	0.686246
	0.345319	0.271105			0.36	1.51494	0.673236
	0.3757	0.0297291			0.37	1.50071	0.562657
	0.464325	0.240169			0.38	1.40825	0.481348
	0.375523	0.152216			0.39	1.18065	0.413048
	0.252228	0.0936986			0.4	1.10242	0.445572
	0.224252	0.351545			0.41	1.10242	0.390282
	0.230884	0.213807			0.42	1.06686	0.416301
	0.132114	0.0747834			0.43	1.08108	0.305721
	0.261129	0.253726			0.44	0.86771	0.292711
	0.313972	0.177509			0.45	0.782361	0.31873
	0.584026	0.364443			0.46	0.782361	0.305721
	0.178252	0.0152177			0.47	0.704125	0.227664
	0.155939	0.0579399			0.48	0.625889	0.172375
	0.273261	0.12048			0.49	0.611664	0.224412
	0.189449	0.232575			0.5	0.547653	0.172375
	0.254047	0.168873			0.51	0.526316	0.107328
	0.385323	0			0.52	0.44808	0.117085
	0.344866	0.369569			0.53	0.440967	0.123589
	0.0657112	0			0.54	0.440967	0.0943181
	0.213431	0.238619			0.55	0.433855	0.11058
	0.630745	0.0726564			0.56	0.320057	0.0943181
	0.666536	0.293502			0.57	0.312945	0.065047
	0.400469	0.0727042			0.58	0.334282	0.0715517
	0.249559	0.131086			0.59	0.206259	0.0780564
	0.441165	0.0710988			0.6	0.291607	0.0357758
	0.104929	0.174537			0.61	0.192034	0.065047
	0.344713	0.217494			0.62	0.248933	0.0422805
	0.431794	0.281239			0.63	0.234708	0.0325235
	0.378011	0.137869			0.64	0.156472	0.0520376
	0.325179	0.182627			0.65	0.113798	0.0292711
	0.380979	0.146083			0.66	0.14936	0.0422805
	0.333524	0.011332			0.67	0.12091	0.0487852
	0.239599	0.219198			0.68	0.142248	0.0292711
	0.389292	0.309732			0.69	0.0995733	0.0325235
	0.152001	0.241542			0.7	0.135135	0.0390282
	0.4863	0.225624			0.71	0.0995733	0.00325235
	0.250077	0.282259			0.72	0.106686	0.00975705
	0.233889	0.204753			0.73	0.12091	0.0130094
	0.157644	0.195819			0.74	0.0711238	0.0260188
	0.0910125	0.0747635			0.75	0.113798	0.00325235
	0.132335	0.14673			0.76	0.056899	0.0227664
	0.1388	0.0993291			0.77	0.056899	0.0130094
	0.172204	0.0355167			0.78	0.056899	0.00975705
	0.37071	0.144873			0.79	0.0640114	0.0195141
	0.490437	0.0143629			0.8	0.0782361	0.00325235
	0.0123485	0.204059			0.81	0.0355619	0.0065047
	0.298158	0.137803			0.82	0.0497866	0.0130094
	0.196784	0.0653865			0.83	0.0640114	0.00975705
	0.0467497	0.223943			0.84	0.0853485	0.0065047
	0.210393	0.101681			0.85	0.0426743	0.00325235
	0.14926	0.149592			0.86	0.0213371	0.00325235
	0.434404	0.335275			0.87	0.0426743	0.0162617
	0.253372	0.270746			0.88	0.0284495	0.0130094
	0.255732	0.401985			0.89	0.0355619	0
	0.257024	0.18894			0.9	0.0355619	0.00975705
	0.351671	0.283674			0.91	0.00711238	0
	0.121123	0.253538			0.92	0	0
	0.493764	0.14039			0.93	0.0142248	0.00325235
	0.353735	0.485368			0.94	0.0213371	0
	0.427505	0.150479			0.95	0	0.00325235
	0.333741	0.0402353			0.96	0.0142248	0.00325235
	0.23639	0.202686			0.97	0.00711238	0.00325235
	0.152403	0.0278314			0.98	0	0
	0.446484	0.0562835			0.99	0.00711238	0.00325235
	0.183127	0.315275			1	0.00711238	0
	0.396095	0.342671			1.01	0.00711238	0.00325235
	0.0921479	0.355101			1.02	0.00711238	0
	0.296258	0.389188			1.03	0	0
	0.248753	0.641473			1.04	0.0142248	0.00325235
	0.124403	0.34574			1.05	0.0213371	0.00325235
	0.532038	0.0712841			1.06	0	0.0065047
	0.284686	0.294103			1.07	0.0213371	0
	0.145702	0.307414			1.08	0.0213371	0
	0.165244	0.225428			1.09	0.00711238	0
	0.0483003	0.0860582			1.1	0	0.00325235
	0.139995	0.105521			1.11	0	0.00325235
	0.434008	0.218696			1.12	0	0
	0.260448	0.0645667			1.13	0.00711238	0
	0.0735035	0.240807			1.14	0.0142248	0
	0.226733	0.33878			1.15	0	0
	0.318162	0.187897			1.16	0	0
	0.214093	0.244618			1.17	0	0
	0.316077	0.231083			1.18	0	0
	0.596777	0.214			1.19	0.00711238	0
	0.136486	0.360794			1.2	0	0.0065047
	0.518172	0.34993			1.21	0	0.00325235
	0.389311	0.342567			1.22	0.00711238	0
	0.387245	0.161839			1.23	0	0
	0.15825	0.0229809			1.24	0.00711238	0.0065047
	0.227222	0.366234			1.25	0	0.00325235
	0.553594	0.304553			1.26	0
	0.300442	0.48369			1.27	0
	0.120507	0.214			1.28	0.00711238
	0.306261	0.0634635
	0.0364785	0.0756116
	0.237071	0.208708
	0.370335	0.179401
	0.159726	0.254675
	0.180713	0.421588
	0.72002	0.247996
	0.586351	0.196946
	0.120502	0.133813
	0.0737272	0.28922
	0.433572	0.225321
	0.195432	0.521298
	0.231643	0.0858546
	0.280929	0.144693
	0.279508	0.257298
	0.169868	0.0553308
	0.124223	0.280616
	0.385554	0.257062
	0.189458	0.341361
	0.267155	0.0585487
	0.0837489	0.0671446
	0.240211	0.107
	0.151875	0.462934
	0.308699	0.0640237
	0.260701	0.213638
	0.221439	0.0480497
	0.348884	0.270703
	0.389583	0.345534
	0.43287	0.232415
	0.210606	0.282091
	0.15832	0.227266
	0.211094	0.304922
	0.316126	0.224519
	0.415906	0.268343
	0.683897	0.167444
	0.329285	0.526102
	0.0736216	0.453306
	0.243828	0.184409
	0.390885	0.136513
	0.506702	0.112123
	0.429932	0.202389
	0.134618	0.369788
	0.482825	0.429818
	0.240606	0.112596
	0.173751	0.480282
	0.0627833	0.36378
	0.199575	0.221829
	0.0366862	0.601865
	0.209596	0.117359
	0.411658	0.125767
	0.517294	0.0486664
	0.382975	0.487591
	0.154074	0.18479
	0.231162	0.128634
	0.383452	0.365171
	0.0872471	0.515827
	0.257608	0.333955
	0.193943	0.189493
	0.397413	0.310396
	0.0226052	0.278365
	0.256091	0.461948
	0.280045	0.357489
	0.348595	0.13289
	0.179047	0.0749535
	0.157794	0.533616
	0.110431	0.217013
	0.453565	0.106135
	0.086298	0.156546
	0.643572	0.140656
	0.465894	0.823096
	0.250637	0.19005
	0.217996	0.375687
	0.280357	0.425021
	0.134614	0.179315
	0.217288	0.231489
	0.282297	0.3226
	0.354229	0.0398099
	0.306651	0.267285
	0.430513	0.183098
	0.138872	0.246129
	0.0496347	0.375569
	0.30803	0.183835
	0.49082	0.154735
	0.472004	0.271957
	0.0420007	0.256124
	0.580684	0.247435
	0.252518	0.270783
	0.0949819	0.393927
	0.145321	0.414295
	0.291171	0.237012
	0.52838	0.25742
	0.19735	0.260308
	0.372297	0.408418
	0.55551	0.23943
	0.125349	0.681543
	0.572244	0.302181
	0.185974	0.099367
	0.460783	0.451283
	0.169474	0.500422
	0.15679	0.330737
	0.385873	0.35001
	0.346126	0.569164
	0.0601951	0.207431
	0.314851	0.386639
	0.175072	0.310076
	0.17197	0.174726
	0.107602	0.306591
	0.430226	0.308584
	0.168095	0.491769
	0.197036	0.387654
	0.142773	0.265644
	0.261402	0.314656
	0.0850653	0.495927
	0.526896	0.198015
	0.0581245	0.289981
	0.187906	0.217136
	0.417545	0.255373
	0.324381	0.261115
	0.10878	0.0793376
	0.229199	0.186506
	0.0216351	0.112677
	0.312634	0.153229
	0.513451	0.262483
	0.228654	0.172359
	0.487541	0.171305
	0.167998	0.239899
	0.300328	0.114116
	0.0681648	0.134268
	0.409619	0.320094
	0.228653	0.12428
	0.308573	0.392206
	0.17924	0.325741
	0.229004	0.309912
	0.466594	0.209152
	0.409867	0.130736
	0.159824	0.381616
	0.335922	0.212931
	0.221357	0.0679536
	0.297608	0.265043
	0.482115	0.191162
	0.140735	0.299496
	0.371286	0.281353
	0.496794	0.169181
	0.0908035	0.376878
	0.532379	0.466378
	0.28886	0.31689
	0.0662807	0.169554
	0.195691	0.117235
	0.0453303	0.205993
	0.548414	0.273535
	0.3966	0.38966
	0.0319651	0.113468
	0.149177	0.182099
	0.400735	0.128322
	0.240982	0.340357
	0.0988674	0.281375
	0.293827	0.0242246
	0.320828	0.112571
	0.111354	0.118691
	0.734014	0.286206
	0.170662	0.131052
	0.550841	0.250585
	0.104572	0.0371145
	0.209163	0.0950852
	0.182936	0.106433
	0.321906	0.0867382
	0.100649	0.101784
	0.175482	0.227547
	0.079836	0.117703
	0.322787	0.238767
	0.134626	0.0625922
	0.172334	0.206277
	0.142797	0.218595
	0.362632	0.140938
	0.0317595	0.245754
	0.219875	0.0604557
	0.223666	0.319542
	0.309659	0.172764
	0.190066	0.210749
	0.517045	0.166608
	0.169887	0.0848941
	0.137601	0.240038
	0.508511	0.0689178
	0.133937	0.159399
	0.542913	0.113408
	0.28846	0.151385
	0.314932	0.157303
	0.179388	0.263609
	0.109252	0.242475
	0.470576	0.0918821
	0.262793	0.195964
	0.12811	0.223509
	0.217842	0.024663
	0.0548071	0.369754
	0.262763	0.119341
	0.180787	0.174516
	0.170414	0.131928
	0.18732	0.202837
	0.152683	0.289728
	0.282334	0.240134
	0.229551	0.210313
	0.315947	0.229808
	0.270421	0.150919
	0.129971	0.148024
	0.308636	0.11552
	0.347236	0.133835
	0.205065	0.0138573
	0.0717562	0.147197
	0.12171	0.169304
	0.177072	0.115483
	0.0910239	0.102654
	0.153531	0.175371
	0.240177	0.215109
	0.106392	0.373605
	0.108593	0.179221
	0.12021	0.286682
	0.117173	0.0938678
	0.166126	0.207982
	0.0161645	0.0943078
	0.261072	0.197522
	0.0724749	0.240302
	0.0695798	0.0331007
	0.182759	0.146797
	0.222095	0.291472
	0.121936	0.0538169
	0.0960518	0.0979492
	0.117323	0.134656
	0.115761	0.0756867
	0.250139	0.280007
	0.113186	0.157372
	0.173595	0.281913
	0.0172807	0.180633
	0.203131	0.074378
	0.236057	0.0744317
	0.0827383	0.178428
	0.0570709	0.180999
	0.135688	0.152125
	0.283742	0.0595744
	0.22359	0.285443
	0.239687	0.142931
	0.289581	0.0743802
	0.316675	0.152137
	0.12153	0.195764
	0.289881	0.151524
	0.100228	0.161643
	0.272067	0.232154
	0.0925502	0.141804
	0.15091	0.110703
	0.121771	0.0850243
	0.0903015	0.0348812
	0.0151993	0.275895
	0.0971739	0.130756
	0.178245	0.0868417
	0.202231	0.190276
	0.244851	0.0948653
	0.14219	0.148896
	0.323624	0.0793153
	0.231042	0.0539135
	0.274836	0.103081
	0.148994	0.103806
	0.0261632	0.373637
	0.342121	0.176984
	0.204109	0.117171
	0.293746	0.114667
	0.11541	0.117657
	0.0614158	0.23515
	0.187668	0.061606
	0.143445	0.110354
	0.314146	0.0819715
	0.569549	0.0722515
	0.0237805	0.118401
	0.234394	0.180167
	0.266183	0.0673763
	0.211674	0.204336
	0.142018	0.0305245
	0.505008	0.0568626
	0.534848	0.0642758
	0.210626	0.0937737
	0.486641	0.0388921
	0.237594	0.26665
	0.0898844	0.0734439
	0.103891	0.0245237
	0.172625	0.048401
	0.220455	0.303978
	0.20965	0.12798
	0.196103	0.0789638
	0.348183	0.0517309
	0.30684	0.28047
	0.148993	0.0869366
	0.343576	0.0810679
	0.0232388	0.141434
	0.37543	0.114413
	0.673016	0.137046
	0.447323	0.102053
	0.582922	0.180047
	0.0529323	0.212443
	0.706304	0.143484
	0.0770111	0.101537
	0.303617	0.145033
	0.53621	0.19584
	0.194502	0.166408
	0.394695	0.165463
	0.309996	0.102769
	0.318021	0.183191
	0.191287	0.263723
	0.176347	0.0377422
	0.135978	0.139084
	0.0486382	0.0270123
	0.213296	0.0442548
	0.375824	0.156394
	0.274243	0.135868
	0.134654	0.0540432
	0.383713	0.0767172
	0.286822	0.158381
	0.402385	0.162378
	0.159924	0.049241
	0.540394	0.281631
	0.249942	0.184117
	0.223934	0.0199975
	0.613592	0.0914087
	0.62029	0.0408149
	0.427354	0.0454641
	0.165392	0.0869221
	0.187722	0.0792217
	0.387621	0.115548
	0.169533	0.351339
	0.115066	0.213545
	0.190621	0.043675
	0.275372	0.140982
	0.729295	0.232633
	0.0875742	0.163935
	0.337871	0.0794346
	0.435404	0.225611
	0.100768	0.180383
	0.398007	0.0560123
	0.167298	0.0887507
	0.463219	0.210821
	0.153234	0.333421
	0.2346	0.0293152
	0.605343	0.127631
	0.237356	0.170691
	0.227003	0.101111
	0.543057	0.226789
	0.435952	0.0799264
	0.278852	0.163146
	0.0496661	0.187614
	0.743359	0.25327
	0.424709	0.0984819
	0.281249	0.0595577
	0.259648	0.227619
	0.53728	0.234661
	0.149544	0.166383
	0.397533	0.282647
	0.183894	0.14935
	0.360451	0.137045
	0.255793	0.0843609
	0.128794	0.136783
	0.199283	0.0326305
	0.133025	0.103139
	0.772677	0.108286
	0.659519	0.0578826
	0.220771	0.265271
	0.222011	0.162533
	0.250259	0.160457
	0.0948904	0.155877
	0.151066	0.0516427
	0.283618	0.219934
	0.24	0.257072
	0.541962	0.353961
	0.334634	0.0184119
	0.538557	0.0873793
	0.104095	0.261641
	0.100605	0.0417633
	0.347755	0.067386
	0.286425	0.104826
	0.252895	0.204675
	0.464935	0.0384726
	0.0636878	0.365246
	0.233766	0.0592219
	0.179741	0.0425333
	0.331245	0.0852809
	0.0648734	0.189461
	0.296756	0.265017
	0.133572	0.204743
	0.403625	0.0636665
	0.343611	0.247987
	0.23065	0.266164
	0.0455093	0.136357
	0.304175	0.106403
	0.602455	0.188939
	0.575229	0.2196
	0.142629	0.304768
	0.0103232	0.183978
	0.364117	0.0186028
	0.166429	0.158328
	0.254033	0.0968167
	0.215885	0.328506
	0.213971	0.151424
	0.0697811	0.117009
	0.431623	0.201824
	0.407428	0.149668
	0.125621	0.114003
	0.606188	0.27972
	0.181628	0.0738489
	0.11153	0.158303
	0.170388	0.108388
	0.663501	0.129077
	0.128009	0.315417
	0.194139	0.0629824
	0.328404	0.158636
	0.33291	0.114052
	0.641544	0.159155
	0.0876414	0.141555
	0.139844	0.0681477
	0.425853	0.292231
	0.543906	0.221726
	0.204514	0.137731
	0.0935885	0.316728
	0.154196	0.067933
	0.265064	0.220412
	0.326376	0.0851731
	0.517885	0.125212
	0.20645	0.274275
	0.282712	0.184274
	0.43713	0.243916
	0.173791	0.327899
	0.20465	0.161718
	0.154425	0.16079
	0.354648	0.14818
	0.619103	0.234881
	0.583632	0.2984
	0.181344	0.117987
	0.111504	0.263382
	0.164556	0.113548
	0.104314	0.201567
	0.375256	0.0750034
	0.0371993	0.211465
	0.27721	0.0274372
	0.222891	0.0557115
	0.411665	0.102094
	0.116026	0.450785
	0.308687	0.388412
	0.18632	0.615255
	0.424017	0.169146
	0.32685	0.211433
	0.252843	0.142758
	0.486559	0.178592
	0.31148	0.272839
	0.0279808	0.226079
	0.266694	0.0298628
	0.325394	0.398099
	0.144402	0.0157938
	0.202945	0.141549
	0.430263	0.0619579
	0.188808	0.544673
	0.427103	0.267191
	0.0206378	0.0293432
	0.130866	0.340448
	0.312044	0.045851
	0.0437836	0.157445
	0.195878	0.0973164
	0.278539	0.0826397
	0.367397	0.142654
	0.183841	0.189571
	0.267107	0.301336
	0.194933	0.193377
	0.333863	0.20407
	0.316439	0.0619484
	0.591898	0.363474
	0.0734089	0.241317
	0.123797	0.137906
	0.283854	0.190868
	0.169722	0.349663
	0.131323	0.0845599
	0.331073	0.140982
	0.663184	0.272345
	0.401213	0.185072
	0.539018	0.297816
	0.152819	0.190232
	0.206185	0.151988
	0.0900296	0.461382
	0.147375	0.250993
	0.416327	0.138943
	0.13646	0.300468
	0.164045	0.501628
	0.637136	0.114024
	0.362084	0.0997675
	0.29758	0.162539
	0.32507	0.147154
	0.20022	0.4387
	0.46743	0.260142
	0.1491	0.104672
	0.270707	0.123584
	0.19656	0.134116
	0.180405	0.352482
	0.282182	0.172649
	0.12862	0.246883
	0.16429	0.278213
	0.283233	0.58726
	0.203904	0.264811
	0.653302	0.66777
	0.141543	0.231428
	0.304391	0.157487
	0.106508	0.151592
	0.0752585	0.156853
	0.370689	0.364273
	0.284697	0.0613968
	0.263875	0.255915
	0.177739	0.0519826
	0.260215	0.364043
	0.0842593	0.133926
	0.241118	0.141793
	0.171822	0.210109
	0.214586	0.242829
	0.284787	0.300685
	0.342545	0.0320713
	0.682663	0.383228
	0.124175	0.0924954
	0.0897315	0.502451
	0.320755	0.47359
	0.452525	0.232576
	0.271824	0.293395
	0.522754	0.276742
	0.231987	0.180874
	0.107671	0.0861342
	0.16905	0.299398
	0.284961	0.111416
	0.435323	0.231914
	0.224022	0.28056
	0.247077	0.139206
	0.469546	0.333552
	0.305364	0.208758
	0.206007	0.246054
	0.212599	0.120048
	0.172782	0.57982
	0.203253	0.096213
	0.111619	0.0845525
	0.317701	0.523567
	0.514505	0.439774
	0.322488	0.253693
	0.243642	0.0309577
	0.327058	0.120322
	0.211355	0.24828
	0.280252	0.140868
	0.695496	0.225003
	0.185061	0.121606
	0.142506	0.116688
	0.218392	0.11751
	0.269963	0.272848
	0.502366	0.140963
	0.744665	0.118099
	0.336482	0.0532047
	0.4471	0.0910055
	0.279743	0.171765
	0.2808	0.156735
	0.745525	0.042323
	0.0746665	0.204071
	0.31486	0.135252
	0.0649	0.102105
	0.476261	0.0777623
	0.228882	0
	0.103455	0.0438916
	0.0619745	0.427696
	1.00487	0.310844
	0.160492	0.234983
	0.536607	0.106601
	0.633578	0.130642
	0.419513	0.198364
	0.467717	0.334252
	0.0718922	0.275351
	0.00900447	0.2186
	0.373385	0.148412
	0.0422225	0.214327
	0.235212	0.0617724
	0.177225	0.178637
	0.313968	0.267792
	0.119086	0.172891
	0.302265	0.280994
	0.140538	0.205635
	0.295326	0.181764
	0.289424	0.227892
	0.133465	0.275456
	0.391758	0.115911
	0.326397	0.199657
	0.551625	0.223622
	0.0636751	0.0812733
	0.298475	0.166195
	0.606695	0.121198
	0.372953	0.0341172
	0.31031	0.163662
	0.183674	0.28503
	0.840364	0.131454
	0.285618	0.156466
	0.274014	0.2429
	0.077142	0.176261
	0.291918	0.0630522
	0.384687	0.10384
	0.182663	0.107745
	0.157581	0.2214
	0.634159	0.228742
	0.21889	0.232952
	0.375825	0.235564
	0.263591	0.145903
	0.413131	0.14989
	0.377891	0.192342
	0.183014	0.0969951
	0.233701	0.51966
	0.182382	0.102453
	0.365176	0.330761
	0.217798	0.432537
	0.230836	0.362057
	0.372755	0.44314
	0.267448	0.141162
	0.299819	0.139085
	0.117334	0.271299
	0.447165	0.295259
	0.726744	0.131224
	0.120512	0.272623
	0.219995	0.300956
	0.0715242	0.124249
	0.122565	0.290424
	0.169459	0
	0.384483	0.20891
	0.0422078	0.115006
	0.153685	0.0625067
	0.194854	0.0699052
	0.270707	0.135754
	0.531711	0.106159
	0.0591312	0.12245
	0.124364	0.132869
	0.270307	0.198141
	0.284908	0.0822681
	0.547522	0.266042
	0.152406	0.0576887
	0.167032	0.119033
	0.16127	0.140546
	0.162936	0.0975265
	0.768125	0.395888
	0.170809	0.0536532
	0.239862	0.141681
	0.195288	0.195833
	0.137311	0.106054
	0.0903985	0.164799
	0.290097	0.176822
	0.0375999	0.0108391
	0.307399	0.257672
	0.094802	0.117511
	0.185347	0.12673
	0.565836	0.386425
	0.0877496	0.270247
	0.21807	0.0809218
	0.63922	0.219329
	0.24088	0.25856
	0.556373	0.223603
	0.0704232	0.13696
	0.180017	0.074259
	0.114559	0.295563
	0.198807	0.281399
	0.307969	0.0452536
	0.268909	0.217134
	0.310788	0.17055
	0.360412	0.219673
	0.33181	0.107
	0.544983	0.217341
	0.178965	0.345327
	0.180437	0.546134
	0.201814	0.617639
	0.341573	0.383811
	0.321737	0.242479
	0.169241	0.0768989
	0.221255	0.396856
	0.365467	0.345903
	0.0851212	0.312861
	0.213825	0.535158
	0.137448	0.0880022
	0.311338	0.547257
	0.446026	0.252613
	0.282641	0.069696
	0.214159	0.0620493
	0.137637	0.38121
	0.0961727	0.429982
	0.154792	0.227951
	0.055762	0.339568
	0.044908	0.280059
	0.852317	0.129936
	0.152324	0.265005
	0.190118	0.0230497
	0.500046	0.066088
	0.423338	0.104132
	0.462779	0.112044
	0.279902	0.350629
	0.374497	0.246726
	0.247975	0.203202
	0.238184	0.057051
	0.0849453	0.404007
	0.433227	0.0429828
	0.154977	0.173275
	0.268945	0.116995
	0.175075	0.106516
	0.141683	0.0752738
	0.48231	0.124541
	0.405704	0.0636148
	0.325493	0.163484
	0.552388	0.217738
	0.174602	0.0517671
	0.254794	0.181926
	0.318947	0.159698
	0.154064	0.148598
	0.13494	0.16234
	0.238299	0.0181567
	0.437988	0.153422
	0.13761	0.227657
	0.192117	0.0743233
	0.781696	0.23105
	0.354403	0.156566
	0.323785	0.104105
	0.436106	0.076251
	0.0771677	0.141657
	0.267206	0.0392747
	0.0954589	0.0171245
	0.271753	0.317664
	0.200855	0.274016
	0.377052	0.161223
	0.117889	0.277496
	0.44415	0.221006
	0.0694395	0.113225
	0.321201	0.0744603
	0.403103	0.0355708
	0.503546	0.115715
	0.0939666	0.203043
	0.309146	0.203216
	0.320214	0.112722
	0.197442	0.222631
	0.82823	0.22259
	0.418142	0.267664
	0.10994	0.147641
	0.629286	0.0743788
	0.137417	0.303492
	0.178106	0.256639
	0.249237	0.190016
	0.294133	0.0998418
	0.625658	0.0168055
	0.0959171	0.138877
	0.227396	0.165222
	0.0817563	0.152288
	0.237664	0.214114
	0.0764697	0.156901
	0.241308	0.124567
	0.112925	0.119288
	0.229067	0.187959
	0.302337	0.198865
	0.362407	0.154349
	0.40279	0.130848
	0.834584	0.178323
	0.390713	0.100982
	0.488003	0.32993
	0.0862406	0.234214
	0.0243334	0.13436
	0.187899	0.0622762
	0.276881	0.0746535
	0.378802	0.241301
	0.229964	0.116995
	0.374352	0.270198
	0.502837	0.182828
	0.309808	0.2049
	0.215236	0.182114
	0.427044	0.16654
	0.249469	0.20071
	0.35729	0.111108
	0.237742	0.162712
	0.127828	0.0254917
	0.19875	0.335401
	0.175841	0.153224
	0.304918	0.199334
	0.22015	0.310595
	0.331522	0.218604
	0.383935	0.144762
	0.235505	0.448885
	0.0903605	0.247983
	0.738428	0.248025
	0.107	0.0591065
	0.204787	0.254339
	0.287276	0.0438279
	0.431778	0.1354
	0.432877	0.225226
	0.299678	0.0665708
	0.571265	0.116427
	0.737596	0.0102869
	0.473409	0.182856
	0.414959	0.144189
	0	0.197781
	0.293914	0.0330459
	0.513593	0.0958362
	0.341091	0.214242
	0.256094	0.0500947
	0.368251	0.245022
	0.317923	0.0750744
	0.0670214	0.24879
	0.189989	0.156178
	0.448402	0.0478482
	0.47023	0.122545
	0.0801949	0.258355
	0.0651251	0.143134
	0.293941	0.0966762
	0.526082	0.117317
	0.316773	0.208432
	0.369831	0.168412
	0.0615948	0.316929
	0.443715	0.170189
	0.368219	0.348417
	0.223573	0.224242
	0.314481	0.23281
	0.177321	0.0131864
	0.12883	0.0857177
	0.142488	0.196887
	0.0414509	0.141283
	0.0982747	0.166597
	0.202335	0.185919
	0.106858	0.111998
	0.405845	0.0869275
	0.423829	0.203359
	0.353431	0.329045
	0.196625	0.172138
	0.207675	0.0270038
	0.126235	0.0862438
	0.375904	0.162145
	0.286029	0.213199
	0.135443	0.0923224
	0.135499	0.154317
	0.307692	0.159935
	0.225637	0.137419
	0.0943795	0.157981
	0.327051	0.207878
	0.264989	0.168941
	0.0302723	0.210889
	0.228692	0.127658
	0.183073	0.384254
	0.394544	0.119713
	0.0665938	0.222602
	0.222372	0.0499297
	0.388977	0.0871455
	0.286104	0.149206
	0.4881	0.127646
	0.533109	0.0969513
	0.175942	0.352354
	0.132935	0.0864183
	0.213881	0.186469
	0.122894	0.210383
	0.22665	0.00523891
	0.363474	0.0771756
	0.118409	0.167648
	0.174257	0.220904
	0.226603	0.245889
	0.143349	0.123473
	0.160604	0.199478
	0.287266	0.0749345
	0.428227	0.287735
	0.159854	0.190034
	0.0738146	0.0937289
	0.040677	0.190384
	0.375889	0.0563821
	0.316902	0.087193
	0.282315	0.125362
	0.0949568	0.0496178
	0.140601	0.1829
	0.265391	0.161331
	0.462942	0.303613
	0.114375	0.133588
	0.484445	0.0653082
	0.17896	0.188295
	0.262594	0.247709
	0.0650873	0.0336528
	0.169162	0.0764638
	0.315673	0.159868
	0.19934	0.0471654
	0.145733	0.176339
	0.264123	0.240317
	0.511815	0.0657363
	0.247042	0.133828
	0.450575	0.120941
	0.22543	0.403446
	0.0830478	0.0644069
	0.356374	0.225483
	0.185229	0.249933
	0.170577	0.310018
	0.350709	0.048568
	0.380913	0.224026
	0.157441	0.141302
	0.220947	0.256419
	0.0534428	0.233455
	0.45946	0.184343
	0.309218	0.159952
	0.444943	0.0754257
	0.461125	0.132873
	0.289475	0.225282
	0.100951	0.358116
	0.145827	0.0492749
	0.202859	0.3066
	0.0514644	0.0533865
	0.133306	0.147019
	0.595687	0.333422
	0.323969	0.0439076
	0.13336	0.12182
	0.455486	0.0909039
	0.193998	0.0912041
	0.168444	0.125718
	0.351035	0.274429
	0.223235	0.0878588
	0.153852	0.203274
	0.0838236	0.163519
	0.0653924	0.148641
	0.722511	0.191148
	0.0733324	0.21616
	0.4479	0.242525
	0.261598	0.185943
	0.122952	0.0584415
	0.470521	0.0380491
	0.324296	0.224973
	0.17713	0.203028
	0.155486	0.0242078
	0.329497	0.213297
	0.141528	0.166105
	0.247382	0.149798
	0.473722	0.182607
	0.243111	0.101921
	0.14274	0.244206
	0.0814129	0.131816
	0.346811	0.28448
	0.175724	0.073218
	0.301797	0.116808
	0.109716	0.184193
	0.294882	0.157807
	0.203954	0.07083
	0.297343	0.200594
	0.631105	0.0790318
	0.191521	0.25352
	0.167379	0.0550762
	0.295794	0.234112
	0.392129	0.159321
	0.0579912	0.147602
	0.0394597	0.174899
	0.0981254	0.141721
	0.389263	0.157732
	0.280231	0.0956047
	0.0525744	0.138113
	0.309189	0.156065
	0.173526	0.157459
	0.298671	0.0690254
	0.271036	0.21803
	0.341621	0.225447
	0.163818	0.161082
	0.143911	0.199898
	0.331172	0.177732
	0.250838	0.196893
	0.0810499	0.0858893
	0.432889	0.102409
	0.104998	0.0863856
	0.287565	0.0888137
	0.563493	0.119789
	0.158838	0.131358
	0.173885	0.203716
	0.143728	0.0726453
	0.506084	0.095626
	0.256574	0.219205
	0.182795	0.220463
	0.0279567	0.228582
	0.664364	0.166202
	0.294706	0.122333
	0.375954	0.165706
	0.361467	0.169668
	0.139002	0.0782949
	0.554399	0.115064
	0.580476	0.358987
	0.516453	0.0531979
	0.526072	0.0197838
	0.0663129	0.116175
	0.585798	0.20167
	0.060172	0.231604
	0.321212	0.231694
	0.145902	0.180107
	0.501801	0.127758
	0.0982275	0.192714
	0.220422	0.268085
	0.605758	0.223256
	0.724501	0.170715
	0.216801	0.161794
	0.453674	0.0524152
	0.0336367	0.193388
	0.310888	0.0306091
	0.535953	0.223297
	0.507827	0.232201
	0.661063	0.137107
	0.332217	0.185232
	0.282293	0.209955
	0.129114	0.0830127
	0.205904	0.228676
	0.274483	0.10492
	0.378968	0.062874
	0.247965	0.105719
	0.360384	0.27852
	0.280276	0.0988645
	0.448499	0.0344464
	0.267097	0.295973
	0.225385	0.129832
	0.283734	0.174642
	0.260124	0.148773
	0.383564	0.395242
	0.484742	0.0375866
	0.229561	0.542786
	0.144274	0.310843
	0.241625	1.06265
	0.245817	0.88245
	0.243293	0.230758
	0.310469	0.304488
	0.309325	0.377574
	0.80194	0.149096
	0.397113	0.337929
	0.832862	0.0980189
	0.2839	0.500761
	0.363638	0.88449
	0.067522	0.405901
	0.279121	0.12376
	0.578663	0.363516
	0.213041	0.274672
	0.441158	0.188205
	0.405778	0.191538
	0.111184	0.29913
	0.280641	0.582193
	0.257373	0.270718
	0.16749	0.485092
	0.581105	0.25822
	0.296374	0.192089
	0.569521	0.427489
	0.556984	0.463467
	0.25097	0.249776
	0.180989	0.182566
	0.547165	0.0354342
	0.152512	0.260918
	0.409733	0.192792
	0.17306	0.342518
	0.0752669	0.0526643
	0.366032	0.323172
	0.228372	0.495978
	0.204704	0.727436
	0.0527419	0.177121
	0.39507	0.197755
	0.28764	0.329738
	0.898357	0.188706
	0.245715	0.111747
	0.481673	0.717618
	0.322556	0.186324
	0.353853	0.17327
	0.749613	0.534284
	0.374624	0.639426
	0.124236	0.36129
	0.15034	0.144144
	0.474261	0.251634
	0.367427	0.16303
	0.306351	0.317225
	0.258881	0.0989656
	0.293032	0.200832
	0.259488	0.110361
	0.239992	0.15232
	0.424258	0.303909
	0.509937	0.356638
	0.222357	0.602684
	0.0478759	0.0515004
	0.314551	0.258598
	0.166083	0.963181
	0.287559	0.222462
	0.146429	0.223924
	0.382343	0.328643
	0.242479	0.194622
	0.240682	0.0882399
	0.444443	0.0953068
	0.22464	0.21466
	0.117655	0.208416
	0.282601	0.14633
	0.333264	0.118359
	0.12035	0.026116
	0.1969	0.132951
	0.285031	0.13355
	0.407775	0.103498
	0.248938	0.185298
	0.12853	0.196205
	0.0349153	0.0853552
	0.511857	0.335939
	0.291093	0.162925
	0.360055	0.10355
	0.254368	0.228338
	0.344879	0.129129
	0.227681	0.249924
	0.370505	0.0909743
	0.230375	0.0636213
	0.0510053	0.0585826
	0.101525	0.215604
	0.333556	0.0671348
	0.272478	0.248632
	0.113739	0.116518
	0.0618704	0.358247
	0.163353	0.0636473
	0.133282	0.0560745
	0.510453	0.126376
	0.15444	0.0262772
	0.183256	0.0744041
	0.132004	0.0335471
	0.302922	0.49043
	0.153413	0.132445
	0.0734996	0.116619
	0.41796	0.0382731
	0.245654	0.21969
	0.0707799	0.266785
	0.240819	0.139746
	0.0736512	0.360088
	0.160976	0.0737724
	0.261128	0.112823
	0.235947	0.0845517
	0.210318	0.143125
	0.168288	0.1348
	0.0765266	0.285824
	0.219007	0.12004
	0.191082	0.0930312
	0.296258	0.816516
	0.0732254	0.0503968
	0.489145	0.213441
	0.174341	0.232524
	0.189794	0.195141
	0.332656	0.30611
	0.492927	0.136999
	0.125841	0.122812
	0.120178	0.089352
	0.155651	0.0805975
	0.0656123	0.0825912
	0.0581829	0.050472
	0.243473	0.118347
	0.242385	0.0552262
	0.303483	0.194447
	0.135274	0.0463421
	0.346204	0.135483
	0.290541	0.100223
	0.0845889	0.277829
	0.124338	0.0584798
	0.0923624	0.160232
	0.0970154	0.135782
	0.0258695	0.0268081
	0.0693234	0.0560302
	0.226308	0.122954
	0.315188	0.174614
	0.00949009	0.0922045
	0.157693	0.0997688
	0.208092	0.0977726
	0.106936	0.0704812
	0.212625	0.185558
	0.313752	0.197557
	0.417627	0.287216
	0.148651	0.16154
	0.155125	0.0167704
	0.338249	0.116436
	0.229982	0.14724
	0.0566747	0.090883
	0.187333	0.219795
	0.0589465	0.151056
	0.194915	0.0835792
	0.228296	0.229306
	0.132281	0.157351
	0.106123	0.0608414
	0.0144581	0.202885
	0.162347	0.212682
	0.0914676	0.100333
	0.617027	0.0706168
	0.290926	0.0604526
	0.18985	0.0815426
	0.044998	0.333992
	0.137425	0.222981
	0.189874	0.318348
	0.355183	0.386309
	0.320351	0.274334
	0.232973	0.0839366
	0.182476	0.116208
	0.11797	0.215239
	0.0884222	0.22365
	0.20446	0.102297
	0.148364	0.249472
	0.199734	0.114264
	0.333352	0.100323
	0.214037	0.197246
	0.236046	0.0875954
	0.190843	0.147028
	0.425604	0.0340308
	0.109193	0.300652
	0.0519654	0.0360554
	0.0772581	0.0816031
	0.120253	0.174048
	0.155024	0.0916939
	0.0637224	0.0816671
	0.0374391	0.161273
	0.120354	0.134887
	0.117312	0.015571
	0.120405	0.0378129
	0.278231	0.0892605
	0.325634	0.16409
	0.238675	0.141677
	0.156971	0.292388
	0.194878	0.20004
	0.17134	0.20968
	0.159043	0.268621
	0.14929	0.1145
	0.0519436	0.0208106
	0.0447629	0.082349
	0.232196	0.253639
	0.0300903	0.0775917
	0.212496	0.10449
	0.0711446	0.299736
	0.0518106	0.241119
	0.268172	0.181578
	0.0483462	0.119876
	0.166024	0.0654552
	0.10327	0.229262
	0.25279	0.135671
	0.237342	0.100916
	0.0982992	0.105846
	0.101575	0.106716
	0.111171	0.0895436
	0.0839296	0.292451
	0.357002	0.159232
	0.0993479	0.294606
	0.182952	0.0744791
	0.0342495	0.047278
	0.0961723	0.346451
	0.237499	0.188971
	0.0277697	0.179024
	0.303898	0.093419
	0.062834	0.0163115
	0.0849168	0.125721
	0.19179	0.0901803
	0.0870907	0.14252
	0.137136	0.184196
	0.265329	0.329922
	0.0813461	0.0369114
	0.251999	0.0802265
	0.247735	0.0623298
	0.187288	0.238142
	0.299191	0.0259072
	0.310181	0.153552
	0.0651131	0.0125728
	0.172774	0.116122
	0.325256	0.129122
	0.00990527	0.0604743
	0.196582	0.185504
	0.0644422	0.171574
	0.230882	0.125174
	0.210432	0.125524
	0.285817	0.136957
	0.141645	0.0351791
	0.192477	0.144474
	0.133414	0.114097
	0.269973	0.0239674
	0.291684	0.174764
	0.178721	0.0546232
	0.687626	0.0981689
	0.318832	0.110825
	0.499488	0.149663
	0.226349	0.129622
	0.274786	0.119168
	0.235052	0.284981
	0.412513	0.118454
	0.291529	0.0388963
	0.34755	0.204486
	0.0760961	0.114513
	0.363524	0.240259
	0.093713	0.266725
	0.28144	0.0809137
	0.11111	0.0848497
	0.274642	0.204265
	0.423697	0.028009
	0.0378406	0.243239
	0.0148387	0.105664
	0.169888	0.0776232
	0.220695	0.0778798
	0.231421	0.0371031
	0.379649	0.0302345
	0.41187	0.296023
	0.324369	0.0771109
	0.293947	0.182612
	0.344574	0.0138044
	0.174216	0.0671209
	0.575658	0.159405
	0.354485	0.0353262
	0.697741	0.045528
	0.0604031	0.099329
	0.113871	0.106073
	0.227501	0.0968906
	0.0887077	0.123714
	0.296963	0.181942
	0.169762	0.177137
	0.190705	0.0864563
	0.250628	0.055548
	0.076137	0.327904
	0.302576	0.191681
	0.28737	0.10521
	0.271707	0.189337
	0.277776	0.0275203
	0.207517	0.103382
	0.137789	0.0746708
	0.121849	0.121605
	0.226264	0.108923
	0.402406	0.3034
	0.370103	0.0882986
	0.337409	0.192498
	0.19275	0.170661
	0.465969	0.0759379
	0.265885	0.381435
	0.289487	0.321121
	0.254629	0.0778514
	0.145232	0.104784
	0.301686	0.0212885
	0.423755	0.0604398
	0.229617	0.160818
	0.311997	0.234947
	0.114858	0.151585
	0.126622	0.207736
	0.219761	0.333254
	0.222923	0.110796
	0.19089	0.0778366
	0.126638	0.180287
	0.341926	0.251776
	0.13636	0.0471751
	0.16542	0.192791
	0.2241	0.0617623
	0.0252654	0.140329
	0.303027	0.263015
	0.255906	0.136
	0.29984	0.161286
	0.0235338	0.0670961
	0.144191	0.138239
	0.192007	0.0456275
	0.115468	0.194851
	0.0416058	0.10249
	0.0498153	0.136711
	0.170864	0.0688345
	0.188086	0.200643
	0.381311	0.130748
	0.153117	0.277749
	0.280398	0.100614
	0.350373	0.158904
	0.217517	0.183961
	0.085675	0.033223
	0.140511	0.0855445
	0.183561	0.16462
	0.136331	0.117823
	0.358973	0.235541
	0.0752797	0.144351
	0.111613	0.149555
	0.171165	0.0840173
	0.0661232	0.0793949
	0.0279887	0.135484
	0.221924	0.0735311
	0.28513	0.151339
	0.214311	0.361567
	0.0740859	0.110163
	0.352114	0.0623278
	0.164957	0.206553
	0.446767	0.106739
	0.161132	0.285242
	0.171614	0.125258
	0.0193963	0.189542
	0.114944	0.191371
	0.0868562	0.293347
	0.135551	0.18638
	0.182652	0.124333
	0.188105	0.0710282
	0.413165	0.33183
	0.161172	0.065074
	0.10697	0.134398
	0.157671	0.060999
	0.120166	0.278277
	0.235158	0.219991
	0.169931	0.174686
	0.123404	0.102717
	0.125464	0.196869
	0.26673	0.127243
	0.41473	0.148063
	0.219295	0.210978
	0.119247	0.333151
	0.0649652	0.0623033
	0.0459723	0.141056
	0.0346895	0.174151
	0.252567	0.153087
	0.136646	0.10452
	0.201652	0.13647
	0.198833	0.103161
	0.346966	0.167628
	0.0742992	0.211691
	0.0265887	0.0263766
	0.498443	0.124073
	0.446867	0.150719
	0.433543	0.0431531
	0.303565	0.177467
	0.194099	0.189517
	0.380445	0.190437
	0.143478	0.149401
	0.619058	0.0806004
	0.398616	0.23807
	0.375165	0.17422
	0.530003	0.202715
	0.285876	0.078718
	0.463579	0.209061
	0.593559	0.211058
	0.123772	0.170186
	0.622097	0.105449
	0.164992	0.204195
	0.321161	0.179779
	0.204926	0.109538
	0.434242	0.255201
	0.0310618	0.182947
	0.524182	0.0721338
	0.598306	0.0328947
	0.141725	0.253882
	0.133852	0.1313
	0.156304	0.119945
	0.106577	0.207597
	0.785104	0.131806
	0.477294	0.215959
	0.404741	0.114998
	0.63266	0.122106
	0.1304	0.145296
	0.40537	0.0393419
	0.250012	0.123704
	0.273951	0.208071
	0.312732	0.16646
	0.31696	0.0712912
	0.144885	0.0294113
	0.307836	0.0930377
	0.170073	0.201068
	0.393823	0.259986
	0.228411	0.0940692
	0.392653	0.182933
	0.423605	0.146659
	0.188344	0.0427041
	0.106078	0.0700673
	0.203655	0.111038
	0.184964	0.0855228
	0.118013	0.118658
	0.44577	0.147598
	0.06989	0.134795
	0.0235983	0.0976157
	0.382212	0.153162
	0.227275	0.22645
	0.290384	0.261368
	0.274447	0.170589
	0.590726	0.0794562
	0.212743	0.11811
	0.13681	0.0314783
	0.421797	0.294862
	0.344736	0.0457578
	0.0952235	0.0209268
	0.509845	0.0989387
	0.312572	0.234152
	0.122993	0.0835597
	0.097322	0.198232
	0.399253	0.062591
	0.537244	0.0885905
	0.150784	0.30149
	0.41955	0.201232
	0.0913047	0.0738824
	0.598763	0.0317993
	0.481628	0.256233
	0.254156	0.161791
	0.47769	0.335809
	0.0718089	0.190277
	0.278752	0.243927
	0.31294	0.117013
	0.166176	0.0969215
	0.174554	0.119148
	0.456306	0.109588
	0.120888	0.118759
	0.288739	0.11068
	0.336507	0.0776296
	0.190811	0.156785
	0.52635	0.109722
	0.35959	0.0865385
	0.459268	0.199926
	0.10164	0.0562424
	0.263101	0.196895
	0.334206	0.430885
	0.484117	0.0284608
	0.28203	0.107635
	0.264877	0.030642
	0.360656	0.100292
	0.327644	0.269907
	0.178486	0.204272
	0.117477	0.0835499
	0.212647	0.107407
	0.289371	0.109566
	0.284873	0.114906
	0.395187	0.0990271
	0.397274	0.0130388
	0.297469	0.219084
	0.285804	0.11603
	0.246697	0.130712
	0.200868	0.197897
	0.0337006	0.14243
	0.73005	0.0767688
	0.324853	0.167755
	0.0820559	0.100705
	0.229697	0.237268
	0.202325	0.102422
	0.0948919	0.0671135
	0.235994	0.111692
	0.260405	0.0748005
	0.151785	0.0483513
	0.33311	0.152631
	0.112124	0.097313
	0.324945	0.149682
	0.210639	0.111848
	0.169196	0.0833932
	0.556627	0.14391
	0.290556	0.169553
	0.143587	0.221458
	0.155941	0.0593232
	0.205237	0.101737
	0.320217	0.20029
	0.204966	0.070903
	0.26259	0.10559
	0.187419	0.178198
	0.141553	0.128582
	0.405315	0.154064
	0.0813871	0.140236
	0.170973	0.0323388
	0.154895	0.162573
	0.207779	0.128217
	0.0502964	0.156652
	0.275341	0.0613271
	0.236293	0.176807
	0.191734	0.161267
	0.140132	0.164383
	0.131822	0.166126
	0.28927	0.2691
	0.123502	0.265382
	0.325444	0.117659
	0.126255	0.185397
	0.286051	0.125425
	0.105693	0.140679
	0.220784	0.254585
	0.39617	0.100879
	0.184706	0.299216
	0.166013	0.257114
	0.179348	0.174642
	0.463713	0.0548652
	0.146925	0.310953
	0.207246	0.0867386
	0.133296	0.125269
	0.175373	0.141682
	0.396883	0.111962
	0.355218	0.0340283
	0.197769	0.124206
	0.374394	0.102706
	0.443507	0.0869273
	0.225173	0.0552437
	0.106344	0.0407287
	0.473292	0.127085
	0.14188	0.0655753
	0.0805858	0.180493
	0.123053	0.132789
	0.074873	0.155249
	0.282741	0.0189213
	0.32516	0.0561746
	0.12224	0.0891892
	0.292514	0.104761
	0.203489	0.155846
	0.415926	0.0372955
	0.306874	0.107398
	0.455838	0.0897018
	0.306097	0.0224889
	0.36601	0.0503338
	0.755804	0.103155
	0.222179	0.190878
	0.486214	0.238532
	0.237502	0.0692799
	0.308724	0.131846
	0.14727	0.25258
	0.555757	0.176349
	0.185814	0.288619
	0.206906	0.35795
	0.0490852	0.0492863
	0.275902	0.152151
	0.156866	0.0301526
	0.0988131	0.0517582
	0.202989	0.261008
	0.101912	0.229929
	0.244546	0.147322
	0.291369	0.0488562
	0.702981	0.0258216
	0.0716872	0.183754
	0.220546	0.172961
	0.26927	0.0576815
	0.382175	0.297056
	0.373505	0.189842
	0.256801	0.115983
	0.436376	0.0493461
	0.18355	0.133005
	0.130478	0.287119
	0.198312	0.14277
	0.20555	0.105849
	0.526368	0.0983862
	0.577523	0.205576
	0.297467	0.112196
	0.20455	0.136847
	0.259675	0.195687
	0.177591	0.231332
	0.495697	0.29998
	0.34923	0.0850271
	0.0635656	0.0995676
	0.223599	0.179661
	0.345305	0.00870141
	0.254005	0.145437
	0.791755	0.106862
	0.193611	0.246437
	0.350369	0.242211
	0.480954	0.194658
	0.176042	0.0164265
	0.141265	0.175417
	0.233893	0.0663598
	0.102756	0.0768165
	0.116626	0.0979736
	0.39821	0.0892157
	0.187681	0.172728
	0.266781	0.217633
	0.388173	0.391557
	0.210744	0.0584901
	0.240738	0.392547
	0.177288	0.105689
	0.286069	0.0368258
	0.462364	0.0716311
	0.0703349	0.339337
	0.360559	0.206894
	0.145353	0.232844
	0.345767	0.146143
	0.150207	0.245659
	0.39433	0.27755
	0.482753	0.141404
	0.134011	0.204884
	0.124632	0.075958
	0.18461	0.187788
	0.215189	0.122332
	0.245225	0.213919
	0.202868	0.225759
	0.457761	0.144914
	0.312547	0.16855
	0.327633	0.063426
	0.374743	0.0369939
	0.342132	0.156467
	0.624981	0.508559
	0.0947582	0.205663
	0.169509	0.122481
	0.337997	0.179585
	0.403784	0.00133363
	0.433149	0.12659
	0.521934	0.0332645
	0.232678	0.0948147
	0.407661	0.171629
	0.374239	0.215612
	0.480048	0.188398
	0.364297	0.267349
	0.549076	0.199492
	0.274715	0.218487
	0.440326	0.130448
	0.312868	0.115879
	0.39437	0.192059
	0.193548	0.0161834
	0.206013	0.224504
	0.334887	0.260675
	0.211714	0.181327
	0.284033	0.17201
	0.1714	0.134566
	0.373194	0.171947
	0.0641329	0.102574
	0.316371	0.210107
	0.131202	0.441796
	0.117267	0.19497
	0.31118	0.0451852
	0.491408	0.111897
	0.467159	0.128695
	0.0974466	0.247617
	0.159324	0.102896
	0.235312	0.345738
	0.3901	0.164134
	0.13085	0.213623
	0.0516633	0.13786
	0.127609	0.190504
	0.278718	0.16909
	0.228837	0.316119
	0.444801	0.31672
	0.116774	0.180081
	0.146196	0.102771
	0.341708	0.104602
	0.146819	0.171288
	0.21549	0.256466
	0.211568	0.138271
	0.360382	0.172446
	1.04635	0.290322
	0.0967046	0.120925
	0.429496	0.0585272
	0.589592	0.225361
	0.356656	0.175035
	0.865882	0.368042
	0.296128	0.400206
	0.570517	0.0593911
	0.214723	0.270559
	0.511627	0.0363117
	0.185902	0.218459
	0.315698	0.186767
	0.24356	0.0899694
	0.15596	0.136918
	0.305285	0.337465
	0.354207	0.217693
	0.23992	0.0997485
	0.346454	0.209721
	0.50426	0.0554924
	0.192065	0.10361
	0.43817	0.167967
	0.233358	0.238216
	0.334258	0.011223
	0.452625	0.113867
	0.141622	0.104666
	0.252418	0.146703
	0.138088	0.113412
	0.181173	0.361296
	0.235581	0.13135
	0.0296008	0.136314
	0.200152	0.16233
	0.503601	0.28669
	0.287855	0.166205
	0.535094	0.259293
	0.161727	0.0122115
	0.060949	0.206303
	0.371857	0.114708
	0.500863	0.165268
	0.159246	0.349963
	0.37215	0.211812
	0.214	0.103863
	0.324272	0.110414
	0.285017	0.113469
	0.202932	0.128048
	0.0709615	0.43038
	0.370697	0.227671
	0.303196	0.0701947
	0.356304	0.182773
	0.430321	0.0940524
	0.158092	0.131261
	0.849072	0.114996
	0.195625	0.172013
	0.196673	0.240779
	0.363709	0.232452
	0.32476	0.310628
	0.4488	0.0808872
	0.131489	0.0844959
	0.186427	0.0260543
	0.459094	0.0410419
	0.530154	0.121109
	0.490136	0.221518
	0.754673	0.116095
	0.167344	0.0969901
	0.448286	0.322388
	0.12755	0.227786
	0.118243	0.164755
	0.391925	0.251115
	0.317938	0.190425
	0.0791589	0.121969
	0.802351	0.17503
	0.398934	0.189545
	0.405648	0.147099
	0.163763	0.230889
	0.0932504	0.0759409
	0.114097	0.0852777
	0.0992477	0.0743523
	0.342516	0.156676
	0.45667	0.192002
	0.497471	0.119682
	0.391468	0.0737832
	0.240272	0.189271
	0.70261	0.339817
	0.141741	0.0647173
	0.214212	0.131038
	0.379056	0.0176818
	0.171642	0.18345
	0.0775649	0.168801
	0.310573	0.440142
	0.231682	0.154135
	0.255168	0.172832
	0.222899	0.230662
	0.0819092	0.117934
	0.458077	0.0797282
	0.428173	0.0825714
	0.333323	0.172789
	0.23175	0.0503432
	0.0594701	0.0979476
	0.0677656	0.224482
	0.354149	0.12791
	0.296557	0.224962
	0.399217	0.0815494
	0.454418	0.266536
	0.101931	0.141694
	0.727317	0.284531
	0.200279	0.180035
	0.207891	0.211202
	0.577126	0.0961351
	0.496081	0.30992
	0.234959	0.0713705
	0.142322	0.159908
	0.0523766	0.0540295
	0.244942	0.114787
	0.123323	0.162279
	0.207622	0.109597
	0.480071	0.120914
	0.651465	0.139884
	0.428802	0.105808
	0.38299	0.28252
	0.319254	0.123041
	0.366408	0.136171
	0.169417	0.322734
	0.140037	0.0218919
	0.239223	0.133147
	0.488051	0.346048
	0.162078	0.106933
	0.197328	0.123526
	0.37073	0.122008
	0.0751435	0.41152
	0.346776	0.0866808
	0.500236	0.107738
	0.0530448	0.0717896
	0.303188	0.349444
	0.473672	0.222809
	0.131285	0.1334
	0.428259	0.142067
	0.138327	0.0498683
	0.38865	0.13502
	0.261939	0.286438
	0.248689	0.201853
	0.249341	0.184694
	0.293212	0.166333
	0.195087	0.180205
	0.262974	0.136945
	0.374586	0.070399
	0.251817	0.102738
	0.440975	0.34308
	0.566791	0.158751
	0.30264	0.223011
	0.500226	0.173234
	0.35888	0.133422
	0.367651	0.221584
	0.340084	0.100892
	0.304329	0.192012
	0.395853	0.114073
	0.585457	0.02052
	0.299222	0.236439
	0.185176	0.170189
	0.0451223	0.248097
	0.0667869	0.0605225
	0.468488	0.159314
	0.243054	0.11844
	0.474549	0.0892158
	0.275559	0.188791
	0.155891	0.063662
	0.335948	0.247955
	0.264436	0.120894
	0.306341	0.0492366
	0.280762	0.253077
[truncated: 28,749 more rows]
