# Supplementary material for: Molecular dissection of PI3Kβ synergistic activation by receptor tyrosine kinases, GβGγ, and Rho-family GTPases
Source: eLife. 2024 May 7;12:RP88991. doi: 10.7554/eLife.88991 (PMC11076043; doi:10.7554/eLife.88991)
Supplement: Figure 5—source data 1. [file elife-88991-fig5-data1.xlsx]

## Sheet: Fig 5B
Figure 5B	Membrane absorption of Btk-SNAP-AF488
	time (sec)	Btk-AF488 membrane intensity
	0	0
	5	2721.99
	10	5895.69
	15	6550.05
	20	6895.84
	25	7119.41
	30	7236.81
	35	7307.09
	40	7385.79
	45	7405.14
	50	7453.79
	55	7482.72
	60	7463.87
	65	7497.15
	70	7527.4
	75	7533.71
	80	7522.18
	85	7616.13
	89.999	7558.03
	94.999	7558.96
	99.999	7544.89
