# Supplementary material for: Molecular dissection of PI3Kβ synergistic activation by receptor tyrosine kinases, GβGγ, and Rho-family GTPases
Source: eLife. 2024 May 7;12:RP88991. doi: 10.7554/eLife.88991 (PMC11076043; doi:10.7554/eLife.88991)
Supplement: Figure 5—source data 2. [file elife-88991-fig5-data2.xlsx]

## Sheet: Fig 5C
Figure 5C	Activation of PI3KB with pY, Rac1(GTP), or GbGg alone
	Membrane composition: 96% DOPC, 2% PI(4,5)P2, 2% MCC-PE
	time (sec)	pY	GbGg	Rac1 (GTP)
	0	0	0	0	PIP3/µm2
	10	579.528	655.596	566.353
	19.999	740.661	678.693	612.222
	29.999	935.765	663.747	614.587
	39.999	1195.41	681.008	623.865
	49.998	1385.07	703.354	637.447
	59.998	1611.34	720.63	640.346
	69.998	1786.7	700.955	649.115
	79.998	2059.75	698.543	665.182
	89.997	2310.04	707.183	666.498
	99.997	2568.23	723.658	672.906
	109.997	2820.83	737.894	673.929
	119.996	3071.56	758.858	675.289
	129.996	3394.94	774.288	689.359
	139.996	3644.02	785.656	693.504
	149.995	3947.72	782.737	697.939
	159.995	4188.29	812.651	712.358
	169.995	4503.04	805.462	702.891
	179.995	4794.79	799.397	696.35
	189.994	5107.44	842.52	716.719
	199.994	5403.6	846.139	727.877
	209.994	5702.98	853.205	714.954
	219.993	6001.33	869.606	716.967
	229.993	6364.99	871.689	723.17
	239.993	6635	875.974	723.189
	249.992	6893.61	876.781	726.388
	259.992	7240.8	930.818	730.548
	269.992	7598.37	930.414	738.696
	279.991	7859.71	923.264	741.406
	289.991	8199.14	937.086	731.333
	299.991	8505.83	916.188	740.884
	309.991	8801.56	938.616	732.199
	319.99	9088.84	935.444	732.155
	329.99	9470.07	946.727	727.976
	339.99	9594.92	961.901	742.405
	349.989	10012	1002.5	742.742
	359.989	10448.9	1006.93	739.033
	369.989	10694.6	1047.74	746.849
	379.988	10963.1	1011.57	749.032
	389.988	11329.2	1050.21	757.779
	399.988	11614	1034.54	752.611
	409.987	11916.9	1041.04	752.197
	419.987	12332.1	1052.11	754.237
	429.987	12668.8	1098.78	741.947
	439.987	12836.6	1090.02	757.896
	449.986	13242.3	1080.25	755.513
	459.986	13594.4	1097.7	764.489
	469.986	13777.3	1108.05	757.859
	479.985	14241.3	1130.8	754.221
	489.985	14310.5	1127.86	769.379
	499.985	14801.8	1084.7	763.222
	509.984	15056	1129.61	772.39
	519.984	15307.8	1149.57	761.108
	529.984	15483.8	1154.51	770.47
	539.984	15956.9	1185.62	757.498
	549.983	16047.4	1218.55	770.248
	559.983	16298.5	1232.5	769.889
	569.983	16610.2	1241.42	767.787
	579.982	16858.9	1238.57	767.253
	589.982	17200.2	1223.25	770.965
	599.982	17346.2	1223.95	770.767
	609.981	17500.2	1266.61	773.601
	619.981	17813.8	1260.86	770.189
	629.981	18158.7	1279.21	768.303
	639.98	18434	1330.98	763.553
	649.98	18625.4	1290.72	793.538
	659.98	18905.2	1322.27	763.29
	669.98	19075.8	1329.77	768.937
	679.979	19238.8	1326.02	765.519
	689.979	19391.3	1346.56	778.296
	699.979	19778.5	1330.09	780.42
	709.978	19820.4	1369.31	782.228
	719.978	20034.4	1368.75	779.304
	729.978	20146.9	1367.02	776.315
	739.977	20509.4	1390.82	766.424
	749.977	20528.9	1386.3	771.456
	759.977	20808.8	1392.14	773.648
	769.977	21057.9	1415.82	779.715
	779.976	21335.8	1427.63	779.789
	789.976	21398.2	1434.22	784.509
	799.976	21583.1	1470.86	766.245
	809.975	21798.4	1484.34	777.446
	819.975	22067.9	1474.57	775.975
	829.975	22310.6	1481.04	774.461
	839.974	22533.6	1506.75	774.964
	849.974	22558.1	1494.47	780.781
	859.974	22753.3	1494.03	775.604
	869.973	22898.8	1522.65	779.867
	879.973	23074.9	1498.77	782.645
	889.973	23281.4	1550.28	781.217
	899.973	23372.2	1531.76	770.696
	909.972	23578.4	1557.47	778.989
	919.972	23653.9	1564.75	775.861
	929.972	23973.5	1619.16	765.812
	939.971	24017.9	1602.39	777.582
	949.971	24166.2	1562.52	771.292
	959.971	24381.9	1618.43	773.898
	969.97	24546.5	1581.03	783.43
	979.97	24558.3	1601.85	757.529
	989.97	24759.9	1619.83	781.928
	999.969	24790.8	1640.84	779.353
	1009.97	24956.5	1646.68	781.919
	1019.97	25124.6	1645.38	786.172
	1029.97	25310.9	1706.82	792.57
	1039.97	25348	1690.64	777.119
	1049.97	25557.8	1626.57	782.284
	1059.97	25444.9	1690.54	771.796
	1069.97	25667	1696.47	776.732
	1079.97	25640.8	1677.81	776.973
	1089.97	25856.9	1695.64	784.225
	1099.97	26006.9	1720.04	781.298
	1109.97	25988.1	1714.77	769.898
	1119.97	26185.3	1728.94	797.234
	1129.97	26057.6	1748.28	786.778
	1139.96	26269.1	1722.43	781.814
	1149.96	26261.1	1779.14	779.656
	1159.96	26348.4	1799.17	780.822
	1169.96	26583.4	1805.36	736.452
	1179.96	26426.3	1776.64	768.572
	1189.96	26686.3	1820.99	769.243
	1199.96	26649.8	1791.18	774.433
	1209.96	26759.3	1830.5	792.62
	1219.96	26865.2	1801.87	775.422
	1229.96	26836.4	1832.84	781.449
	1239.96	26889.9	1824.18	780.834
	1249.96	27016.2	1806.59	784.685
	1259.96	26996.2	1851.65	774.909
	1269.96	26854.7	1852.59	774.553
	1279.96	27026.8	1901.73	783.554
	1289.96	27167.8	1885.37	771.852
	1299.96	27156	1876.9	791.906
	1309.96	27287	1911.81	779.242
	1319.96	27279.1	1957.21	798.869
	1329.96	27357.2	1966.51	778.921
	1339.96	27349.9	1942.18	801.441
	1349.96	27258.4	1990.42	806.825
	1359.96	27494.3	1994.02	793.488
	1369.96	27670.1	1982.07	793.658
	1379.96	27676.3	1963.45	790.935
	1389.96	27573.3	1975.18	778.284
	1399.96	27623.6	1980.29	784.722
	1409.96	27564.3	2009.8	781.703
	1419.96	27619.8	2015.28	787.615
	1429.96	27568.5	2004.44	793.352
	1439.96	27427.7	2010.18	785.999
	1449.96	27635.7	1971.28	779.468
	1459.95	27658.5	2051.24	783.603
	1469.95	27777	2028.66	796.276
	1479.95	27740.2	2063.74	786.107
	1489.95	27709.4	2040.02	783.427
	1499.95	27637	2074.41	788.883
