# Supplementary material for: Molecular dissection of PI3Kβ synergistic activation by receptor tyrosine kinases, GβGγ, and Rho-family GTPases
Source: eLife. 2024 May 7;12:RP88991. doi: 10.7554/eLife.88991 (PMC11076043; doi:10.7554/eLife.88991)
Supplement: Figure 5—source data 3. [file elife-88991-fig5-data3.xlsx]

## Sheet: Fig 5D
Figure 5D	Activation of PI3KB with pY, Rac1(GTP), or GbGg alone
	Membrane composition: 76% DOPC, 20% DOPS, 2% PI(4,5)P2, 2% MCC-PE
	3KB* = PIK3CB (K532D, K533D) GbGg binding mutant
	time (sec)	pY	GbGg	GbGg, 3KB *	Rac1 (GTP)	PIP3/µm2
	0	0	0	0	0
	10	580.426	562.285	490.058	163.721
	19.999	1406.86	614.972	521.26	121.433
	29.999	2552.88	659.71	546.992	586.169
	39.999	3667.7	658.599	562.465	598.063
	49.999	5024.36	649.674	577.79	607.894
	59.998	6227.38	693.647	592.525	607.679
	69.998	7361.93	697.2	604.204	618.565
	79.998	8856.63	719.559	613.957	608.494
	89.998	9829.27	798.974	619.553	615.998
	99.997	10854.3	854.228	622.631	631.108
	109.997	11925.2	806.316	634.121	626.693
	119.997	13135.3	928.657	660.162	632.011
	129.997	13619	900.697	662.431	631.49
	139.996	14941.1	978.074	664.692	636.71
	149.996	15534.4	1034.17	678.354	617.006
	159.996	16398.8	1090.31	657.214	630.332
	169.996	16918.6	1040.14	679.392	646.663
	179.995	17839.1	1162.5	684.558	637.866
	189.995	18643.5	1181.32	707.804	644.048
	199.995	19384.5	1185.69	705.466	647.07
	209.995	19529.5	1322.25	734.648	639.131
	219.994	19330.7	1345.25	718.94	643.969
	229.994	20470.3	1369.4	723.956	641.619
	239.994	20673.7	1432.02	728.693	631.226
	249.994	21307.2	1587.27	724.449	655.241
	259.993	21422.8	1517.74	742.729	642.541
	269.993	21423.7	1651.44	753.677	648.668
	279.993	21618.8	1704.39	744.207	642.781
	289.993	22076.3	1756.74	751.639	636.195
	299.992	22830.8	1748.36	758.825	646.836
	309.992	22933.8	1824.27	742.072	647.744
	319.992	23298.1	1978.02	762.567	643.791
	329.992	23140.7	2025.4	764.483	652.382
	339.991	23717.4	2026.32	772.612	638.297
	349.991	23307.7	2208.96	769.519	642.624
	359.991	24161	2143.15	789.039	648.687
	369.991	23812	2196.3	780.006	648.664
	379.99	23475.3	2213.31	787.434	647.188
	389.99	23841.6	2359.33	792.917	649.185
	399.99	24334.2	2496.15	788.894	656.682
	409.99	24402.1	2324.93	794.368	667.913
	419.989	24501.2	2540.89	801.003	647.171
	429.989	24541.1	2614.94	800.953	653.103
	439.989	24571.1	2640.59	794.02	658.672
	449.989	25149.1	2491.46	803.849	659.654
	459.988	24735	2721.92	804.697	666.637
	469.988	24961.7	2849.58	811.731	670.922
	479.988	24377.9	2800.44	804.381	667.714
	489.988	25222.8	2874.71	810.721	677.688
	499.987	25320.9	2881.27	826.834	664.857
	509.987	25429.3	2921.53	823.274	665.005
	519.987	25303.6	3301.46	834.184	654.696
	529.987	25301.9	3380.46	828.608	666.262
	539.986	25302	3312.89	838.826	662.043
	549.986	25767.4	3438.19	844.227	663.798
	559.986	25982.3	3575.96	856.116	669.824
	569.986	25542.3	3774.62	861.724	667.553
	579.985	25452.5	3596.29	838.921	666.536
	589.985	25519.8	3702.24	855.964	678.378
	599.985	25790.8	3833.44	866.775	666.176
	609.985	25234.8	3696.15	846.176	671.638
	619.984	25615.2	3946.51	869.092	674.445
	629.984	25886.4	3971.08	866.991	680.42
	639.984	25882.5	3966.43	869.635	682.633
	649.984	25133.2	3976.25	867.374	670.255
	659.983	25779.5	4167.08	863.392	672.241
	669.983	25610.4	4090.23	878.434	668.882
	679.983	25471.8	4098.99	879.771	666.208
	689.983	26329.3	4319.91	903.612	668.091
	699.982	26009.1	4370.09	885.663	665.655
	709.982	25905.8	4325.13	892.336	689.892
	719.982	25722	4455.9	900.037	672.83
	729.982	25743.6	4564.28	895.704	678.127
	739.981	25846	4519.94	910.9	678.586
	749.981	26604.2	4584.44	907.463	684.675
	759.981	26097.5	4628.86	901.733	678.541
	769.981	25990.9	4750.56	1163.78	681.91
	779.98	26033.4	4681.32	1182.19	688.183
	789.98	26437.3	4906.43	1141.22	684.625
	799.98	26461.2	4878.68	1141.22	678.953
	809.98	26409	4769.87	1217.45	683.901
	819.979	27052.5	4957.22	1188.13	694.411
	829.979	26621.9	5221.31	1177.26	684.462
	839.979	26133.9	5118.19	1183.47	694.302
	849.979	26915.9	5226.76	1184.78	680.832
	859.978	26371.5	5228.6	1169.03	689.112
	869.978	26966.9	5294.82	1181.03	685.35
	879.978	26122.2	5603.06	1161.27	683.154
	889.977	26720.2	5494.83	1149.93	687.152
	899.977	26204.3	5311.28	1131.41	691.372
	909.977	26698.7	5628.13	1130.84	684.306
	919.977	26587.7	5700.87	1123.82	693.761
	929.977	26254.5	5631.29	1138.18	686.961
	939.976	27221.1	5688.15	1107.79	676.423
	949.976	26110.1	5923.5	1110.46	683.515
	959.976	26637.5	5838.32	1110.47	688.333
	969.975	26657.4	5769.64	1099.26	693.802
	979.975	26214.7	5902.28	1107.34	680.414
	989.975	26619.1	6013.04	1111.56	687.645
	999.975	26834.3	6105.9	1107.2	692.79
	1009.97	26701.1	6016.4	1098.57	691.505
	1019.97	26758.4	6233.71	1097.52	700.426
	1029.97	26384.6	6182.09	1092.14	698.383
	1039.97	27070.1	6212.32	1094.98	693.609
	1049.97	27113.6	6370.25	1094.8	689.228
	1059.97	27083.1	6506.38	1090.04	694.896
	1069.97	26801.8	6265.95	1093.91	697.986
	1079.97	26919.1	6430.37	1096.73	714.04
	1089.97	27287.6	6443.98	1076.39	708.996
	1099.97	26971.6	6508.71	1093.71	707.632
	1109.97	26882.8	6531	1097.29	705.087
	1119.97	27378.3	6604.78	1082.26	697.939
	1129.97	26728.1	6743.32	1079.6	685.854
	1139.97	27527.6	6615.54	1072.6	704.866
	1149.97	26980.6	6766.59	1069.41	712.623
	1159.97	27120.9	6859.33	1089.1	697.647
	1169.97	27159.4	7164.45	1066.33	708.46
	1179.97	26866.4	6844.2	1081.62	712.713
	1189.97	27015.1	7027.19	1060.17	704.625
	1199.97	26834.5	6978.08	1079.33	706.626
	1209.97	26780.8	7309.75	1071.29	705.803
	1219.97	27189.5	7167.39	1082.67	709.822
	1229.97	27313.4	7131.44	1080.02	710.008
	1239.97	27636.3	7188.87	1100.9	690.386
	1249.97	27445.1	7174.1	1085.28	717.838
	1259.97	27364	7493.77	1095.18	700.952
	1269.97	27000.1	7394.05	1076.36	707.546
	1279.97	27776.6	7341.23	1076.22	700.686
