# Supplementary material for: Molecular dissection of PI3Kβ synergistic activation by receptor tyrosine kinases, GβGγ, and Rho-family GTPases
Source: eLife. 2024 May 7;12:RP88991. doi: 10.7554/eLife.88991 (PMC11076043; doi:10.7554/eLife.88991)
Supplement: Figure 5—source data 4. [file elife-88991-fig5-data4.xlsx]

## Sheet: Fig 5F
Figure 5F	PI3KB activity
	plus pY, Rac1(GDP)						plus pY, Rac1(GTP)
	time (sec)	Dy647-3KB membrane intensity	Btk-SNAP-488 raw intensity	Btk-SNAP-488 subtract minimum	PIP3/µm2		time (sec)	Dy647-3KB membrane intensity	Btk-SNAP-488 raw intensity	Btk-SNAP-488 subtract minimum	PIP3/µm2
	-320	-0.0393333	1108.71	-1248.24	-930.299		-320	-1.92567	1110.54	-1503.65	-1120.66
	-310	1.00267	1098.75	-1258.19	-937.722		-310	0.745333	1120.11	-1494.08	-1113.52
	-300	-0.963333	1085.66	-1271.28	-947.476		-300	1.18033	1084.9	-1529.29	-1139.77
	-290	109.328	1360.81	-996.139	-742.414		-290	379.455	1535.29	-1078.9	-804.096
	-280	399.51	1852.47	-504.476	-375.981		-280	902.966	1763.05	-851.142	-634.349
	-270	621.345	1889.04	-467.911	-348.73		-270	1216.75	1729.01	-885.184	-659.72
	-260	791.167	1955.32	-401.629	-299.331		-260	1536.73	1997.11	-617.079	-459.903
	-250	935.632	1978.5	-378.447	-282.053		-250	1803.01	1928.98	-685.212	-510.682
	-240	1086.66	1967.62	-389.328	-290.163		-240	2027.83	1936.7	-677.488	-504.926
	-230	1165.68	2262.32	-94.627	-70.5247		-230	2209.39	1998.89	-615.304	-458.581
	-220	1278.53	2109.18	-247.764	-184.656		-220	2415.87	2106.83	-507.364	-378.134
	-210	1367.05	2276.06	-80.886	-60.2836		-210	2559.54	2139.6	-474.588	-353.706
	-200	1471.61	2275.73	-81.216	-60.5296		-200	2706.28	2244.01	-370.179	-275.891
	-190	1545.09	2409.62	52.677	39.2597		-190	2867.32	2284.68	-329.506	-245.578
	-180	1618.08	2359.87	2.918	2.17476		-180	3012.66	2288.78	-325.413	-242.527
	-170	1694.01	2420.77	63.823	47.5667		-170	3153.36	2219.74	-394.453	-293.982
	-160	1758.88	2473.99	117.039	87.2281		-160	3270.9	2367.58	-246.615	-183.8
	-150	1838.58	2490.17	133.224	99.2907		-150	3363.92	2293.31	-320.881	-239.15
	-140	1895.72	2591.02	234.072	174.452		-140	3515.75	2388.77	-225.425	-168.007
	-130	1950.27	2631.14	274.187	204.349		-130	3601.02	2249.33	-364.859	-271.926
	-120	2002.14	2648.29	291.339	217.132		-120	3720.29	2371.99	-242.198	-180.508
	-110	2066.46	2729.48	372.531	277.644		-110	3832.41	2428.93	-185.258	-138.071
	-100	2104.2	2421.58	64.631	48.1689		-100	3868.75	2549.45	-64.741	-48.2509
	-90	2166.55	2677.8	320.847	239.124		-90	3958.35	2535.55	-78.645	-58.6134
	-80	2203.53	2750.9	393.955	293.611		-80	4096.74	2522.74	-91.454	-68.1599
	-70	2252.41	2742.91	385.966	287.657		-70	4252.32	2712.54	98.352	73.3009
	-60	2339.46	2888.33	531.383	396.035		-60	4349.55	2579.36	-34.832	-25.96
	-50	2394.08	2710.57	353.621	263.551		-50	4403.52	2588.16	-26.035	-19.4037
	-40	2442.01	2956.49	599.539	446.831		-40	4484.74	2629.11	14.917	11.1175
	-30	2493.72	2815.04	458.093	341.413		-30	4539.34	2518.9	-95.291	-71.0195
	-20	2493.05	2928.03	571.083	425.623		-20	4568.67	2657.05	42.854	31.9387
	-10	2485.08	2709.12	352.172	262.471		-10	4586.21	2745.55	131.355	97.8977
	0	2691.99	2356.95	0	0		0	4976.92	2614.19	0	0		time zero was set based on the time ATP was added
	10	2840.53	2324.06	-32.885	-24.5089		10	5317.65	3507.3	893.107	665.625
	20	2935.69	2382.57	25.627	19.0996		20	5574.88	4498.41	1884.22	1404.29
	30	3045.19	2379.53	22.582	16.8302		30	5752.33	5558.17	2943.98	2194.12
	40	3177.31	2472.83	115.88	86.3643		40	5883.57	6838.93	4224.73	3148.66
	50	3273.42	2557.9	200.954	149.769		50	5945.25	8667.14	6052.95	4511.21
	60	3317.85	2741.84	384.893	286.857		60	5964.34	9840.86	7226.67	5385.98
	70	3424.54	2812.07	455.123	339.199		70	6059.41	10997.3	8383.08	6247.84
	80	3420.87	2650.02	293.073	218.425		80	6186.49	12456.8	9842.6	7335.6
	90	3422.9	3035.22	678.267	505.506		90	6293.88	13707.2	11093	8267.54
	100	3483.12	3186.03	829.083	617.908		100	6375.7	14727.1	12112.9	9027.64
	110	3559.51	3097.9	740.953	552.226		110	6441.8	16625.4	14011.2	10442.4
	120	3566.54	3219.42	862.47	642.791		120	6452.54	17752.3	15138.1	11282.3
	130	3563.94	3578.35	1221.4	910.299		130	6577.88	19216.9	16602.7	12373.8
	140	3617.31	3495.38	1138.43	848.46		140	6561.58	20480.3	17866.1	13315.4
	150	3706.2	3705.11	1348.16	1004.77		150	6741.72	21741.7	19127.6	14255.6
	160	3711.91	3686.18	1329.23	990.667		160	6880.35	23032.2	20418	15217.3
	170	3698.48	3830.93	1473.98	1098.54		170	6815.21	23842.6	21228.4	15821.4
	180	3729.41	4168.06	1811.11	1349.81		180	6844.76	24678	22063.8	16444
	190	3710.31	4161.09	1804.14	1344.61		190	6841.41	25329.8	22715.6	16929.8
	200	3767.62	4362.27	2005.32	1494.55		200	6961.24	26215.9	23601.7	17590.2
	210	3846.9	4555.43	2198.49	1638.51		210	6978.95	27179.2	24565	18308.1
	220	3881.39	4499.09	2142.14	1596.52		220	7034.99	27549.5	24935.3	18584.1
	230	3904.58	4633.66	2276.71	1696.81		230	7029.32	28318.2	25704	19157
	240	3859.99	5101.91	2744.97	2045.8		240	7098.55	28773.6	26159.4	19496.3
	250	3903.01	5015.31	2658.36	1981.26		250	7206.59	29735.3	27121.1	20213.1
	260	3932.82	5326	2969.05	2212.81		260	7318.25	30471.4	27857.2	20761.7
	270	3971.32	5383.99	3027.05	2256.03		270	7377.11	30724.5	28110.3	20950.4
	280	4019.06	5647.8	3290.85	2452.64		280	7421.43	30870.8	28256.6	21059.4
	290	4009.6	5893.19	3536.24	2635.53		290	7322.19	31582.6	28968.4	21589.9
	300	4060.65	5908.87	3551.92	2647.22		300	7356.34	31955.8	29341.7	21868.1
	310	4012.37	6099.14	3742.19	2789.02		310	7462.85	32677.7	30063.5	22406.1
	320	4014.28	6200.88	3843.93	2864.85		320	7585.53	32924.7	30310.5	22590.1
	330	4022.05	6479.82	4122.88	3072.74		330	7693.42	33505.3	30891.1	23022.9
	340	4088.9	6060.24	3703.3	2760.03		340	7720.76	32631.5	30017.3	22371.6
	350	4031.01	6497.97	4141.02	3086.27		350	7789.42	33425.4	30811.2	22963.3
	360	4057.17	6802.73	4445.78	3313.4		360	7715.68	33938.5	31324.3	23345.7
	370	4087.44	7018.22	4661.27	3474		370	7707.42	34108.8	31494.6	23472.6
	380	4082.86	7083.89	4726.94	3522.95		380	7744.36	34126.2	31512	23485.6
	390	4101.69	7574.76	5217.81	3888.79		390	7831.57	34437.8	31823.6	23717.8
	400	4161.85	7577.7	5220.76	3890.98		400	7798.94	34959.7	32345.5	24106.8
	410	4210.3	7956.65	5599.71	4173.41		410	7788.83	35239.3	32625.1	24315.2
	420	4301.04	7961.1	5604.15	4176.73		420	7745.89	35159.9	32545.7	24256.1
	430	4341.77	8023.81	5666.86	4223.46		430	7690.99	35610.3	32996.1	24591.7
	440	4278.61	8420.74	6063.79	4519.29		440	7671.83	35378.2	32764	24418.7
	450	4265	8546	6189.05	4612.64		450	7778.68	35774.6	33160.4	24714.2
	460	4241.05	8728.49	6371.54	4748.65		460	7818.05	35909.6	33295.4	24814.8
	470	4230.37	8898.89	6541.94	4875.65		470	7768.57	35923.8	33309.6	24825.4
	480	4206.45	9462.76	7105.81	5295.9		480	7759.58	36035.7	33421.5	24908.7
	490	4227.13	9844.79	7487.84	5580.62		490	7720.79	36306.5	33692.3	25110.6
	500	4298.94	9563.07	7206.12	5370.66		500	7744.33	36472.4	33858.2	25234.2
	510	4344.85	9661.81	7304.86	5444.25		510	7864.01	36732.8	34118.6	25428.3
	520	4406.36	10034.3	7677.38	5721.88		520	7722.43	36655.9	34041.7	25371
	530	4391.79	10148.3	7791.34	5806.82		530	7740.49	37091.4	34477.2	25695.5
	540	4408.18	10298.2	7941.28	5918.56		540	7923.4	36555	33940.8	25295.8
	550	4392.14	10826.2	8469.3	6312.1		550	7980.75	36956.5	34342.3	25595
	560	4423.69	11044.3	8687.31	6474.57		560	8006.64	37067.2	34453	25677.5
	570	4451.35	11050.3	8693.31	6479.05		570	8099.93	37060.3	34446.1	25672.4
	580	4490.33	11266.7	8909.8	6640.4		580	8204.66	37334.9	34720.7	25877
	590	4505.6	11494.4	9137.49	6810.09		590	8245.2	37215.5	34601.3	25788.1
	600	4537.62	11595.2	9238.29	6885.21		600	8168.91	37433.6	34819.4	25950.6
	610	4539.74	11621.8	9264.81	6904.98		610	8222.73	37321.9	34707.8	25867.4
	620	4517.04	11428.6	9071.66	6761.03		620	8205.43	37476.5	34862.3	25982.6
	630	4529.16	11490.3	9133.31	6806.97		630	8197.4	36994.5	34380.3	25623.3
	640	4569.8	12040.8	9683.81	7217.26		640	8215.86	36759.9	34145.7	25448.5
	650	4560.61	12423.5	10066.6	7502.52		650	8273.14	36407.2	33793	25185.6
	660	4487.32	12426	10069.1	7504.4		660	8381.99	36202.8	33588.6	25033.3
	670	4479.19	12665.6	10308.6	7682.92		670	8439.93	36346.5	33732.3	25140.4
	680	4476.17	13177.7	10820.8	8064.64		680	8491.58	36918.6	34304.4	25566.7
	690	4437	13232.5	10875.5	8105.45		690	8400.64	37092.4	34478.2	25696.3
	700	4417.62	13577.3	11220.3	8362.41		700	8317.69	37289.5	34675.3	25843.2
	710	4427.3	13673.3	11316.4	8433.98		710	8358.89	37371.9	34757.7	25904.6
	720	4438.96	13872.3	11515.3	8582.26		720	8127.49	37402.2	34788	25927.2
	730	4397.65	14118.1	11761.1	8765.45		730	8040.3	37476.1	34861.9	25982.3
	740	4322.42	14444.2	12087.2	9008.49		740	8156.71	37361	34746.8	25896.5
	750	4335.5	14409.4	12052.4	8982.58		750	8077.17	37558.9	34944.7	26044
	760	4359.14	14436.5	12079.6	9002.82		760	8041.7	38088.8	35474.7	26438.9
	770	4367.39	15272.2	12915.3	9625.63		770	7990.84	37931.8	35317.6	26321.9
	780	4395.91	15086	12729	9486.83		780	7970.48	37732.5	35118.3	26173.4
	790	4451.4	15668	13311.1	9920.61		790	7898.3	37918.6	35304.4	26312.1
	800	4450.33	15761.7	13404.7	9990.42		800	7904.11	38273	35658.8	26576.2
	810	4414.03	15503.7	13146.7	9798.13		810	7853.54	38246.8	35632.6	26556.7
	820	4394.69	15595.4	13238.5	9866.52		820	7905.59	38328.2	35714	26617.3
	830	4401.91	15551.3	13194.4	9833.65		830	7963.99	38581.4	35967.2	26806
	840	4396.44	15923.1	13566.2	10110.8		840	7969.48	38552.3	35938.1	26784.4
	850	4382.96	16142.7	13785.7	10274.4		850	8015.86	38702.5	36088.3	26896.3
	860	4414.78	16716.2	14359.2	10701.8		860	8005.5	38853.9	36239.7	27009.1
	870	4450.48	16704.3	14347.4	10693		870	8123.49	38831.5	36217.3	26992.5
	880	4447.73	17265.2	14908.3	11111		880	8241.7	38802.2	36188	26970.6
	890	4423.31	17646.7	15289.7	11395.3		890	8145.38	38619	36004.8	26834.1
	900	4379.16	17375.2	15018.3	11193		900	8187.19	38735.2	36121	26920.7
	910	4390.24	17708.2	15351.2	11441.1		910	8294.91	38882.6	36268.4	27030.5
	920	4371.98	17772.8	15415.8	11489.3		920	8155.05	39038.5	36424.3	27146.7
	930	4398.76	18244.1	15887.1	11840.5		930	8087.79	39075.4	36461.2	27174.2
	940	4380.11	18214.4	15857.5	11818.4		940	8064.38	39005.2	36391	27121.9
	950	4393.62	18566.4	16209.4	12080.7		950	8234.25	39011.1	36396.9	27126.3
	960	4386.78	18989.7	16632.8	12396.3		960	8193.34	38931.8	36317.6	27067.2
	970	4362.76	18962.5	16605.6	12376		970	8133.98	39178.4	36564.2	27251
	980	4372.55	18707.2	16350.3	12185.7		980	8176.9	38986.4	36372.3	27107.9
	990	4421.15	18971.3	16614.4	12382.5		990	8123.43	39120.2	36506	27207.6
	1000	4396.66	18437.3	16080.4	11984.6		1000	8028.79	38492.2	35878.1	26739.6
	1010	4395.4	18541.8	16184.8	12062.4		1010	7957.97	38212.7	35598.5	26531.3
	1020	4355.14	18089.4	15732.4	11725.2		1020	8019.2	38255.3	35641.1	26563
	1030	4435.18	19353.3	16996.4	12667.3		1030	8114.28	37792.6	35178.4	26218.2
	1040	4421.5	19364.8	17007.8	12675.8		1040	8008.19	38443.3	35829.1	26703.1
	1050	4437.84	19621.9	17265	12867.5		1050	8055.68	38384.7	35770.5	26659.5
	1060	4450.91	20280.1	17923.2	13358		1060	8115.02	39016.7	36402.5	27130.5
	1070	4445.35	20642.8	18285.8	13628.3		1070	8188.21	39058.3	36444.1	27161.5
	1080	4494.2	20886.9	18530	13810.2		1080	8364.53	38796.9	36182.7	26966.6
	1090	4485.27	20700	18343	13670.9		1090	8349.31	39051	36436.8	27156
	1100	4505.03	20828.7	18471.7	13766.8		1100	8313.05	39261.6	36647.4	27313
	1110	4537.01	21086.6	18729.7	13959.1		1110	8311.78	39051.3	36437.1	27156.2
	1120	4598.39	21537.9	19180.9	14295.4		1120	8342.45	39116.1	36501.9	27204.5
	1130	4590.95	21584.2	19227.3	14329.9		1130	8380.92	39022.4	36408.2	27134.7
	1140	4558.51	21656.6	19299.6	14383.8		1140	8420.87	38971.5	36357.3	27096.8
	1150	4523.49	21836.8	19479.9	14518.2		1150	8370.74	38989	36374.8	27109.8
	1160	4478.35	21967.8	19610.9	14615.8		1160	8321.37	38979.8	36365.6	27103
	1170	4466.68	22074.1	19717.1	14695		1170	8249.03	39209.2	36595	27273.9
	1180	4525.27	22170.1	19813.1	14766.5		1180	8320.12	39157.6	36543.4	27235.4
	1190	4503.2	22492.1	20135.1	15006.5		1190	8329.49	39264.5	36650.3	27315.1
	1200	4512.24	22832.1	20475.2	15260		1200	8217.75	39185.9	36571.7	27256.6
	1210	4466.36	22803.2	20446.2	15238.4		1210	8160.68	39314.2	36700	27352.2
	1220	4449.51	22938.1	20581.1	15338.9		1220	8035.59	39238.2	36624	27295.6
	1230	4438.09	22921.5	20564.6	15326.6		1230	8069.33	39389	36774.8	27407.9
	1240	4443.91	22942.7	20585.8	15342.4		1240	8189.74	39347.9	36733.7	27377.3
	1250	4451.71	23296.6	20939.7	15606.2		1250	8181.79	39455.7	36841.5	27457.7
	1260	4484.32	23512.9	21156	15767.4		1260	8127.63	39588.8	36974.6	27556.9
	1270	4454.23	23279.6	20922.6	15593.4		1270	8065.19	39492.5	36878.3	27485.1
	1280	4529.69	23564.2	21207.2	15805.6		1280	8050.66	39493.9	36879.7	27486.1
	1290	4500.68	23722.3	21365.3	15923.4		1290	8030.98	39616.8	37002.6	27577.7
	1300	4458.34	23834.2	21477.3	16006.8		1300	8107.92	39258.6	36644.4	27310.7
	1310	4465.52	24637.2	22280.3	16605.3		1310	8018.21	39780.2	37166	27699.5
	1320	4513.91	24351.7	21994.7	16392.5		1320	7972.1	39322.1	36707.9	27358
	1330	4559.2	24317.3	21960.3	16366.8		1330	8028.17	38924.2	36310	27061.5
	1340	4594.65	24197.2	21840.2	16277.3		1340	8144.63	39273.9	36659.8	27322.2
	1350	4634.96	24527.5	22170.6	16523.5		1350	8105.37	39409.2	36795	27423
	1360	4657.15	24570.2	22213.2	16555.3		1360	8149.68	39209.4	36595.2	27274.1
	1370	4607.5	23982.4	21625.4	16117.2		1370	8151.45	39272.6	36658.4	27321.2
	1380	4616.94	23957.6	21600.7	16098.8		1380	8012.28	39384.6	36770.4	27404.6
	1390	4650.2	24350.3	21993.3	16391.4		1390	7996.04	39625.4	37011.2	27584.1
	1400	4643.56	24889	22532.1	16793		1400	7952.27	39602.6	36988.4	27567.1
	1410	4559.82	25183.8	22826.8	17012.6		1410	7911.61	39758.2	37144	27683.1
	1420	4579.33	25371.5	23014.5	17152.5		1420	7941.57	39659.5	37045.3	27609.5
	1430	4622.9	25597.5	23240.5	17321		1430	7991.64	39531.1	36917	27513.9
	1440	4639.87	25921.1	23564.1	17562.1		1440	7986.81	39630	37015.8	27587.5
	1450	4615.04	25891.9	23534.9	17540.4		1450	8020.07	39593.8	36979.6	27560.6
	1460	4624.26	26019.3	23662.3	17635.3		1460	7922.57	39717.2	37103	27652.5
	1470	4608.08	26760.5	24403.5	18187.7		1470	7931.62	39884.6	37270.4	27777.3
	1480	4613.17	26551.3	24194.3	18031.8		1480	8096.8	39748.9	37134.7	27676.2
