# Supplementary material for: Molecular dissection of PI3Kβ synergistic activation by receptor tyrosine kinases, GβGγ, and Rho-family GTPases
Source: eLife. 2024 May 7;12:RP88991. doi: 10.7554/eLife.88991 (PMC11076043; doi:10.7554/eLife.88991)
Supplement: Figure 5—source data 5. [file elife-88991-fig5-data5.xlsx]

## Sheet: Fig 5I
Figure 5I	PI3KB lipid kinase activity
	plus pY, 20pM Dy647-3KB					plus pY, GbGg, 10pM Dy647-3KB					plus pY, GbGg, 20pM Dy647-3KB
	time (sec)	Btk-SNAP-488 raw intensity	Btk-SNAP-488 subtract minimum	PIP3/µm2		time (sec)	Btk-SNAP-488 raw intensity	Btk-SNAP-488 subtract minimum	PIP3/µm2		time (sec)	Btk-SNAP-488 raw intensity	Btk-SNAP-488 subtract minimum	PIP3/µm2
	-320	1134.98	-846.451	-1485.84		-320	1296.9	-890.403	-1766.62		-320	1433.49	-950.052	-1667.69
	-310	1059.48	-921.944	-1618.35		-310	1282.95	-904.352	-1794.3		-310	1389.3	-994.242	-1745.26
	-300	1052.47	-928.958	-1630.67		-300	1280.78	-906.522	-1798.6		-300	1367.41	-1016.13	-1783.69
	-290	1673.38	-308.053	-540.747		-290	2006.35	-180.95	-359.018		-290	2160.62	-222.928	-391.321
	-280	1804.82	-176.613	-310.021		-280	2058.57	-128.736	-255.421		-280	2222.91	-160.63	-281.965
	-270	1846.52	-134.909	-236.815		-270	2059.4	-127.903	-253.769		-270	2230.62	-152.922	-268.435
	-260	1877.63	-103.801	-182.209		-260	2067.04	-120.266	-238.616		-260	2227.28	-156.266	-274.305
	-250	1897.77	-83.66	-146.854		-250	2060.68	-126.625	-251.233		-250	2260.13	-123.416	-216.641
	-240	1932.25	-49.178	-86.3257		-240	2088.07	-99.232	-196.883		-240	2319.2	-64.346	-112.951
	-230	1961.07	-20.357	-35.7341		-230	2074.89	-112.417	-223.043		-230	2342.42	-41.128	-72.1949
	-220	1948.81	-32.621	-57.262		-220	2104.58	-82.723	-164.128		-220	2313.29	-70.252	-123.318
	-210	1963.56	-17.874	-31.3755		-210	2110.91	-76.393	-151.569		-210	2279.95	-103.592	-181.842
	-200	1940.95	-40.476	-71.0504		-200	2105.18	-82.129	-162.95		-200	2262.79	-120.754	-211.968
	-190	1951.72	-29.704	-52.1416		-190	2116.06	-71.244	-141.353		-190	2314.61	-68.93	-120.998
	-180	1940.56	-40.873	-71.7473		-180	2136.02	-51.284	-101.751		-180	2351.2	-32.343	-56.774
	-170	1935.39	-46.038	-80.8138		-170	2138.37	-48.931	-97.0826		-170	2337.53	-46.014	-80.7717
	-160	1965.92	-15.513	-27.2311		-160	2115.38	-71.928	-142.71		-160	2348.45	-35.099	-61.6118
	-150	1961.75	-19.679	-34.544		-150	2142.3	-45.001	-89.2852		-150	2359.62	-23.92	-41.9885
	-140	1959.93	-21.499	-37.7387		-140	2162.38	-24.922	-49.447		-140	2394.45	10.904	19.1406
	-130	1979	-2.425	-4.25678		-130	2170.52	-16.78	-33.2927		-130	2346.97	-36.572	-64.1974
	-120	1962.12	-19.314	-33.9032		-120	2150.24	-37.063	-73.5356		-120	2364.42	-19.127	-33.575
	-110	1964.56	-16.87	-29.6131		-110	2153.68	-33.621	-66.7065		-110	2353.83	-29.713	-52.1574
	-100	1969.84	-11.592	-20.3483		-100	2153.38	-33.92	-67.2997		-100	2381.27	-2.279	-4.00049
	-90	1978.69	-2.738	-4.80621		-90	2154.24	-33.062	-65.5974		-90	2378.91	-4.63	-8.12737
	-80	1980.7	-0.729	-1.27967		-80	2168.37	-18.932	-37.5624		-80	2347.45	-36.095	-63.3601
	-70	1977.05	-4.376	-7.68151		-70	2166.48	-20.827	-41.3223		-70	2324.15	-59.394	-104.259
	-60	1980	-1.43	-2.51018		-60	2183.53	-3.771	-7.48193		-60	2341.94	-41.609	-73.0393
	-50	1972.65	-8.783	-15.4174		-50	2172.71	-14.59	-28.9476		-50	2358.38	-25.162	-44.1687
	-40	1967.63	-13.795	-24.2154		-40	2169.19	-18.116	-35.9434		-40	2372.93	-10.611	-18.6262
	-30	1974.98	-6.444	-11.3116		-30	2183.35	-3.952	-7.84105		-30	2393.53	9.983	17.5239
	-20	1988.11	6.684	11.7329		-20	2125.56	-61.74	-122.497		-20	2333.36	-50.19	-88.1021
	-10	1979.58	-1.851	-3.24919		-10	1951.75	-235.55	-467.348		-10	2312.46	-71.088	-124.786
	0	1981.43	0	0		0	2187.3	0	0		0	2383.55	0	0		time zero was set based on the time ATP was added
	10	2020.65	39.225	68.8545		10	2176.3	-11.005	-21.8347		10	2499	115.456	202.668
	20	2046.65	65.22	114.485		20	2250.78	63.48	125.949		20	2670.82	287.277	504.278
	30	2067.65	86.222	151.352		30	2258.13	70.824	140.52		30	2861.86	478.318	839.626
	40	2043.91	62.483	109.681		40	2334.46	147.152	291.96		40	3035.72	652.172	1144.8
	50	2075.73	94.298	165.528		50	2364.2	176.894	350.97		50	3306.82	923.279	1620.7
	60	2066.23	84.8	148.856		60	2404.87	217.563	431.661		60	3542.3	1158.76	2034.05
	70	2087.86	106.428	186.821		70	2447.11	259.804	515.47		70	3713.23	1329.69	2334.09
	80	2071.71	90.279	158.473		80	2541.61	354.301	702.958		80	3901.8	1518.25	2665.09
	90	2068.1	86.668	152.135		90	2529.71	342.404	679.354		90	4204.29	1820.75	3196.09
	100	2103.25	121.819	213.838		100	2600.69	413.385	820.185		100	4395.86	2012.32	3532.37
	110	2090.16	108.732	190.865		110	2703.69	516.389	1024.55		110	4605.77	2222.22	3900.83
	120	2082.41	100.985	177.266		120	2648.7	461.394	915.439		120	4860.83	2477.29	4348.56
	130	2092.01	110.58	194.109		130	2697.68	510.373	1012.62		130	5107.62	2724.08	4781.77
	140	2100.76	119.335	209.477		140	2822.02	634.72	1259.33		140	5206.52	2822.98	4955.37
	150	2080.38	98.949	173.692		150	2836.57	649.265	1288.19		150	5458.42	3074.88	5397.55
	160	2087.81	106.381	186.738		160	2844.04	656.735	1303.01		160	5663.55	3280.01	5757.63
	170	2103.65	122.22	214.542		170	2989.36	802.055	1591.33		170	5906.32	3522.77	6183.77
	180	2109.66	128.232	225.095		180	3029.01	841.701	1669.99		180	6239.44	3855.89	6768.52
	190	2094.61	113.18	198.673		190	3073.23	885.929	1757.75		190	6280.95	3897.41	6841.4
	200	2111.98	130.555	229.173		200	3176.49	989.187	1962.62		200	6607.55	4224	7414.69
	210	2106.1	124.675	218.851		210	3210.45	1023.15	2030		210	6780.17	4396.62	7717.71
	220	2122.49	141.058	247.609		220	3284.02	1096.72	2175.97		220	6991.58	4608.03	8088.81
	230	2131.16	149.727	262.827		230	3301.96	1114.65	2211.55		230	7268.01	4884.47	8574.05
	240	2116.72	135.295	237.493		240	3413.44	1226.13	2432.73		240	7414.68	5031.14	8831.52
	250	2109.32	127.888	224.491		250	3426.38	1239.08	2458.42		250	7597.15	5213.6	9151.81
	260	2112.58	131.151	230.219		260	3596.2	1408.9	2795.35		260	7814.64	5431.09	9533.58
	270	2106.73	125.298	219.945		270	3618.51	1431.21	2839.62		270	8122.32	5738.78	10073.7
	280	2114.69	133.261	233.923		280	3689.78	1502.48	2981.02		280	8337.46	5953.92	10451.3
	290	2123.31	141.883	249.057		290	3780.17	1592.86	3160.36		290	8428.35	6044.81	10610.9
	300	2125.92	144.489	253.632		300	3825.25	1637.94	3249.8		300	8573.6	6190.06	10865.8
	310	2121.17	139.738	245.292		310	3834.97	1647.66	3269.08		310	8782.85	6399.31	11233.2
	320	2119.55	138.122	242.455		320	3797.01	1609.7	3193.77		320	9055.62	6672.07	11712
	330	2143.58	162.15	284.634		330	3940.22	1752.91	3477.9		330	9257.84	6874.3	12066.9
	340	2132.43	150.999	265.059		340	4020.65	1833.34	3637.49		340	9332.89	6949.34	12198.7
	350	2109.43	128.005	224.696		350	4103.38	1916.08	3801.63		350	9532.81	7149.27	12549.6
	360	2115.04	133.609	234.533		360	4148.78	1961.48	3891.72		360	9971.32	7587.77	13319.4
	370	2149.61	168.177	295.213		370	4268.92	2081.62	4130.08		370	10210	7826.4	13738.2
	380	2153.53	172.104	302.106		380	4222.73	2035.43	4038.44		380	10249.9	7866.38	13808.4
	390	2126.84	145.416	255.259		390	4306.5	2119.19	4204.63		390	10530	8146.5	14300.1
	400	2170.29	188.862	331.523		400	4379.52	2192.21	4349.5		400	10587	8203.43	14400.1
	410	2152.72	171.286	300.671		410	4536.34	2349.04	4660.66		410	10860.7	8477.17	14880.6
	420	2149.14	167.715	294.402		420	4571.13	2383.82	4729.68		420	11070.7	8687.2	15249.3
	430	2159.52	178.092	312.618		430	4567.1	2379.79	4721.68		430	11112.5	8728.99	15322.6
	440	2163.84	182.41	320.197		440	4654.66	2467.36	4895.42		440	11312.2	8928.7	15673.2
	450	2146.76	165.332	290.219		450	4786.49	2599.19	5156.97		450	11445.4	9061.89	15907
	460	2184.6	203.169	356.637		460	4806.94	2619.64	5197.54		460	11915.9	9532.32	16732.8
	470	2153.16	171.727	301.445		470	4942.12	2754.81	5465.75		470	11849.9	9466.31	16616.9
	480	2180.64	199.212	349.691		480	4994.12	2806.81	5568.92		480	12216.1	9832.6	17259.9
	490	2168.01	186.586	327.528		490	5036.58	2849.28	5653.17		490	12263.8	9880.26	17343.5
	500	2164.8	183.369	321.881		500	5038.58	2851.27	5657.13		500	12395.3	10011.8	17574.4
	510	2163.45	182.025	319.522		510	5171.81	2984.51	5921.48		510	12527.3	10143.8	17806.1
	520	2166.45	185.023	324.784		520	5178.33	2991.02	5934.41		520	12741.7	10358.2	18182.4
	530	2148.21	166.779	292.759		530	5337.69	3150.39	6250.59		530	12767.3	10383.7	18227.3
	540	2183.61	202.186	354.912		540	5365.75	3178.45	6306.27		540	12925.2	10541.6	18504.5
	550	2169	187.567	329.25		550	5545.42	3358.12	6662.74		550	12971.1	10587.5	18585
	560	2170.55	189.123	331.981		560	5520.35	3333.04	6612.99		560	13253.7	10870.2	19081.2
	570	2180.15	198.721	348.829		570	5554.33	3367.02	6680.42		570	13487.3	11103.7	19491.2
	580	2160.26	178.828	313.91		580	5605.29	3417.99	6781.53		580	13549.6	11166.1	19600.6
	590	2167.55	186.126	326.72		590	5688.53	3501.23	6946.69		590	13748.8	11365.2	19950.2
	600	2167.49	186.06	326.604		600	5779.8	3592.5	7127.77		600	13718.8	11335.3	19897.6
	610	2192.34	210.91	370.225		610	5806.54	3619.24	7180.82		610	13937.7	11554.2	20281.9
	620	2195.73	214.303	376.181		620	5932.73	3745.43	7431.2		620	14156.3	11772.8	20665.6
	630	2192.08	210.653	369.774		630	6006.36	3819.06	7577.29		630	14237.7	11854.1	20808.4
	640	2180.66	199.226	349.716		640	5991.95	3804.64	7548.68		640	14351.2	11967.6	21007.6
	650	2170.36	188.934	331.649		650	6058.45	3871.14	7680.62		650	14473.2	12089.6	21221.8
	660	2194.07	212.644	373.269		660	6114.71	3927.4	7792.25		660	14522.4	12138.9	21308.2
	670	2207.57	226.141	396.961		670	6325.88	4138.58	8211.23		670	14695.1	12311.6	21611.4
	680	2184.3	202.876	356.123		680	6258.85	4071.54	8078.23		680	14774.2	12390.7	21750.2
	690	2226.83	245.399	430.766		690	6335.17	4147.87	8229.66		690	14932	12548.5	22027.3
	700	2178.77	197.34	346.405		700	6408.35	4221.05	8374.87		700	15004.1	12620.6	22153.8
	710	2217.25	235.82	413.952		710	6492.86	4305.56	8542.53		710	15049	12665.4	22232.5
	720	2203.22	221.786	389.317		720	6553.22	4365.91	8662.28		720	15512.7	13129.1	23046.5
	730	2221.61	240.184	421.612		730	6559.69	4372.39	8675.14		730	15282.8	12899.2	22642.9
	740	2204.86	223.429	392.201		740	6711.97	4524.66	8977.25		740	15387.2	13003.7	22826.3
	750	2230.28	248.854	436.831		750	6711.17	4523.87	8975.68		750	15534.6	13151.1	23085
	760	2203.66	222.226	390.089		760	6876.71	4689.41	9304.12		760	15320.7	12937.1	22709.5
	770	2189.58	208.149	365.379		770	6829.88	4642.57	9211.19		770	15639	13255.4	23268.2
	780	2188.07	206.645	362.739		780	6944.5	4757.19	9438.61		780	15534.3	13150.8	23084.5
	790	2215.62	234.194	411.097		790	6963.84	4776.54	9476.99		790	15658.6	13275.1	23302.7
	800	2192.16	210.726	369.902		800	7041.1	4853.8	9630.29		800	15804	13420.5	23558
	810	2206.23	224.799	394.606		810	6993.96	4806.65	9536.74		810	15743.7	13360.1	23452
	820	2201.65	220.224	386.575		820	7078.59	4891.29	9704.66		820	15893.2	13509.6	23714.4
	830	2196.36	214.931	377.284		830	6996.71	4809.4	9542.2		830	16083.3	13699.7	24048.1
	840	2185.08	203.653	357.487		840	7212.76	5025.45	9970.86		840	16094.7	13711.1	24068.1
	850	2204.34	222.912	391.293		850	7245.42	5058.11	10035.7		850	16369.8	13986.2	24551
	860	2193.61	212.181	372.456		860	7326.67	5139.37	10196.9		860	16355.9	13972.4	24526.8
	870	2195.53	214.102	375.829		870	7389.8	5202.5	10322.1		870	16356.4	13972.8	24527.5
	880	2215.46	234.034	410.817		880	7470.68	5283.38	10482.6		880	16380.9	13997.4	24570.6
	890	2199.7	218.273	383.15		890	7623.08	5435.77	10785		890	16576.8	14193.2	24914.4
	900	2208.72	227.286	398.971		900	7486.48	5299.17	10513.9		900	16425.3	14041.7	24648.5
	910	2202.31	220.878	387.723		910	7714.69	5527.39	10966.7		910	16485.8	14102.3	24754.8
	920	2219.18	237.749	417.338		920	7678.67	5491.36	10895.3		920	16579.9	14196.3	24919.8
	930	2214.06	232.633	408.357		930	7558.36	5371.06	10656.6		930	16568.9	14185.3	24900.5
	940	2199.99	218.557	383.649		940	7771.06	5583.76	11078.6		940	16833.5	14449.9	25365
	950	2195	213.567	374.889		950	7724.84	5537.54	10986.9		950	16820.7	14437.2	25342.6
	960	2229.26	247.826	435.027		960	7785.09	5597.78	11106.4		960	16920.7	14537.1	25518
	970	2224.95	243.516	427.461		970	7859.88	5672.57	11254.8		970	16900.5	14516.9	25482.6
	980	2207.71	226.281	397.207		980	7822.25	5634.95	11180.1		980	17126	14742.5	25878.5
	990	2220.97	239.537	420.476		990	8086.98	5899.67	11705.4		990	17006.8	14623.2	25669.2
	1000	2203.76	222.335	390.281		1000	8027.36	5840.06	11587.1		1000	17033.2	14649.7	25715.6
	1010	2193.16	211.73	371.665		1010	8060.81	5873.51	11653.5		1010	17254.1	14870.6	26103.4
	1020	2208.7	227.27	398.943		1020	8019.64	5832.34	11571.8		1020	17007.4	14623.8	25670.2
	1030	2208.51	227.086	398.62		1030	8181.81	5994.5	11893.5		1030	17183.3	14799.8	25979.1
	1040	2215.34	233.915	410.608		1040	8185.36	5998.05	11900.6		1040	17408.1	15024.6	26373.8
	1050	2202.07	220.639	387.303		1050	8369.99	6182.69	12266.9		1050	17336.9	14953.4	26248.7
	1060	2219.72	238.287	418.282		1060	8347.46	6160.16	12222.2		1060	17274.9	14891.4	26139.9
	1070	2200.51	219.083	384.572		1070	8518.05	6330.74	12560.6		1070	17372.3	14988.8	26310.8
	1080	2211.49	230.058	403.837		1080	8391.32	6204.02	12309.2		1080	17376.8	14993.2	26318.7
	1090	2215.6	234.171	411.057		1090	8467.28	6279.98	12459.9		1090	17611.2	15227.6	26730.1
	1100	2225.08	243.649	427.695		1100	8594.92	6407.62	12713.2		1100	17409.9	15026.3	26376.8
	1110	2212.41	230.984	405.463		1110	8580.86	6393.56	12685.3		1110	17585.7	15202.2	26685.5
	1120	2222.73	241.301	423.573		1120	8692.37	6505.06	12906.5		1120	17499.9	15116.4	26534.9
	1130	2210.55	229.116	402.184		1130	8736.42	6549.12	12993.9		1130	17654.2	15270.6	26805.7
	1140	2224.85	243.424	427.3		1140	8738.88	6551.57	12998.8		1140	17617.1	15233.6	26740.6
	1150	2212.41	230.979	405.454		1150	8943.69	6756.39	13405.2		1150	17559.8	15176.3	26640
	1160	2217.73	236.299	414.793		1160	8765.73	6578.43	13052.1		1160	17668.7	15285.2	26831.2
	1170	2213.84	232.416	407.976		1170	8858.42	6671.12	13236		1170	17540.8	15157.2	26606.6
	1180	2210.42	228.988	401.959		1180	8813.06	6625.75	13146		1180	17525.3	15141.8	26579.4
	1190	2196.93	215.503	378.288		1190	8877.99	6690.69	13274.8		1190	17696.5	15312.9	26879.8
	1200	2199.25	217.817	382.35		1200	8916.59	6729.29	13351.4		1200	17934.2	15550.6	27297.2
	1210	2202.26	220.833	387.644		1210	9063.14	6875.83	13642.1		1210	17748.2	15364.6	26970.6
	1220	2197.81	216.381	379.829		1220	9024.07	6836.76	13564.6		1220	17727.6	15344.1	26934.6
	1230	2217.36	235.934	414.152		1230	9155.49	6968.18	13825.4		1230	17819.1	15435.6	27095.1
	1240	2201.16	219.736	385.718		1240	9099.3	6912	13713.9		1240	17817.4	15433.9	27092.2
	1250	2212	230.575	404.745		1250	9218.64	7031.33	13950.7		1250	17823.8	15440.2	27103.3
	1260	2226.05	244.623	429.404		1260	9320.09	7132.78	14152		1260	17689.8	15306.3	26868.2
	1270	2226.29	244.863	429.826		1270	9265.17	7077.87	14043		1270	17911.9	15528.3	27258
	1280	2210.83	229.402	402.686		1280	9317.67	7130.36	14147.1		1280	17778.3	15394.8	27023.5
	1290	2219.25	237.822	417.466		1290	9286.89	7099.58	14086.1		1290	17557.7	15174.2	26636.4
	1300	2220.59	239.157	419.809		1300	9325.33	7138.03	14162.4		1300	17887.8	15504.3	27215.8
	1310	2221.63	240.199	421.638		1310	9481.14	7293.83	14471.5		1310	18013.9	15630.4	27437.1
	1320	2170.87	189.437	332.532		1320	9378.68	7191.38	14268.2		1320	17671.1	15287.5	26835.3
	1330	2206.28	224.847	394.69		1330	9402.19	7214.88	14314.8		1330	17772.4	15388.8	27013.1
	1340	2242.87	261.443	458.93		1340	9502.65	7315.34	14514.2		1340	18133.2	15749.6	27646.4
	1350	2236.43	255.004	447.627		1350	9405.71	7218.4	14321.8		1350	17861	15477.4	27168.7
	1360	2218.07	236.636	415.384		1360	9609.92	7422.62	14727		1360	18032.3	15648.8	27469.5
	1370	2199.16	217.735	382.206		1370	9559.6	7372.3	14627.2		1370	18207.3	15823.7	27776.5
	1380	2237.18	255.754	448.943		1380	9676.04	7488.73	14858.2		1380	18018.6	15635.1	27445.4
	1390	2200.86	219.431	385.183							1390	17785.1	15401.5	27035.4
	1400	2216.04	234.614	411.835							1400	17833.9	15450.4	27121.1
	1410	2200.02	218.587	383.701							1410	18115.6	15732.1	27615.7
	1420	2209.93	228.506	401.113							1420	17976.2	15592.7	27370.9
	1430	2212.56	231.134	405.726							1430	17856.3	15472.8	27160.4
	1440	2224.09	242.658	425.955							1440	17944.1	15560.6	27314.6
	1450	2203.3	221.87	389.464							1450	18094.8	15711.2	27579.1
	1460	2212.22	230.793	405.127							1460	18120.9	15737.3	27624.8
	1470	2202.72	221.292	388.45							1470	18029.7	15646.1	27464.8
	1480	2201.25	219.825	385.875							1480	17975.8	15592.3	27370.2
	1490	2236.55	255.118	447.827							1490	18011.2	15627.6	27432.3
	1500	2211.72	230.288	404.241							1500	17891.9	15508.4	27222.9
