# Supplementary material for: Molecular dissection of PI3Kβ synergistic activation by receptor tyrosine kinases, GβGγ, and Rho-family GTPases
Source: eLife. 2024 May 7;12:RP88991. doi: 10.7554/eLife.88991 (PMC11076043; doi:10.7554/eLife.88991)
Supplement: Figure 5—figure supplement 2—source data 1. [file elife-88991-fig5-figsupp2-data1.xlsx]

## Sheet: Fig 5 - FS2B
Figure 5 -	Rate of PIP3 production in the presence of Dy647-PIK3CB
figure supplement 2B
	time (sec)	pY (mb)	pY (soln)	no input
	0	0	0	21.0443
	9.992	15.3409	20.3062	17.9283
	19.984	672.347	13.3062	31.5307
	29.976	2268.02	28.1124	31.7129
	39.968	4054.45	19.9418	40.5468
	49.96	5433.76	24.7155	24.8108
	59.952	6880.5	25.4451	21.2231
	69.944	8333.99	37.0076	3.39699
	79.936	9747.74	56.7485	16.1217
	89.928	10964.4	55.1913	14.7101
	99.92	12336.1	45.8653	15.9275
	109.912	13343.3	34.7685	23.8411
	119.904	14536.9	50.4006	9.06801
	129.896	15598.7	42.9834	8.60231
	139.889	16408.8	71.4483	16.2025
	149.881	17260.1	44.2894	14.9672
	159.873	18020.5	66.1358	18.3906
	169.865	18764.8	74.6657	23.7074
	179.857	19356.2	108.515	12.8371
	189.849	20059.3	96.9351	36.7147
	199.841	20712.4	114.205	15.7845
	209.833	21093	120.943	11.8418
	219.825	21547	141.843	8.08893
	229.817	22058.6	155.887	15.8662
	239.809	22432.3	163.604	21.665
	249.801	22782.3	157.293	15.1971
	259.793	23221.7	141.649	14.7075
	269.785	23579.4	142.475	9.84361
	279.777	23853.6	159.561	12.7996
	289.769	23970	165.621	11.1249
	299.761	24373.9	173.425	17.3979
	309.753	24641.8	185.581	12.4744
	319.745	24931.4	182.665	11.3293
	329.737	25128.7	197.845	23.8564
	339.729	25439.1	176.627	18.6247
	349.721	25513.8	201.809	18.8537
	359.713	25601.7	184.574	25.4894
	369.705	25792.7	221.032	11.1283
	379.697	25954.2	227.259	29.9812
	389.689	26101.1	235.361	24.1297
	399.681	26314.3	240.283	7.70581
	409.674	26330.6	207.471	18.0449
	419.666	26403	231.482	24.3179
	429.658	26479.8	227.535	28.0699
	439.65	26533.2	245.462	11.8145
	449.642	26799	264.494	18.8435
	459.634	26804.3	271.572	24.3758
	469.626	26815	269.695	21.0111
	479.618	26901.7	243.989	23.1762
	489.61	27264.6	254.958	11.766
	499.602	27185	295.466	27.605
	509.594	27175.9	300.755	17.7495
	519.586	27161.2	333.229	25.5038
	529.578	27331.7	281.995	27.886
	539.57	27254.9	357.226	23.6861
	549.562	27371.1	335.664	22.8288
	559.554	27363.9	335.588	25.6698
	569.546	27391.8	332.811	25.113
	579.538	27553.6	350.26	25.0952
	589.53	27537.6	373.893	21.6216
	599.522	27552.6	419.944	33.0709
